# Supplementary material for: Stimuli-responsive mechanically interlocked polymer wrinkles
Source: Nat Commun. 2024 Jul 9;15:5760. doi: 10.1038/s41467-024-49750-8 (PMC11233622; doi:10.1038/s41467-024-49750-8)
Supplement: Supplementary file 3 — Source data [file 41467_2024_49750_MOESM3_ESM.zip]

Archive with 11 entries (11 files):
- Source data/Fig.3.xlsx
- Source data/Fig.4.xlsx
- Source data/Fig.6.xlsx
- Source data/Supplementary Fig. 43.xlsx
- Source data/Supplementary Fig. 44.xlsx
- Source data/Supplementary Fig. 45.xlsx
- Source data/Supplementary Fig. 46.xlsx
- Source data/Supplementary Fig. 47.xlsx
- Source data/Supplementary Fig. 48.xlsx
- Source data/Supplementary Fig. 49.xlsx
- Source data/Supplementary Fig. 55.xlsx
