# Supplementary material for: Stimuli-responsive mechanically interlocked polymer wrinkles
Source: Nat Commun. 2024 Jul 9;15:5760. doi: 10.1038/s41467-024-49750-8 (PMC11233622; doi:10.1038/s41467-024-49750-8)
Supplement: Supplementary file 3 — Source data [file 41467_2024_49750_MOESM3_ESM.zip › Source data/Fig.3.xlsx]

## Sheet: Fig.3a
MIN-1		MIN-2		MIN-3
Strain (%）	Stress (MPa)	Strain (%）	Stress (MPa)	Strain (%）	Stress (MPa)
0	0.0031	0	0.0039	0	0.3184
0.0292	0.0045	0.0473	0.0066	0.1329	0.3285
0.2285	0.0262	0.4429	0.1097	0.6526	0.6783
0.5261	0.0658	1.0027	0.52	1.1913	1.5645
0.8583	0.1139	1.6222	1.059	1.7514	2.5495
1.2104	0.1649	2.2741	1.5709	2.3328	3.3742
1.5386	0.2098	2.8886	1.9709	2.9024	4.0284
1.8681	0.2477	3.5057	2.2524	3.4482	4.5312
2.1936	0.2833	4.1078	2.4665	3.9845	4.9106
2.4912	0.3117	4.6925	2.6376	4.5185	5.2025
2.7942	0.3404	5.2523	2.7736	5.0358	5.4446
3.0944	0.3669	5.8071	2.88	5.5698	5.6502
3.4014	0.3965	6.3669	2.978	6.0895	5.8429
3.6857	0.4226	6.9193	3.0705	6.6021	5.9979
3.982	0.4504	7.4517	3.1475	7.1147	6.1179
4.2637	0.4773	7.9817	3.2126	7.6226	6.2155
4.5467	0.5032	8.5017	3.2651	8.1423	6.3173
4.8323	0.5285	9.054	3.3249	8.6027	6.3825
5.1246	0.5582	9.589	3.3912	9.1366	6.4175
5.3997	0.5849	10.1289	3.4512	9.6445	6.4975
5.6787	0.6103	10.6688	3.5094	10.1642	6.5835
5.9604	0.6352	11.1913	3.5565	10.665	6.6527
6.2487	0.6616	11.7163	3.5928	11.1847	6.6969
6.5596	0.6956	12.2686	3.6309	11.6997	6.7517
6.8399	0.7268	12.7737	3.6811	12.1909	6.7831
7.1123	0.7494	13.3012	3.6997	12.6916	6.7934
7.3767	0.7652	13.8435	3.7337	13.1947	6.8022
7.6451	0.778	14.3859	3.7794	13.7097	6.8307
7.9613	0.8061	14.9209	3.8247	14.2176	6.8656
8.247	0.8386	15.4483	3.8559	14.723	6.8819
8.5353	0.8658	15.9982	3.8873	15.2214	6.8925
8.8143	0.8824	16.5058	3.9185	15.7293	6.8926
9.1	0.8997	17.0307	3.9312	16.2537	6.9127
9.3843	0.918	17.5483	3.9416	16.7711	6.9497
9.6646	0.9358	18.1205	3.9707	17.2481	6.9536
9.9437	0.9533	18.6505	4.0126	17.7251	6.9131
10.2267	0.9664	19.1755	4.0336	18.2211	6.8806
10.5163	0.985	19.683	4.0406	18.7598	6.8877
10.794	1.0006	20.2179	4.0431	19.3056	6.9416
11.085	1.0172	20.8002	4.0784	19.804	6.9792
11.3746	1.0365	21.3127	4.1216	20.3	6.9634
11.655	1.0508	21.8178	4.123	20.8007	6.9345
11.9327	1.0624	22.3079	4.1069	21.3062	6.9199
12.217	1.0718	22.8279	4.0943	21.8164	6.9139
12.4987	1.0859	23.4275	4.1293	22.3266	6.9192
12.7764	1.0974	23.9675	4.1908	22.825	6.919
13.0633	1.1086	24.4949	4.2163	23.3305	6.9104
13.3437	1.1212	25.0249	4.2169	23.8455	6.9108
13.632	1.1322	25.5449	4.2175	24.3581	6.9137
13.9137	1.1455	26.0723	4.2159	24.8683	6.9173
14.21	1.1581	26.5973	4.2171	25.3666	6.9098
14.497	1.1726	27.1372	4.231	25.8626	6.8916
14.7707	1.1778	27.6572	4.245	26.361	6.8747
15.0537	1.1835	28.1922	4.2554	26.8736	6.862
15.3181	1.186	28.7296	4.2679	27.3862	6.8675
15.617	1.1947	29.267	4.2835	27.8917	6.8723
15.9027	1.2089	29.797	4.2961	28.3806	6.8624
16.1937	1.2215	30.317	4.2982	28.8837	6.8431
16.4767	1.2291	30.842	4.2968	29.4034	6.8352
16.749	1.2353	31.3744	4.2977	29.9255	6.8522
17.0267	1.2359	31.9019	4.3062	30.412	6.8491
17.3217	1.2452	32.4368	4.3133	30.9269	6.8328
17.5994	1.2557	32.9643	4.3219	31.4301	6.8277
17.8797	1.263	33.4967	4.3281	31.9498	6.8218
18.1601	1.2693	34.0217	4.3291	32.4576	6.8244
18.4564	1.2771	34.5492	4.3312	32.9679	6.8121
18.7513	1.2906	35.1015	4.338	33.4828	6.8079
19.033	1.2993	35.6339	4.3579	33.9622	6.7908
19.3094	1.3001	36.1564	4.3635	34.4463	6.7469
19.5684	1.2989	36.6864	4.3612	34.9613	6.7176
19.8408	1.2925	37.2213	4.3606	35.4763	6.7207
20.157	1.3054	37.7587	4.3677	35.9889	6.7339
20.448	1.3234	38.2887	4.3724	36.4967	6.7383
20.7257	1.3302	38.8311	4.3764	36.9927	6.727
21.0074	1.3318	39.3387	4.3727	37.4958	6.7063
21.2904	1.3327	39.8612	4.3622	38.0251	6.6945
21.5787	1.3388	40.3787	4.352	38.5638	6.7165
21.8604	1.3435	40.9285	4.3583	39.0384	6.7243
22.1381	1.3454	41.461	4.3755	39.5035	6.6736
22.4277	1.3503	41.9835	4.3813	40.0043	6.6218
22.7067	1.355	42.5109	4.3795	40.5097	6.6053
22.9858	1.3582	43.0309	4.372	41.0508	6.6265
23.2674	1.359	43.6082	4.3804	41.5634	6.6542
23.5531	1.3636	44.1406	4.4057	42.0689	6.6579
23.8361	1.3692	44.6482	4.406	42.572	6.6387
24.1138	1.3724	45.1334	4.3817	43.0822	6.6225
24.4074	1.3767	45.6409	4.3492	43.5854	6.6126
24.6971	1.3828	46.2281	4.357	44.0861	6.5965
24.9787	1.3884	46.7605	4.3927	44.5868	6.5858
25.2591	1.3904	47.293	4.4049	45.0899	6.5654
25.5408	1.3923	47.8304	4.4048	45.6002	6.5552
25.8251	1.3951	48.3653	4.4033	46.1056	6.5498
26.1094	1.3975	48.8928	4.4034	46.6159	6.5423
26.4004	1.4033	49.4178	4.3971	47.1261	6.5407
26.6834	1.4088	49.9552	4.3942	47.6292	6.5315
26.9438	1.4069	50.4827	4.394	48.1276	6.5192
27.2321	1.4063	51.0027	4.3897	48.6473	6.5074
27.5058	1.4063	51.5252	4.3829	49.1504	6.5077
27.7995	1.4139	52.0775	4.3808	49.6606	6.5023
28.0851	1.4198	52.595	4.3866	50.1542	6.4878
28.3788	1.4271	53.1225	4.3811	50.6597	6.4718
28.6631	1.4315	53.6599	4.3821	51.1747	6.4627
28.9368	1.4307	54.1799	4.3845	51.6849	6.471
29.2145	1.429	54.7173	4.382	52.1619	6.4568
29.5081	1.4304	55.2573	4.3845	52.6745	6.4324
29.7858	1.4354	55.7822	4.3826	53.1824	6.4294
30.0688	1.4366	56.3097	4.3814	53.7092	6.4343
30.3452	1.4376	56.8397	4.3804	54.2123	6.4473
30.6308	1.4384	57.3622	4.3782	54.7392	6.4432
30.9351	1.4454	57.9145	4.3782	55.2565	6.4452
31.2194	1.4536	58.4395	4.3836	55.724	6.4289
31.5038	1.4545	58.9371	4.3744	56.2153	6.3895
31.7682	1.4521	59.482	4.3658	56.7089	6.3678
32.0339	1.4429	60.0119	4.3659	57.2286	6.3641
32.3475	1.4469	60.5693	4.3758	57.746	6.3752
32.6358	1.4592	61.1042	4.3811	58.2609	6.3854
32.9201	1.4633	61.664	4.3891	58.7522	6.3792
33.1951	1.463	62.1641	4.3868	59.2648	6.3669
33.4782	1.4608	62.6592	4.3639	59.794	6.3636
33.7598	1.462	63.1693	4.3384	60.3303	6.382
34.0402	1.4646	63.7191	4.3314	60.8121	6.3891
34.3218	1.4646	64.2615	4.3452	61.2748	6.3529
34.6049	1.4658	64.799	4.3526	61.7756	6.3149
34.8958	1.4684	65.3239	4.3559	62.2858	6.2973
35.1722	1.4715	65.8464	4.348	62.8293	6.3174
35.4578	1.4725	66.4212	4.349	63.3371	6.3435
35.7435	1.4742	66.9785	4.3693	63.8402	6.3453
36.0332	1.4789	67.4786	4.3688	64.3267	6.3282
36.3002	1.4773	67.9638	4.3456	64.8369	6.3062
36.5832	1.4757	68.4738	4.316	65.3448	6.305
36.8769	1.4796	69.0461	4.317	65.8503	6.3027
37.1492	1.4812	69.5934	4.3412	66.3558	6.3046
37.4362	1.482	70.1234	4.3508	66.866	6.3043
37.7259	1.4841	70.6583	4.3505	67.3715	6.3045
38.0075	1.4882	71.1783	4.3423	67.877	6.2993
38.2932	1.4889	71.7008	4.3341	68.3896	6.2929
38.5855	1.4919	72.2233	4.329	68.8856	6.294
38.8685	1.4954	72.7583	4.3266	69.3934	6.2853
39.1329	1.4913	73.2957	4.3329	69.8941	6.28
39.4212	1.4924	73.8256	4.3331	70.4067	6.2758
39.6949	1.491	74.363	4.3358	70.9217	6.2771
39.9832	1.4939	74.893	4.3357	71.432	6.2853
40.2716	1.4977	75.4205	4.3357	71.9327	6.2851
40.5665	1.5029	75.9479	4.3343	72.4334	6.281
40.8549	1.5084	76.4804	4.3305	72.9484	6.2755
41.1299	1.5074	77.0103	4.3302	73.4705	6.2801
41.4089	1.5057	77.5478	4.3314	73.9404	6.2791
41.7012	1.507	78.0777	4.3361	74.4554	6.258
41.9736	1.5082	78.6151	4.3389	74.9513	6.2559
42.2539	1.5089	79.1525	4.3412	75.4805	6.2563
42.5329	1.509	79.6726	4.3417	75.9837	6.2657
42.8239	1.5115	80.2025	4.3362	76.4844	6.2664
43.1308	1.5173	80.7424	4.3383	77.0112	6.268
43.4125	1.5228	81.2724	4.344	77.4977	6.2725
43.6862	1.5211	81.7849	4.3371	77.989	6.2566
43.9506	1.5152	82.3099	4.3335	78.4873	6.2424
44.2177	1.5085	82.8374	4.3269	79.0071	6.2455
44.5286	1.5117	83.3947	4.3352	79.5197	6.256
44.8235	1.5229	83.9172	4.3416	80.0323	6.2669
45.1052	1.5273	84.4646	4.3437	80.533	6.2655
45.3829	1.5268	84.9796	4.3434	81.0409	6.263
45.6619	1.5249	85.4996	4.3355	81.5535	6.2612
45.9463	1.5224	86.0096	4.3295	82.0945	6.2723
46.2266	1.5234	86.5595	4.3274	82.5858	6.2857
46.5016	1.5229	87.0944	4.3385	83.0462	6.2636
46.7833	1.5236	87.6269	4.3443	83.5422	6.2337
47.0716	1.5256	88.1568	4.3437	84.0571	6.2269
47.3507	1.526	88.6768	4.3436	84.5958	6.2487
47.6376	1.5283	89.2366	4.342	85.1061	6.2744
47.9273	1.5304	89.7915	4.3569	85.6163	6.281
48.2076	1.5328	90.299	4.3599	86.1075	6.2742
48.4906	1.5326	90.7867	4.3446	86.6106	6.2592
48.779	1.5326	91.2868	4.3228	87.1138	6.2555
49.0713	1.5356	91.8715	4.3212	87.6169	6.257
49.3503	1.5353	92.4164	4.3446	88.1247	6.26
49.6293	1.5353	92.9513	4.3547	88.6207	6.2592
49.907	1.533	93.4838	4.3566	89.1499	6.2615
50.19	1.5318	94.0112	4.3532	89.653	6.2719
50.4703	1.5325	94.5362	4.3483	90.1775	6.2784
50.7573	1.5333	95.0562	4.3446	90.6901	6.2844
51.0536	1.539	95.5961	4.341	91.1932	6.2848
51.3286	1.5392	96.1136	4.3438	91.6797	6.2724
51.6183	1.5403	96.6436	4.3421	92.1876	6.2631
51.8947	1.5396	97.181	4.3433	92.6954	6.2655
52.179	1.5403	97.7234	4.3484	93.1938	6.2661
52.462	1.5421	98.2733	4.3534	93.7016	6.2669
52.7596	1.5455	98.8032	4.3596	94.2071	6.2665
53.0439	1.5494	99.3357	4.3584	94.7197	6.2698
53.3216	1.5486	99.8557	4.3532	95.2537	6.283
53.594	1.5459	100.381	4.3462	95.7283	6.2881
53.8876	1.5473	100.906	4.3409	96.2338	6.2759
54.168	1.5479	101.436	4.3425	96.7369	6.2695
54.4523	1.5504	101.968	4.3441	97.24	6.2721
54.7353	1.5506	102.49	4.3457	97.7526	6.2739
55.0183	1.5522	103.028	4.3469	98.2652	6.2822
55.3239	1.5577	103.575	4.3495	98.8015	6.2982
55.6056	1.5609	104.118	4.3596	99.288	6.309
55.8793	1.5596	104.625	4.3566	99.7745	6.3007
56.1464	1.5545	105.153	4.3533	100.273	6.284
56.4028	1.5487	105.673	4.348	100.788	6.2855
56.719	1.5529	106.218	4.351	101.3	6.297
57.014	1.5624	106.748	4.3555	101.818	6.3135
57.301	1.5677	107.305	4.3633	102.326	6.3246
57.5747	1.5654	107.825	4.3714	102.834	6.3268
57.8457	1.5628	108.338	4.3663	103.351	6.334
58.1367	1.5618	108.838	4.3542	103.882	6.347
58.4184	1.564	109.387	4.3499	104.364	6.357
58.7053	1.5663	109.932	4.3588	104.817	6.3368
58.9844	1.5656	110.46	4.3698	105.306	6.3053
59.27	1.5679	110.995	4.3711	105.809	6.2955
59.5517	1.5672	111.52	4.3713	106.362	6.3145
59.836	1.5688	112.079	4.3758	106.87	6.3496
60.119	1.569	112.624	4.3859	107.383	6.3657
60.406	1.5699	113.127	4.3838	107.884	6.3644
60.6824	1.5715	113.622	4.3696	108.396	6.36
60.9667	1.5698	114.105	4.3488	108.904	6.359
61.2617	1.5738	114.684	4.3465	109.4	6.3624
61.5434	1.5746	115.239	4.3673	109.908	6.3629
61.821	1.5737	115.769	4.3816	110.409	6.3635
62.0974	1.5725	116.314	4.383	110.924	6.3682
62.3817	1.5717	116.844	4.3837	111.42	6.3712
62.6647	1.5746	117.382	4.3826	111.932	6.3753
62.9544	1.5762	117.889	4.38	112.435	6.3782
63.2467	1.5803	118.429	4.3761	112.938	6.3807
63.5164	1.5798	118.957	4.3749	113.442	6.3818
63.8047	1.5789	119.481	4.375	113.949	6.3847
64.0758	1.5774	120.014	4.3736	114.464	6.3946
64.3707	1.5784	120.544	4.3757	114.984	6.4041
64.6537	1.5808	121.074	4.3769	115.49	6.4138
64.9474	1.5832	121.604	4.376	115.983	6.4123
65.2397	1.5867	122.139	4.3784	116.481	6.4047
65.5067	1.5862	122.661	4.3774	116.996	6.4079
65.7791	1.5807	123.181	4.3774	117.457	6.4031
66.0688	1.5813	123.724	4.3786	117.969	6.3928
66.3518	1.5836	124.256	4.3828	118.482	6.3959
66.6268	1.5838	124.788	4.3864	118.999	6.4088
66.9098	1.5846	125.316	4.3855	119.519	6.4265
67.1981	1.5841	125.848	4.3868	120.027	6.4379
67.505	1.5903	126.396	4.3869	120.566	6.4534
67.7894	1.5941	126.911	4.3886	121.057	6.461
68.0617	1.5932	127.408	4.3779	121.536	6.453
68.3368	1.5904	127.943	4.3717	122.03	6.4374
68.5932	1.5832	128.468	4.3727	122.543	6.4357
68.9054	1.5873	129.033	4.38	123.06	6.4489
69.1991	1.5942	129.566	4.3904	123.573	6.4602
69.4781	1.5981	130.12	4.3967	124.071	6.4667
69.7677	1.5989	130.645	4.3994	124.574	6.4669
70.0388	1.5964	131.15	4.3943	125.087	6.4708
70.3231	1.5957	131.653	4.3812	125.632	6.4875
70.6101	1.596	132.198	4.3772	126.135	6.5038
70.8825	1.5967	132.748	4.3849	126.605	6.5019
71.1668	1.5962	133.273	4.3926	127.094	6.4818
71.4565	1.5976	133.815	4.3971	127.595	6.4743
71.7421	1.6007	134.333	4.3971	128.136	6.4888
72.0278	1.6015	134.885	4.3985	128.649	6.513
72.3161	1.6045	135.452	4.4082	129.154	6.5268
72.5991	1.6047	135.962	4.4136	129.648	6.5251
72.8715	1.6034	136.467	4.4089	130.149	6.5235
73.1518	1.6021	136.95	4.3933	130.654	6.5246
73.4348	1.6029	137.525	4.3909	131.155	6.5272
73.7139	1.6051	138.085	4.4052	131.667	6.5331
74.0022	1.6057	138.597	4.4152	132.168	6.5376
74.2825	1.6074	139.135	4.4173	132.69	6.549
74.5668	1.6084	139.657	4.4171	133.191	6.5593
74.8485	1.6093	140.182	4.4176	133.699	6.5646
75.1408	1.6121	140.7	4.4146	134.211	6.572
75.4411	1.616	141.23	4.4151	134.707	6.5763
75.7108	1.6164	141.762	4.4186	135.21	6.5814
75.9951	1.615	142.285	4.4223	135.723	6.5828
76.2715	1.614	142.824	4.4254	136.24	6.5937
76.5585	1.6156	143.359	4.4286	136.744	6.6031
76.8415	1.6151	143.897	4.4344	137.235	6.6075
77.1312	1.6183	144.424	4.4375	137.74	6.6087
77.4168	1.6185	144.949	4.4411	138.248	6.6108
77.6945	1.6197	145.477	4.4408	138.782	6.6269
77.9682	1.6185	146.009	4.4396	139.266	6.6428
78.2605	1.6187	146.549	4.4434	139.755	6.6436
78.5488	1.6221	147.077	4.4459	140.253	6.6428
78.8278	1.6211	147.607	4.4487	140.764	6.6432
79.1029	1.6213	148.134	4.4481	141.274	6.6552
79.3832	1.6211	148.656	4.4473	141.779	6.6655
79.6862	1.6244	149.201	4.4485	142.316	6.6833
79.9758	1.6293	149.756	4.4552	142.805	6.6981
80.2508	1.6278	150.249	4.4563	143.298	6.6972
80.5205	1.6271	150.776	4.451	143.792	6.6933
80.781	1.6215	151.294	4.447	144.309	6.6934
81.0812	1.6236	151.839	4.4514	144.819	6.7055
81.3855	1.6311	152.364	4.4548	145.332	6.7185
81.6685	1.6333	152.926	4.4635	145.826	6.7248
81.9489	1.6357	153.458	4.4706	146.341	6.7267
82.2279	1.6332	153.968	4.4707	146.867	6.7328
82.5122	1.6337	154.483	4.4638	147.401	6.7525
82.7952	1.6347	155.028	4.4618	147.893	6.767
83.0782	1.6353	155.573	4.4702	148.344	6.7569
83.3612	1.638	156.101	4.4745	148.844	6.736
83.6482	1.6382	156.636	4.4789	149.347	6.7305
83.9299	1.6404	157.156	4.4765	149.891	6.749
84.2129	1.6403	157.715	4.4797	150.418	6.7776
84.4959	1.6411	158.283	4.493	150.923	6.7953
84.7802	1.6432	158.783	4.4957	151.426	6.7971
85.0539	1.6422	159.268	4.4861	151.922	6.7919
85.3383	1.6431	159.756	4.4678	152.433	6.792
85.6359	1.6448	160.328	4.4692	152.924	6.792
85.9096	1.6459	160.885	4.487	153.429	6.7933
86.1899	1.6457	161.418	4.4989	153.928	6.7939
86.4716	1.6458	161.968	4.5071	154.44	6.7985
86.7546	1.6465	162.493	4.5079	154.95	6.8092
87.0376	1.6462	163.005	4.5064	155.458	6.8163
87.3273	1.649	163.53	4.5032	155.973	6.8239
87.6235	1.6523	164.053	4.5031	156.481	6.8277
87.884	1.6511	164.583	4.5065	156.989	6.8321
88.1776	1.6516	165.112	4.5097	157.49	6.8347
88.4553	1.6501	165.64	4.5156	157.995	6.836
88.7436	1.6529	166.18	4.5196	158.501	6.841
89.0306	1.6545	166.717	4.5256	159.004	6.8448
89.3163	1.6573	167.252	4.5313	159.497	6.8482
89.6072	1.6592	167.78	4.5338	159.996	6.8478
89.8823	1.6581	168.322	4.5382	160.53	6.8576
90.156	1.6566	168.852	4.5419	161.026	6.8751
90.443	1.6557	169.372	4.5442	161.517	6.8761
90.726	1.6592	169.909	4.5469	162.03	6.8786
91.0063	1.6594	170.432	4.5497	162.547	6.8861
91.2867	1.6599	170.952	4.552	163.069	6.9052
91.5683	1.6602	171.482	4.5527	163.567	6.9174
91.8726	1.6632	172.012	4.5582	164.106	6.9254
92.1689	1.6696	172.569	4.5682	164.597	6.9328
92.4466	1.6695	173.069	4.5725	165.079	6.9273
92.7136	1.6667	173.607	4.5767	165.568	6.9209
92.9647	1.6605	174.137	4.5765	166.09	6.9221
93.2571	1.6594	174.691	4.5867	166.605	6.9339
93.5626	1.6667	175.214	4.5916	167.12	6.9486
93.8483	1.6693	175.761	4.5985	167.628	6.9575
94.134	1.6725	176.296	4.6052	168.129	6.9642
94.4103	1.6712	176.804	4.6064	168.646	6.9679
94.6973	1.6713	177.319	4.6056	169.18	6.9814
94.983	1.6735	177.856	4.6021	169.673	6.9939
95.2686	1.6739	178.406	4.6134	170.139	6.989
95.5516	1.6751	178.939	4.6218	170.62	6.9757
95.836	1.676	179.476	4.63	171.142	6.9751
96.111	1.6752	180.001	4.6345	171.681	6.9949
96.4006	1.6767	180.551	4.6354	172.206	7.0204
96.681	1.6766	181.108	4.647	172.704	7.0348
96.9613	1.6782	181.601	4.6495	173.193	7.0365
97.2417	1.6775	182.101	4.6474	173.701	7.0344
97.522	1.6789	182.591	4.6378	174.208	7.0393
97.8077	1.6806	183.163	4.6406	174.714	7.0456
98.0934	1.6815	183.731	4.6604	175.229	7.0558
98.3737	1.6827	184.256	4.6729	175.725	7.0665
98.6647	1.6832	184.793	4.6825	176.238	7.072
98.953	1.6857	185.305	4.6821	176.738	7.0784
99.2373	1.6869	185.835	4.6812	177.251	7.0851
99.5243	1.6877	186.363	4.6851	177.754	7.095
99.8166	1.6899	186.895	4.688	178.257	7.1055
100.089	1.6883	187.438	4.6988	178.758	7.111
100.364	1.6876	187.955	4.7021	179.256	7.1152
100.644	1.6869	188.485	4.7053	179.771	7.1202
100.927	1.6875	189.013	4.7083	180.281	7.1315
101.22	1.6913	189.555	4.7141	180.78	7.1438
101.503	1.6919	190.083	4.721	181.273	7.1482
101.798	1.6961	190.615	4.7256	181.776	7.1527
102.074	1.6949	191.137	4.7304	182.31	7.1634
102.352	1.6949	191.677	4.7348	182.806	7.1841
102.635	1.6943	192.205	4.7391	183.298	7.1911
102.92	1.6949	192.737	4.7441	183.808	7.1954
103.199	1.696	193.265	4.7465	184.313	7.2026
103.481	1.6962	193.777	4.7483	184.833	7.2098
103.755	1.6959	194.31	4.7526	185.334	7.2226
104.064	1.7002	194.837	4.7566	185.865	7.2342
104.359	1.7049	195.405	4.771	186.371	7.248
104.636	1.7059	195.907	4.777	186.867	7.2544
104.911	1.704	196.435	4.7812	187.356	7.2506
105.165	1.7003	196.955	4.7806	187.861	7.2528
105.457	1.6988	197.502	4.788	188.376	7.2602
105.766	1.706	198.037	4.797	188.879	7.273
106.049	1.7087	198.582	4.8045	189.387	7.2817
106.33	1.7099	199.129	4.8157	189.888	7.2877
106.609	1.71	199.647	4.8185	190.396	7.2951
106.894	1.7094	200.142	4.8182	190.932	7.3062
107.179	1.7109	200.677	4.8167	191.433	7.3242
107.463	1.712	201.232	4.8228	191.907	7.3249
107.737	1.7125	201.754	4.8316	192.392	7.3165
108.018	1.7127	202.289	4.8374	192.895	7.3154
108.304	1.7132	202.802	4.8415	193.431	7.3267
108.588	1.7156	203.354	4.8467	193.948	7.3511
108.875	1.7178	203.911	4.8583	194.461	7.3667
109.154	1.7192	204.416	4.8644	194.959	7.3761
109.44	1.7207	204.921	4.8615	195.455	7.3786
109.715	1.719	205.417	4.8579	195.973	7.382
110.011	1.7225	205.976	4.8585	196.466	7.3892
110.294	1.7239	206.544	4.8754	196.969	7.3918
110.571	1.7253	207.061	4.8874	197.473	7.3975
110.849	1.7246	207.603	4.8936	197.99	7.4062
111.137	1.7253	208.129	4.8997	198.5	7.4178
111.424	1.7275	208.648	4.9008	199.018	7.4293
111.698	1.7273	209.181	4.9052	199.528	7.4362
111.994	1.7315	209.711	4.9078	200.028	7.4413
112.27	1.7319	210.236	4.9123	200.524	7.443
112.556	1.7325	210.758	4.9164	201.023	7.4466
112.836	1.7334	211.296	4.9204	201.526	7.451
113.118	1.733	211.833	4.9281	202.038	7.457
113.403	1.7352	212.378	4.9346	202.549	7.4699
113.691	1.7365	212.905	4.9406	203.04	7.4785
113.98	1.7385	213.433	4.9455	203.55	7.4864
114.26	1.7392	213.956	4.947	204.087	7.4987
114.531	1.7381	214.488	4.9518	204.59	7.5145
114.82	1.7402	215.008	4.9527	205.071	7.5181
115.111	1.7426	215.543	4.9578	205.591	7.5206
115.387	1.7439	216.078	4.9641	206.08	7.5245
115.67	1.7448	216.6	4.9692	206.612	7.534
115.944	1.7442	217.128	4.9731	207.108	7.544
116.24	1.7475	217.67	4.9758	207.642	7.5575
116.546	1.7516	218.237	4.9888	208.137	7.5692
116.825	1.7535	218.738	4.9947	208.614	7.5722
117.094	1.7518	219.268	4.998	209.113	7.5697
117.348	1.7488	219.785	4.9979	209.621	7.5739
117.637	1.7492	220.335	5.0011	210.143	7.5867
117.941	1.7542	220.867	5.0079	210.667	7.6024
118.228	1.758	221.405	5.0142	211.17	7.6184
118.517	1.7601	221.945	5.0232	211.664	7.6239
118.796	1.761	222.452	5.0248	212.167	7.6269
119.089	1.7625	222.965	5.0235	212.701	7.6359
119.368	1.7622	223.487	5.0235	213.211	7.6511
119.639	1.762	224.047	5.0327	213.681	7.6608
119.923	1.7617	224.582	5.0442	214.158	7.6518
120.206	1.7637	225.119	5.0524	214.659	7.6505
120.488	1.7658	225.632	5.0557	215.195	7.6603
120.771	1.7667	226.164	5.0583	215.729	7.6858
121.061	1.7692	226.742	5.069	216.23	7.7073
121.345	1.7706	227.257	5.0796	216.736	7.7149
121.623	1.7723	227.762	5.0816	217.231	7.7208
121.911	1.7738	228.237	5.0741	217.737	7.7229
122.201	1.7769	228.777	5.0735	218.242	7.7315
122.485	1.7784	229.357	5.0851	218.76	7.7428
122.761	1.7776	229.884	5.1007	219.251	7.7512
123.043	1.7796	230.429	5.1119	219.756	7.7587
123.329	1.7803	230.951	5.1182	220.272	7.7653
123.612	1.7821	231.486	5.1235	220.763	7.7754
123.894	1.7839	231.996	5.1251	221.266	7.7828
124.183	1.7847	232.531	5.1302	221.762	7.7885
124.459	1.7858	233.066	5.1351	222.274	7.7973
124.733	1.7843	233.594	5.1434	222.787	7.8055
125.016	1.7865	234.119	5.1487	223.302	7.8189
125.3	1.7872	234.651	5.156	223.808	7.828
125.595	1.7912	235.196	5.1657	224.311	7.8368
125.883	1.7938	235.721	5.1722	224.818	7.8438
126.177	1.7957	236.241	5.178	225.321	7.8493
126.451	1.796	236.773	5.1816	225.839	7.8588
126.726	1.7948	237.311	5.1894	226.349	7.8696
127.004	1.7954	237.851	5.1983	226.828	7.8733
127.292	1.7979	238.381	5.2046	227.344	7.8754
127.567	1.7971	238.911	5.2107	227.849	7.8787
127.853	1.8	239.438	5.2148	228.378	7.8922
128.128	1.7994	239.958	5.2207	228.881	7.9049
128.425	1.8037	240.496	5.2267	229.408	7.9196
128.731	1.8094	241.053	5.2359	229.909	7.9299
129.006	1.8091	241.55	5.2417	230.393	7.9329
129.281	1.8094	242.081	5.2437	230.889	7.9352
129.54	1.8052	242.613	5.2507	231.39	7.9361
129.823	1.8056	243.16	5.2593	231.912	7.9468
130.142	1.8122	243.693	5.2689	232.42	7.9593
130.424	1.8146	244.23	5.2772	232.918	7.9701
130.704	1.8163	244.77	5.2839	233.428	7.9794
130.974	1.813	245.273	5.2897	233.931	7.9852
131.257	1.8147	245.78	5.29	234.472	7.9996
131.545	1.8158	246.308	5.2919	234.999	8.0193
131.823	1.8176	246.865	5.302	235.467	8.0313
132.104	1.8187	247.385	5.3109	235.939	8.0246
132.397	1.8192	247.927	5.3231	236.423	8.0159
132.681	1.8217	248.45	5.3293	236.962	8.0232
132.959	1.822	248.982	5.3374	237.496	8.045
133.243	1.8245	249.57	5.3506	238.006	8.0682
133.53	1.8254	250.095	5.3629	238.509	8.0788
133.814	1.8268	250.595	5.3695	239.003	8.0833
134.093	1.8278	251.065	5.3625	239.523	8.0912
134.384	1.8296	251.585	5.3598	240.028	8.1028
134.666	1.8331	252.167	5.3705	240.531	8.1135
134.948	1.8338	252.692	5.3847	241.022	8.1165
135.229	1.8347	253.237	5.3993	241.525	8.1231
135.514	1.8361	253.769	5.4078	242.033	8.13
135.801	1.8375	254.294	5.4154	242.543	8.1394
136.082	1.8403	254.827	5.4196	243.061	8.1529
136.376	1.8423	255.354	5.426	243.552	8.1606
136.654	1.8435	255.899	5.4341	244.058	8.1692
136.931	1.8425	256.419	5.4401	244.558	8.176
137.213	1.8442	256.942	5.4463	245.066	8.1856
137.487	1.8451	257.474	5.4472	245.581	8.1952
137.783	1.8478	258.014	5.4557	246.096	8.2074
138.07	1.8513	258.544	5.4628	246.609	8.2234
138.36	1.8524	259.066	5.4699	247.112	8.2336
138.64	1.8539	259.596	5.4755	247.631	8.2422
138.918	1.8554	260.126	5.4807	248.137	8.2529
139.205	1.8561	260.646	5.4871	248.612	8.2552
139.498	1.8604	261.194	5.4944	249.124	8.2611
139.769	1.8588	261.716	5.5037	249.625	8.2652
140.046	1.8604	262.266	5.5131	250.149	8.278
140.323	1.8605	262.806	5.5212	250.648	8.2914
140.616	1.8633	263.324	5.5285	251.167	8.3064
140.919	1.8687	263.873	5.535	251.678	8.32
141.204	1.8696	264.381	5.5415	252.167	8.3249
141.478	1.871	264.906	5.5448	252.658	8.3277
141.741	1.8692	265.428	5.5473	253.175	8.3313
142.025	1.8696	265.976	5.5555	253.681	8.3434
142.338	1.8762	266.521	5.5655	254.191	8.3559
142.617	1.8765	267.053	5.5776	254.701	8.365
142.896	1.8795	267.596	5.5854	255.202	8.3747
143.169	1.879	268.103	5.5892	255.707	8.3803
143.455	1.881	268.625	5.5914	256.248	8.395
143.742	1.8831	269.148	5.594	256.766	8.4123
144.021	1.8827	269.7	5.605	257.238	8.4204
144.304	1.8858	270.233	5.6133	257.706	8.4149
144.583	1.886	270.758	5.6224	258.202	8.4068
144.867	1.889	271.28	5.6279	258.728	8.4124
145.153	1.8907	271.813	5.6328	259.277	8.4348
145.436	1.8916	272.4	5.6479	259.775	8.4566
145.723	1.8948	272.922	5.6602	260.28	8.4693
146.013	1.8964	273.423	5.6662	260.776	8.4701
146.289	1.8979	273.9	5.6613	261.279	8.4744
146.579	1.8991	274.42	5.658	261.776	8.4796
146.86	1.8997	275.01	5.6699	262.279	8.4885
147.135	1.9007	275.55	5.6851	262.782	8.4957
147.421	1.9016	276.087	5.6995	263.287	8.5011
147.699	1.9036	276.61	5.7043	263.807	8.5154
147.98	1.9043	277.135	5.7095	264.315	8.5288
148.262	1.9062	277.667	5.7157	264.827	8.5435
148.56	1.9102	278.19	5.7192	265.33	8.5513
148.839	1.9109	278.722	5.7263	265.831	8.5576
149.114	1.9122	279.237	5.7296	266.334	8.5636
149.397	1.9129	279.762	5.737	266.849	8.5708
149.668	1.9129	280.31	5.7458	267.355	8.5822
149.959	1.9164	280.852	5.7565	267.867	8.5914
150.247	1.9178	281.382	5.7673	268.354	8.597
150.543	1.9222	281.909	5.7724	268.859	8.6013
150.822	1.9221	282.427	5.7799	269.372	8.6067
151.097	1.9231	282.959	5.784	269.887	8.6223
151.379	1.9233	283.494	5.7932	270.366	8.6266
151.669	1.9259	284.017	5.7999	270.893	8.6344
151.945	1.9267	284.557	5.8067	271.396	8.6429
152.23	1.9274	285.077	5.815	271.921	8.656
152.508	1.929	285.614	5.8216	272.417	8.6676
152.809	1.9322	286.134	5.8284	272.934	8.6747
153.112	1.937	286.681	5.8357	273.442	8.6861
153.387	1.938	287.204	5.8417	273.926	8.6915
153.662	1.9373	287.729	5.8486	274.417	8.6935
153.922	1.9362	288.266	5.8548	274.932	8.6987
154.193	1.9346	288.804	5.8634	275.447	8.709
154.505	1.9414	289.344	5.8711	275.962	8.7248
154.798	1.9448	289.866	5.8762	276.468	8.7379
155.081	1.9466	290.411	5.8845	276.966	8.7451
155.361	1.9481	290.926	5.8886	277.481	8.7519
155.645	1.9486	291.433	5.8923	278.003	8.7618
155.93	1.9513	291.964	5.8934	278.535	8.7796
156.213	1.9525	292.516	5.9016	279.014	8.7898
156.492	1.9538	293.051	5.9122	279.472	8.7864
156.776	1.9554	293.583	5.9208	279.978	8.781
157.059	1.9561	294.106	5.9272	280.502	8.7863
157.339	1.9589	294.636	5.9317	281.038	8.8075
157.623	1.9601	295.208	5.9427	281.549	8.8249
157.908	1.9624	295.745	5.9551	282.052	8.839
158.195	1.9647	296.243	5.9608	282.545	8.8447
158.471	1.9654	296.726	5.9596	283.053	8.8491
158.758	1.9685	297.231	5.9543	283.554	8.8549
159.051	1.9709	297.818	5.9661	284.062	8.8622
159.33	1.9724	298.355	5.98	284.558	8.8714
159.614	1.9739	298.898	5.9948	285.066	8.8781
159.894	1.9755	299.438	6.0051	285.576	8.8894
160.18	1.9783	299.968	6.0096	286.081	8.8978
160.459	1.9786	300.485	6.0135	286.601	8.9082
160.751	1.9828	300.995	6.0149	287.097	8.9208
161.033	1.9837	301.528	6.0207	287.612	8.9297
161.304	1.9842	302.055	6.0269	288.113	8.938
161.586	1.9869	302.582	6.0333	288.623	8.9447
161.865	1.9866	303.113	6.0411	289.128	8.9527
162.155	1.9912	303.65	6.049	289.632	8.9639
162.439	1.9915	304.185	6.0594	290.135	8.9705
162.74	1.9972	304.715	6.068	290.64	8.9761
163.023	1.9995	305.25	6.0754	291.16	8.9825
163.294	1.9995	305.79	6.0841	291.668	8.9954
163.576	2.0012	306.312	6.0906	292.14	9
163.869	2.0028	306.85	6.0991	292.653	8.9987
164.143	2.0044	307.375	6.1048	293.144	9.002
164.428	2.007	307.899	6.1104	293.678	9.0122
164.711	2.0084	308.43	6.1168	294.179	9.0263
165.002	2.0115	308.962	6.1224	294.703	9.0396
165.305	2.0147	309.507	6.1323	295.235	9.0539
165.576	2.0164	310.032	6.1405	295.707	9.0626
165.85	2.0168	310.547	6.1442	296.193	9.0599
166.113	2.0163	311.067	6.1485	296.687	9.0553
166.386	2.0166	311.604	6.1541	297.202	9.0571
166.691	2.0209	312.157	6.1658	297.707	9.0644
166.972	2.0237	312.692	6.1763	298.225	7.0108
167.258	2.0261	313.254	6.1898	298.377	5.4097
167.529	2.0272	313.761	6.1963
167.811	2.0282	314.262	6.1986
168.1	2.0304	314.774	6.1986
168.385	2.0332	315.321	6.2023
168.668	2.0344	315.851	6.2108
168.955	2.0375	316.386	6.2202
169.244	2.0399	316.911	6.2283
169.523	2.0408	317.439	6.235
169.809	2.0435	318.016	6.2453
170.093	2.0444	318.551	6.2575
170.378	2.0468	319.056	6.2616
170.661	2.0479	319.544	6.2621
170.941	2.0493	320.056	6.2593
171.235	2.0529	320.653	6.2688
171.507	2.0529	321.201	6.284
171.787	2.0556	321.728	6.2934
172.069	2.0557	322.246	6.3004
172.355	2.0585	322.768	6.3026
172.639	2.0604	323.296	6.3056
172.935	2.0637	323.821	6.311
173.222	2.0667	324.356	6.3169
173.492	2.0649	324.885	6.3262
173.776	2.0679	325.425	6.3332
174.051	2.0676	325.955	6.3411
174.336	2.0705	326.493	6.3502
174.628	2.0729	327.018	6.3568
174.922	2.0757	327.553	6.3672
175.209	2.0786	328.085	6.3735
175.484	2.079	328.608	6.3823
175.759	2.081	329.138	6.3894
176.055	2.0836	329.668	6.3966
176.326	2.0834	330.202	6.4073
176.608	2.0857	330.73	6.414
176.883	2.0854	331.265	6.4248
177.174	2.0897	331.797	6.4324
177.475	2.0933	332.342	6.4434
177.757	2.0958	332.865	6.454
178.029	2.0961	333.37	6.4576
178.296	2.0959	333.915	6.468
178.561	2.0958	334.44	6.4741
178.876	2.1008	334.982	6.4861
179.171	2.105	335.519	6.4963
179.458	2.1074	336.072	6.509
179.739	2.1089	336.592	6.5209
180.014	2.1109	337.107	6.5263
180.3	2.1115	337.612	6.5296
180.579	2.1133	338.172	6.5387
180.858	2.1136	338.709	6.5509
181.142	2.1157	339.239	6.5642
181.432	2.1196	339.764	6.5721
181.715	2.1204	340.287	6.5802
182.003	2.1242	340.846	6.5906
182.285	2.1247	341.391	6.6056
182.568	2.1276	341.904	6.6163
182.846	2.1291	342.399	6.6191
183.133	2.1304	342.909	6.6214
183.416	2.1332	343.489	6.6314
183.701	2.134	344.019	6.6472
183.988	2.1376	344.551	6.6611
184.271	2.1394	345.079	6.6705
184.557	2.141	345.603	6.68
184.841	2.1437	346.131	6.6869
185.13	2.1449	346.649	6.695
185.417	2.1486	347.191	6.7029
185.688	2.1486	347.716	6.7122
185.973	2.1519	348.236	6.7205
186.255	2.1531	348.778	6.729
186.549	2.1559	349.313	6.7412
186.824	2.1578	349.843	6.7502
187.116	2.1607	350.383	6.7608
187.4	2.1637	350.916	6.7698
187.673	2.1644	351.445	6.7771
187.949	2.1646	351.973	6.7848
188.244	2.1692	352.508	6.7906
188.523	2.1701	353.028	6.798
188.797	2.172	353.563	6.8056
189.082	2.1742	354.08	6.8131
189.367	2.1758	354.613	6.8219
189.675	2.1814	355.163	6.8309
189.958	2.183	355.695	6.8448
190.233	2.1857	356.2	6.8505
190.496	2.1848	356.72	6.8578
190.759	2.1845	357.258	6.863
191.074	2.1917	357.795	6.8711
191.362	2.1933	358.327	6.8809
191.649	2.198	358.895	6.8917
191.927	2.1982	359.405	6.901
192.203	2.2	359.91	6.9042
192.492	2.2024	360.425	6.9039
192.775	2.2041	360.97	6.9093
193.058	2.2075	361.512	6.9168
193.342	2.2091	362.037	6.9282
193.624	2.2124	362.575	6.9355
193.905	2.2136	363.107	6.9429
194.188	2.2165	363.689	6.9536
194.474	2.2195	364.227	6.961
194.756	2.2204	364.712	6.962
195.036	2.2233	365.207	6.9567
195.319	2.2245	365.695	6.947
195.61	2.229	366.274	6.9478
195.887	2.2309	366.829	6.955
196.172	2.233	367.357	6.964
196.455	2.2359	367.899	6.9686
196.736	2.2375	368.424	6.9708
197.017	2.2408	368.959	6.9698
197.309	2.244	369.479	6.9669
197.602	2.2476	370.011	6.9652
197.871	2.2478	370.536	6.9282
198.159	2.2507	371.064	6.6587
198.424	2.2517	371.497	4.0297
198.722	2.2557
199.009	2.2579
199.301	2.2618
199.589	2.2639
199.866	2.2668
200.146	2.268
200.432	2.2709
200.704	2.2713
200.984	2.2732
201.262	2.276
201.549	2.2779
201.863	2.285
202.144	2.2865
202.416	2.2878
202.689	2.2902
202.951	2.2886
203.258	2.2954
203.553	2.2981
203.833	2.3009
204.112	2.3039
204.391	2.3051
204.674	2.3081
204.954	2.3093
205.238	2.3129
205.518	2.3146
205.806	2.3184
206.092	2.3206
206.383	2.3233
206.665	2.326
206.952	2.329
207.219	2.3294
207.507	2.3322
207.798	2.3347
208.073	2.337
208.355	2.3399
208.635	2.3423
208.917	2.3445
209.2	2.3464
209.489	2.3505
209.781	2.3542
210.049	2.355
210.337	2.3585
210.611	2.3586
210.906	2.3636
211.197	2.3656
211.49	2.3701
211.774	2.3721
212.043	2.3716
212.318	2.3742
212.61	2.3762
212.897	2.3805
213.18	2.3825
213.455	2.3845
213.742	2.3876
214.042	2.3918
214.327	2.3956
214.605	2.3962
214.874	2.3983
215.133	2.3975
215.431	2.4017
215.735	2.4071
216.021	2.4088
216.303	2.4122
216.583	2.4143
216.867	2.4171
217.146	2.4193
217.427	2.4207
217.712	2.424
217.997	2.426
218.277	2.4294
218.561	2.4319
218.847	2.4345
219.13	2.4371
219.412	2.4386
219.695	2.4421
219.99	2.4459
220.27	2.4475
220.546	2.4499
220.827	2.4514
221.111	2.4549
221.393	2.4566
221.681	2.46
221.98	2.464
222.244	2.4639
222.53	2.468
222.809	2.4689
223.1	2.4736
223.387	2.4756
223.669	2.4787
223.957	2.4824
224.239	2.4839
224.519	2.4874
224.805	2.4893
225.081	2.4916
225.359	2.4938
225.642	2.4963
225.925	2.4995
226.232	2.5044
226.521	2.5084
226.806	2.5113
227.074	2.513
227.332	2.513
227.625	2.5158
227.923	2.5212
228.209	2.524
228.49	2.5273
228.767	2.5292
229.052	2.5309
229.338	2.5353
229.616	2.5367
229.9	2.5406
230.187	2.5436
230.465	2.5447
230.748	2.5492
231.035	2.5512
231.318	2.5548
231.597	2.5568
231.874	2.5584
232.165	2.5629
232.448	2.5647
232.725	2.5676
233.009	2.57
233.3	2.5732
233.587	2.5765
233.871	2.5782
234.172	2.5838
234.441	2.5835
234.724	2.5868
234.995	2.5876
235.279	2.5901
235.568	2.5943
235.858	2.5963
236.151	2.6013
236.425	2.6025
236.699	2.6046
236.988	2.6083
237.278	2.6107
237.556	2.6135
237.836	2.6163
238.113	2.6191
238.418	2.6243
238.713	2.6277
238.988	2.6298
239.259	2.6316
239.516	2.6321
239.817	2.6368
240.124	2.642
240.411	2.6447
240.685	2.6466
240.96	2.6501
241.247	2.6527
241.523	2.6549
241.806	2.6577
242.084	2.6595
242.369	2.6643
242.656	2.667
242.94	2.6704
243.233	2.6737
243.516	2.6764
243.791	2.6791
244.077	2.6817
244.37	2.6866
244.648	2.6877
244.929	2.6912
245.213	2.6945
245.497	2.6967
245.788	2.7017
246.071	2.7033
246.355	2.7074
246.623	2.7088
246.911	2.7121
247.185	2.7147
247.466	2.7168
247.753	2.7218
248.043	2.7254
248.333	2.7295
248.612	2.7326
248.892	2.7347
249.175	2.7383
249.463	2.742
249.741	2.7441
250.023	2.7479
250.302	2.7491
250.603	2.7555
250.898	2.7593
251.174	2.7624
251.451	2.7651
251.701	2.7632
251.989	2.7678
252.298	2.7731
252.578	2.7761
252.866	2.78
253.144	2.7821
253.433	2.7866
253.723	2.7898
253.999	2.793
254.278	2.7953
254.557	2.7976
254.839	2.8008
255.119	2.8029
255.408	2.8074
255.695	2.81
255.976	2.8139
256.255	2.8165
256.546	2.8204
256.832	2.8241
257.111	2.8255
257.394	2.8291
257.681	2.8324
257.961	2.8351
258.244	2.8383
258.534	2.8414
258.804	2.8435
259.087	2.8465
259.36	2.8492
259.647	2.8532
259.938	2.8563
260.231	2.8609
260.527	2.865
260.803	2.8685
261.074	2.8703
261.356	2.8728
261.65	2.8775
261.923	2.878
262.202	2.8829
262.483	2.8848
262.78	2.8893
263.081	2.8941
263.358	2.8957
263.633	2.9001
263.895	2.8996
264.178	2.9032
264.489	2.9088
264.777	2.9116
265.054	2.9155
265.337	2.9186
265.618	2.9222
265.904	2.9247
266.184	2.9277
266.466	2.9316
266.758	2.9348
267.048	2.9401
267.326	2.9413
267.603	2.9446
267.886	2.9484
268.168	2.9503
268.451	2.9545
268.745	2.9575
269.029	2.9613
269.307	2.9646
269.59	2.9677
269.875	2.972
270.153	2.9733
270.435	2.9775
270.731	2.9826
271.001	2.9845
271.284	2.988
271.568	2.9906
271.847	2.994
272.145	2.9987
272.432	3.003
272.721	3.0072
273	3.0096
273.275	3.0133
273.557	3.0155
273.848	3.0209
274.126	3.0227
274.405	3.0258
274.68	3.0291
274.975	3.0336
275.268	3.0389
275.545	3.0412
275.82	3.044
276.08	3.0457
276.363	3.0487
276.681	3.0567
276.97	3.0593
277.249	3.0625
277.526	3.0662
277.802	3.0684
278.09	3.0734
278.372	3.0754
278.65	3.0789
278.939	3.0836
279.216	3.0861
279.5	3.0908
279.787	3.0936
280.075	3.0987
280.365	3.1021
280.64	3.1053
280.932	3.1103
281.213	3.112
281.488	3.1153
281.767	3.1174
282.05	3.122
282.335	3.1254
282.618	3.1284
282.921	3.1347
283.199	3.1362
283.473	3.1408
283.753	3.1439
284.028	3.1456
284.32	3.1504
284.605	3.1525
284.909	3.1596
285.185	3.1617
285.459	3.1648
285.741	3.168
286.026	3.1713
286.305	3.1747
286.587	3.1781
286.866	3.1811
287.166	3.1859
287.463	3.1906
287.74	3.194
288.014	3.1964
288.273	3.1979
288.555	3.2001
288.863	3.207
289.146	3.2099
289.432	3.2141
289.708	3.2178
289.99	3.22
290.278	3.2242
290.558	3.2273
290.836	3.2298
291.125	3.2343
291.411	3.2371
291.69	3.2404
291.979	3.2449
292.263	3.2478
292.548	3.2514
292.825	3.2531
293.112	3.2575
293.398	3.261
293.678	3.2644
293.965	3.2684
294.244	3.2706
294.523	3.275
294.806	3.2778
295.101	3.2835
295.388	3.2869
295.664	3.289
295.942	3.2938
296.217	3.2949
296.511	3.3011
296.795	3.3038
297.081	3.3074
297.368	3.3123
297.638	3.3136
297.917	3.3183
298.209	3.3216
298.487	3.3241
298.77	3.3285
299.045	3.3304
299.34	3.3362
299.647	3.3412
299.924	3.3444
300.201	3.3483
300.466	3.3498
300.749	3.3537
301.059	3.3587
301.345	3.362
301.625	3.3654
301.899	3.3687
302.179	3.3724
302.462	3.3749
302.749	3.3793
303.031	3.3819
303.314	3.3866
303.602	3.3904
303.892	3.3936
304.173	3.3975
304.454	3.3998
304.734	3.4044
305.012	3.4067
305.296	3.4106
305.583	3.4144
305.862	3.4169
306.14	3.4217
306.428	3.4256
306.714	3.4296
306.997	3.4332
307.29	3.4378
307.576	3.4429
307.848	3.4444
308.129	3.4494
308.405	3.451
308.699	3.4565
308.986	3.4604
309.285	3.4658
309.566	3.4699
309.837	3.471
310.112	3.475
310.406	3.4799
310.688	3.4829
310.959	3.4863
311.236	3.4885
311.529	3.4944
311.833	3.4998
312.116	3.5033
312.391	3.5075
312.649	3.5078
312.913	3.5102
313.227	3.5171
313.515	3.5202
313.803	3.5252
314.086	3.5283
314.372	3.5328
314.659	3.5362
314.942	3.5403
315.218	3.5422
315.505	3.5458
315.791	3.5495
316.071	3.552
316.354	3.5566
316.64	3.5593
316.926	3.5633
317.199	3.5656
317.496	3.5707
317.78	3.5752
318.059	3.5775
318.341	3.5816
318.625	3.5849
318.907	3.5878
319.192	3.5926
319.485	3.5965
319.761	3.5999
320.032	3.6026
320.319	3.6068
320.597	3.6101
320.896	3.615
321.18	3.619
321.466	3.6239
321.747	3.6269
322.024	3.6309
322.303	3.633
322.596	3.6382
322.871	3.6409
323.153	3.6452
323.428	3.6481
323.72	3.6528
324.03	3.6593
324.312	3.6622
324.585	3.6663
324.853	3.6687
325.114	3.6693
325.428	3.6768
325.717	3.679
325.999	3.6852
326.278	3.6883
326.556	3.6915
326.844	3.6957
327.127	3.6979
327.41	3.7034
327.697	3.7068
327.975	3.7106
328.257	3.714
328.543	3.7176
328.82	3.7223
329.111	3.726
329.387	3.7294
329.675	3.7336
329.961	3.7374
330.247	3.7426
330.536	3.7464
330.817	3.7506
331.096	3.7532
331.375	3.7567
331.663	3.7612
331.952	3.765
332.217	3.7672
332.508	3.772
332.779	3.7743
333.068	3.7794
333.358	3.7837
333.655	3.7891
333.938	3.7918
334.21	3.7958
334.493	3.7997
334.781	3.8039
335.06	3.8073
335.336	3.8091
335.613	3.8136
335.906	3.8177
336.206	3.8238
336.497	3.8281
336.774	3.8305
337.038	3.8338
337.301	3.8346
337.603	3.8414
337.904	3.8455
338.185	3.8484
338.469	3.8538
338.749	3.8571
339.028	3.8613
339.307	3.8638
339.583	3.8665
339.869	3.8711
340.152	3.8743
340.436	3.8792
340.727	3.8832
341.01	3.8874
341.297	3.8922
341.576	3.8955
341.861	3.9003
342.148	3.9034
342.423	3.9063
342.708	3.9106
342.987	3.9137
343.274	3.9186
343.556	3.9213
343.854	3.9277
344.146	3.932
344.412	3.9343
344.695	3.9397
344.963	3.9399
345.258	3.9461
345.546	3.9485
345.836	3.9544
346.124	3.9585
346.397	3.9607
346.674	3.9644
346.967	3.9678
347.243	3.9715
347.53	3.9757
347.809	3.9789
348.093	3.9828
348.399	3.9881
348.683	3.9932
348.958	3.9959
349.225	3.9992
349.486	3.9997
349.794	4.0057
350.094	4.0109
350.383	4.0147
350.656	4.0191
350.934	4.0217
351.22	4.0254
351.503	4.0295
351.788	4.0325
352.071	4.0372
352.354	4.0401
352.631	4.043
352.919	4.0484
353.203	4.0509
353.492	4.0561
353.769	4.0582
354.052	4.0626
354.345	4.0676
354.628	4.0705
354.905	4.0747
355.188	4.0777
355.466	4.0815
355.752	4.086
356.036	4.0896
356.332	4.0959
356.598	4.0964
356.885	4.1027
357.159	4.1041
357.456	4.111
357.745	4.1138
358.034	4.1179
358.319	4.123
358.594	4.1252
358.869	4.1298
359.16	4.1338
359.441	4.1363
359.715	4.1402
359.995	4.1434
360.282	4.1485
360.588	4.1545
360.878	4.1582
361.154	4.1625
361.426	4.1652
361.688	4.1675
361.988	4.1728
362.275	4.1759
362.556	4.1797
362.836	4.1837
363.118	4.1884
363.402	4.1916
363.688	4.1958
363.969	4.1995
364.254	4.2037
364.547	4.2089
364.828	4.2119
365.112	4.2166
365.402	4.2206
365.682	4.2243
365.956	4.2275
366.241	4.2308
366.528	4.2356
366.805	4.2378
367.088	4.2434
367.371	4.2469
367.659	4.2509
367.945	4.2555
368.228	4.2584
368.521	4.2652
368.788	4.2659
369.072	4.2709
369.342	4.2729
369.63	4.2768
369.921	4.282
370.216	4.2864
370.502	4.291
370.78	4.294
371.057	4.2972
371.345	4.3026
371.627	4.3049
371.904	4.3086
372.185	4.3117
372.462	4.3148
372.77	4.3216
373.067	4.3257
373.343	4.3297
373.61	4.3313
373.861	4.332
374.158	4.3371
374.464	4.341
374.758	4.3461
375.037	4.3488
375.315	4.3538
375.601	4.3575
375.885	4.3615
376.164	4.3647
376.452	4.3679
376.728	4.372
377.009	4.3753
377.295	4.38
377.58	4.3838
377.867	4.3869
378.144	4.3914
378.427	4.3948
378.714	4.3995
378.993	4.4029
379.269	4.405
379.553	4.4105
379.835	4.4133
380.117	4.4177
380.405	4.4217
380.699	4.4257
380.97	4.4288
381.261	4.4336
381.534	4.4365
381.821	4.4405
382.106	4.4433
382.397	4.4484
382.694	4.4528
382.972	4.4567
383.244	4.4587
383.531	4.4633
383.821	4.4671
384.1	4.4696
384.382	4.4744
384.666	4.4768
384.957	4.4821
385.248	4.4857
385.523	4.4888
385.797	4.4928
386.05	4.4915
386.344	4.4979
386.652	4.5027
386.933	4.5061
387.213	4.5111
387.495	4.5138
387.783	4.519
388.071	4.5219
388.349	4.5261
388.631	4.5298
388.915	4.5327
389.195	4.5366
389.478	4.5392
389.76	4.5436
390.05	4.5478
390.327	4.5502
390.609	4.5542
390.903	4.5579
391.183	4.5625
391.467	4.566
391.748	4.5694
392.031	4.5728
392.316	4.5761
392.601	4.581
392.89	4.5849
393.163	4.588
393.446	4.5914
393.715	4.5936
394.005	4.5984
394.301	4.6019
394.595	4.6078
394.887	4.6113
395.157	4.6147
395.433	4.6182
395.723	4.6211
396.013	4.6263
396.286	4.6261
396.567	4.6319
396.846	4.6342
397.147	4.6391
397.445	4.6453
397.721	4.6462
397.992	4.6512
398.249	4.6514
398.536	4.6549
398.845	4.6616
399.131	4.6629
399.414	4.6693
399.69	4.6722
399.975	4.6767
400.255	4.6801
400.539	4.6825
400.816	4.6865
401.105	4.6905
401.388	4.694
401.678	4.6984
401.961	4.7014
402.243	4.7055
402.52	4.7088
402.798	4.7124
403.092	4.7166
403.376	4.7198
403.66	4.7239
403.939	4.7273
404.224	4.7322
404.511	4.7349
404.791	4.7382
405.089	4.7436
405.356	4.7451
405.639	4.7508
405.916	4.752
406.195	4.7559
406.485	4.7597
406.776	4.764
407.071	4.7699
407.349	4.7715
407.624	4.7755
407.912	4.779
408.204	4.7833
408.477	4.7859
408.75	4.7881
409.029	4.7921
409.331	4.797
409.625	4.8016
409.906	4.8058
410.179	4.8083
410.438	4.8101
410.726	4.8132
411.04	4.8203
411.323	4.8227
411.602	4.8273
411.878	4.8305
412.161	4.8333
412.445	4.838
412.727	4.8406
413.006	4.8443
413.295	4.8481
413.577	4.8512
413.854	4.8553
414.141	4.8586
414.426	4.8629
414.707	4.8654
414.988	4.8691
415.284	4.8747
415.564	4.8767
415.844	4.8817
416.126	4.8837
416.405	4.8872
416.684	4.8907
416.97	4.8934
417.267	4.8992
417.55	4.9016
417.825	4.9054
418.099	4.9087
418.381	4.9111
418.678	4.9165
418.966	4.9192
419.26	4.9248
419.538	4.9284
419.808	4.9305
420.092	4.9343
420.377	4.9364
420.655	4.9397
420.935	4.9435
421.215	4.9465
421.515	4.9518
421.812	4.9561
422.085	4.9589
422.364	4.963
422.62	4.964
422.905	4.9673
423.213	4.9722
423.5	4.9757
423.784	4.9803
424.063	4.9846
424.345	4.9873
424.628	4.99
424.914	4.9939
425.194	4.9963
425.482	5.0013
425.764	5.0034
426.05	5.007
426.335	5.0111
426.616	5.0134
426.897	5.018
427.178	5.0196
427.462	5.0231
427.742	5.026
428.02	5.0284
428.307	5.0326
428.593	5.0353
428.88	5.0389
429.157	5.0414
429.455	5.0467
429.734	5.0493
430.012	5.0514
430.295	5.0551
430.571	5.0566
430.865	5.0616
431.156	5.0651
431.448	5.0688
431.728	5.0723
431.994	5.073
432.274	5.077
432.567	5.08
432.844	5.0817
433.123	5.0847
433.398	5.0863
433.699	5.0926
433.998	5.0956
434.278	5.0989
434.553	5.1014
434.819	5.1021
435.104	5.1058
435.419	5.1106
435.698	5.1124
435.98	5.1155
436.252	5.1171
436.537	5.1209
436.825	5.1222
437.104	5.1249
437.387	5.1267
437.663	5.1284
437.95	5.1314
438.239	5.1328
438.526	5.1355
438.81	5.1357
439.089	5.138
439.368	5.1386
439.66	5.1401
439.945	5.141
440.229	4.4456
440.368	3.0448

## Sheet: Fig.3b
	Young's modulus(MPa)	Maximum stress (MPa)
MIN-1	9.14	5.14
MIN-2	87	6.97
MIN-3	175.86	9.06

## Sheet: Fig.3c
Control-1		MIN-2		Control-2
Strain (%）	Stress (MPa)	Strain (%）	Stress (MPa)	Strain (%）	Stress (MPa)
0	0.0009	0	0.0039	0	0.0027
0.0186	0.0015	0.0473	0.0066	0.0186	0.004
0.2054	0.0156	0.4429	0.1097	0.2117	0.0516
0.5261	0.0335	1.0027	0.52	0.4841	0.1878
0.8495	0.0406	1.6222	1.059	0.7899	0.4628
1.1808	0.0503	2.2741	1.5709	1.1118	0.9481
1.4896	0.0592	2.8886	1.9709	1.4238	1.6663
1.8567	0.0743	3.5057	2.2524	1.7383	2.5307
2.1774	0.0807	4.1078	2.4665	2.0429	3.4254
2.4915	0.0889	4.6925	2.6376	2.3437	4.2497
2.799	0.0969	5.2523	2.7736	2.6186	4.9654
3.0985	0.1051	5.8071	2.88	2.8959	5.5466
3.3861	0.1102	6.3669	2.978	3.1522	6.0294
3.675	0.1177	6.9193	3.0705	3.4358	6.4556
3.9639	0.1247	7.4517	3.1475	3.7106	6.883
4.2462	0.131	7.9817	3.2126	3.9855	7.293
4.5377	0.1389	8.5017	3.2651	4.2542	7.6509
4.8293	0.1457	9.054	3.3249	4.5055	7.9515
5.1209	0.1537	9.589	3.3912	4.7705	8.1942
5.4084	0.1602	10.1289	3.4512	5.0428	8.4393
5.6881	0.1667	10.6688	3.5094	5.3016	8.6895
5.9677	0.1736	11.1913	3.5565	5.5678	8.8951
6.246	0.1802	11.7163	3.5928	5.8303	9.0814
6.5257	0.1867	12.2686	3.6309	6.1051	9.2564
6.8093	0.194	12.7737	3.6811	6.3788	9.4392
7.0902	0.2007	13.3012	3.6997	6.6388	9.5992
7.3725	0.208	13.8435	3.7337	6.9012	9.7048
7.6588	0.215	14.3859	3.7794	7.1439	9.7797
7.945	0.2212	14.9209	3.8247	7.4027	9.8196
8.2419	0.2296	15.4483	3.8559	7.6912	9.8994
8.5083	0.2331	15.9982	3.8873	7.9598	10.0294
8.7945	0.2414	16.5058	3.9185	8.2273	10.1244
9.0675	0.2455	17.0307	3.9312	8.4897	10.1861
9.3578	0.2529	17.5483	3.9416	8.7498	10.2235
9.6427	0.2581	18.1205	3.9707	9.0147	10.2544
9.9356	0.2644	18.6505	4.0126	9.2784	10.2892
10.2205	0.2714	19.1755	4.0336	9.5372	10.313
10.4935	0.2752	19.683	4.0406	9.8059	10.3378
10.7586	0.2796	20.2179	4.0431	10.0671	10.3605
11.0422	0.2849	20.8002	4.0784	10.3271	10.3805
11.3351	0.291	21.3127	4.1216	10.5883	10.3844
11.6174	0.2967	21.8178	4.123	10.8545	10.3927
11.9049	0.3022	22.3079	4.1069	11.1195	10.4168
12.1886	0.3074	22.8279	4.0943	11.3758	10.4251
12.4801	0.3115	23.4275	4.1293	11.6469	10.4279
12.7757	0.3175	23.9675	4.1908	11.9193	10.4438
13.0447	0.32	24.4949	4.2163	12.1843	10.467
13.3164	0.3239	25.0249	4.2169	12.4443	10.4681
13.5629	0.3241	25.5449	4.2175	12.7055	10.4522
13.8677	0.3319	26.0723	4.2159	12.9692	10.4431
14.1685	0.3381	26.5973	4.2171	13.2354	10.4326
14.4455	0.3409	27.1372	4.231	13.5066	10.4314
14.7397	0.3455	27.6572	4.245	13.7715	10.4368
15.0193	0.349	28.1922	4.2554	14.0142	10.4125
15.3056	0.3529	28.7296	4.2679	14.2829	10.3713
15.576	0.3553	29.267	4.2835	14.5429	10.3462
15.8609	0.3597	29.797	4.2961	14.814	10.3435
16.1472	0.3628	30.317	4.2982	15.0839	10.3486
16.4268	0.3662	30.842	4.2968	15.3551	10.3599
16.7104	0.3686	31.3744	4.2977	15.6163	10.3582
16.9953	0.3732	31.9019	4.3062	15.8751	10.3284
17.2776	0.3762	32.4368	4.3133	16.1351	10.2903
17.5572	0.3786	32.9643	4.3219	16.4087	10.2649
17.8422	0.3829	33.4967	4.3281	16.665	10.2582
18.1258	0.3849	34.0217	4.3291	16.9287	10.2332
18.4041	0.3892	34.5492	4.3312	17.1863	10.2062
18.6904	0.3926	35.1015	4.338	17.4562	10.1833
18.9793	0.3963	35.6339	4.3579	17.7372	10.1853
19.2616	0.3986	36.1564	4.3635	17.9972	10.1954
19.5438	0.4007	36.6864	4.3612	18.2659	10.1804
19.8235	0.4046	37.2213	4.3606	18.5098	10.1457
20.1111	0.4073	37.7587	4.3677	18.7649	10.0812
20.3947	0.411	38.2887	4.3724	19.0459	10.0454
20.6544	0.4101	38.8311	4.3764	19.3171	10.0628
20.9367	0.4136	39.3387	4.3727	19.5857	10.0723
21.2137	0.4163	39.8612	4.3622	19.8383	10.0553
21.5158	0.421	40.3787	4.352	20.102	10.0134
21.7981	0.424	40.9285	4.3583	20.367	9.985
22.0884	0.4271	41.461	4.3755	20.627	9.9695
22.3813	0.4306	41.9835	4.3813	20.8919	9.946
22.6463	0.4311	42.5109	4.3795	21.1569	9.928
22.9193	0.4325	43.0309	4.372	21.4256	9.9123
23.2029	0.4358	43.6082	4.3804	21.6818	9.8975
23.4971	0.4395	44.1406	4.4057	21.948	9.8757
23.7768	0.442	44.6482	4.406	22.2167	9.856
24.0644	0.4449	45.1334	4.3817	22.4829	9.8519
24.344	0.4461	45.6409	4.3492	22.7281	9.8275
24.6289	0.4489	46.2281	4.357	22.9905	9.7791
24.9324	0.453	46.7605	4.3927	23.2666	9.7578
25.2041	0.4531	47.293	4.4049	23.5254	9.7533
25.4824	0.4558	47.8304	4.4048	23.7916	9.7387
25.7289	0.4539	48.3653	4.4033	24.0627	9.7188
26.0324	0.4597	48.8928	4.4034	24.3265	9.7083
26.3332	0.4634	49.4178	4.3971	24.5902	9.689
26.6036	0.464	49.9552	4.3942	24.8613	9.6678
26.8925	0.4673	50.4827	4.394	25.1263	9.6615
27.1708	0.4689	51.0027	4.3897	25.3751	9.6292
27.4544	0.4713	51.5252	4.3829	25.6376	9.5898
27.7274	0.4709	52.0775	4.3808	25.8914	9.5544
28.0057	0.4733	52.595	4.3866	26.1626	9.5298
28.2946	0.4763	53.1225	4.3811	26.4337	9.5268
28.5743	0.4789	53.6599	4.3821	26.7098	9.5291
28.8619	0.4815	54.1799	4.3845	26.9748	9.5325
29.1455	0.4825	54.7173	4.382	27.2286	9.5089
29.433	0.4857	55.2573	4.3845	27.4886	9.4666
29.7153	0.487	55.7822	4.3826	27.7622	9.4383
29.995	0.4895	56.3097	4.3814	28.0173	9.4213
30.2772	0.4907	56.8397	4.3804	28.2773	9.3946
30.5609	0.4924	57.3622	4.3782	28.5435	9.366
30.8431	0.494	57.9145	4.3782	28.8121	9.3492
31.1254	0.4954	58.4395	4.3836	29.0969	9.3481
31.409	0.4983	58.9371	4.3744	29.3532	9.3512
31.6873	0.499	59.482	4.3658	29.612	9.3222
31.9696	0.5012	60.0119	4.3659	29.8608	9.2736
32.2559	0.5028	60.5693	4.3758	30.1097	9.2156
32.5527	0.5062	61.1042	4.3811	30.3932	9.18
32.8178	0.5067	61.664	4.3891	30.6706	9.1968
33.0974	0.508	62.1641	4.3868	30.9392	9.2139
33.3731	0.5094	62.6592	4.3639	31.1955	9.1994
33.6633	0.5121	63.1693	4.3384	31.4543	9.163
33.943	0.513	63.7191	4.3314	31.7168	9.1202
34.2358	0.5163	64.2615	4.3452	31.978	9.0955
34.5327	0.519	64.799	4.3526	32.238	9.0693
34.8031	0.5193	65.3239	4.3559	32.5005	9.0457
35.0747	0.5195	65.8464	4.348	32.7679	9.0296
35.357	0.522	66.4212	4.349	33.0366	9.0179
35.6499	0.5251	66.9785	4.3693	33.2991	9.0083
35.9322	0.5255	67.4786	4.3688	33.5727	8.9944
36.2158	0.5282	67.9638	4.3456	33.8315	8.9821
36.4954	0.5286	68.4738	4.316	34.0939	8.9597
36.787	0.532	69.0461	4.317	34.3601	8.9314
37.0958	0.536	69.5934	4.3412	34.6325	8.9213
37.3635	0.5344	70.1234	4.3508	34.8975	8.9128
37.6312	0.5352	70.6583	4.3505	35.1538	8.8942
37.8803	0.5326	71.1783	4.3423	35.4162	8.8652
38.1772	0.5379	71.7008	4.3341	35.6775	8.8363
38.486	0.5422	72.2233	4.329	35.9387	8.8179
38.763	0.5418	72.7583	4.3266	36.2062	8.8002
39.0532	0.5445	73.2957	4.3329	36.481	8.7993
39.3355	0.545	73.8256	4.3331	36.7398	8.7982
39.6125	0.5468	74.363	4.3358	37.0072	8.7819
39.8908	0.5477	74.893	4.3357	37.266	8.7657
40.1664	0.549	75.4205	4.3357	37.5272	8.743
40.4527	0.551	75.9479	4.3343	37.7959	8.7301
40.731	0.5517	76.4804	4.3305	38.0708	8.7308
41.0133	0.5545	77.0103	4.3302	38.3332	8.7326
41.3009	0.5558	77.5478	4.3314	38.592	8.7198
41.5885	0.5585	78.0777	4.3361	38.8483	8.6889
41.8721	0.5592	78.6151	4.3389	39.1207	8.6708
42.1517	0.5602	79.1525	4.3412	39.3844	8.6627
42.4419	0.5633	79.6726	4.3417	39.6456	8.654
42.7282	0.5647	80.2025	4.3362	39.9106	8.6421
43.0025	0.5658	80.7424	4.3383	40.1743	8.6248
43.2901	0.5674	81.2724	4.344	40.4591	8.6274
43.5645	0.5676	81.7849	4.3371	40.7166	8.6306
43.8441	0.5695	82.3099	4.3335	40.9766	8.614
44.125	0.5704	82.8374	4.3269	41.228	8.5822
44.406	0.5727	83.3947	4.3352	41.4719	8.5389
44.7015	0.5742	83.9172	4.3416	41.7554	8.5151
44.9719	0.5744	84.4646	4.3437	42.034	8.5318
45.2555	0.5767	84.9796	4.3434	42.3014	8.555
45.5391	0.5779	85.4996	4.3355	42.5589	8.5467
45.8333	0.5812	86.0096	4.3295	42.814	8.519
46.1156	0.5806	86.5595	4.3274	43.0802	8.493
46.4005	0.583	87.0944	4.3385	43.3476	8.4788
46.6948	0.5849	87.6269	4.3443	43.6101	8.4754
46.9611	0.5844	88.1568	4.3437	43.8738	8.4614
47.2381	0.5865	88.6768	4.3436	44.1375	8.453
47.5178	0.5861	89.2366	4.342	44.4025	8.4406
47.8133	0.5905	89.7915	4.3569	44.6687	8.4308
48.0982	0.5905	90.299	4.3599	44.9324	8.4247
48.3805	0.5925	90.7867	4.3446	45.1998	8.4137
48.6615	0.5936	91.2868	4.3228	45.4549	8.4083
48.949	0.5944	91.8715	4.3212	45.7211	8.3893
49.2512	0.5988	92.4164	4.3446	45.9935	8.3828
49.5163	0.5962	92.9513	4.3547	46.2609	8.3878
49.7879	0.5986	93.4838	4.3566	46.5147	8.3734
50.0464	0.5973	94.0112	4.3532	46.7735	8.3504
50.3406	0.6001	94.5362	4.3483	47.0384	8.3304
50.656	0.6059	95.0562	4.3446	47.3009	8.3241
50.9303	0.6038	95.5961	4.341	47.5683	8.3225
51.2192	0.6079	96.1136	4.3438	47.842	8.3243
51.4883	0.6065	96.6436	4.3421	48.097	8.3272
51.7692	0.6079	97.181	4.3433	48.3583	8.3107
52.0528	0.6095	97.7234	4.3484	48.6145	8.2942
52.3365	0.61	98.2733	4.3534	48.8869	8.282
52.6254	0.6139	98.8032	4.3596	49.1556	8.2852
52.8997	0.6126	99.3357	4.3584	49.4305	8.2947
53.178	0.6143	99.8557	4.3532	49.7028	8.3016
53.459	0.6156	100.381	4.3462	49.9529	8.2984
53.7479	0.6171	100.906	4.3409	50.2105	8.2685
54.0302	0.6191	101.436	4.3425	50.4816	8.2478
54.3151	0.6199	101.968	4.3441	50.7404	8.244
54.596	0.6213	102.49	4.3457	50.9967	8.2319
54.8823	0.6228	103.028	4.3469	51.2629	8.2239
55.1633	0.6235	103.575	4.3495	51.5315	8.2154
55.4456	0.625	104.118	4.3596	51.8138	8.2265
55.7278	0.6257	104.625	4.3566	52.0751	8.241
56.0022	0.6268	105.153	4.3533	52.3314	8.2322
56.2884	0.6285	105.673	4.348	52.5852	8.2108
56.5641	0.6286	106.218	4.351	52.8353	8.1758
56.8662	0.633	106.748	4.3555	53.1139	8.1627
57.1406	0.6314	107.305	4.3633	53.3875	8.1787
57.4176	0.6331	107.825	4.3714	53.6524	8.1962
57.6972	0.6335	108.338	4.3663	53.9186	8.2027
57.9848	0.6365	108.838	4.3542	54.1749	8.1903
58.2724	0.6377	109.387	4.3499	54.4386	8.1749
58.556	0.6382	109.932	4.3588	54.7061	8.1643
58.8568	0.6423	110.46	4.3698	54.9574	8.1585
59.1325	0.6407	110.995	4.3711	55.2248	8.1505
59.3962	0.6411	111.52	4.3713	55.491	8.1463
59.6745	0.6424	112.079	4.3758	55.7634	8.1548
59.9661	0.6449	112.624	4.3859	56.0296	8.1581
60.2483	0.6459	113.127	4.3838	56.2946	8.1572
60.5306	0.646	113.622	4.3696	56.5608	8.1499
60.8129	0.6487	114.105	4.3488	56.8146	8.1376
61.0992	0.6498	114.684	4.3465	57.0758	8.1232
61.4013	0.6535	115.239	4.3673	57.3408	8.1121
61.6704	0.6515	115.769	4.3816	57.6045	8.1156
61.9434	0.6512	116.314	4.383	57.8707	8.1181
62.2045	0.6525	116.844	4.3837	58.1319	8.1208
62.4907	0.6541	117.382	4.3826	58.3956	8.1227
62.8035	0.6601	117.889	4.38	58.6581	8.119
63.0778	0.6574	118.429	4.3761	58.9305	8.1247
63.3681	0.6595	118.957	4.3749	59.2078	8.1371
63.649	0.6609	119.481	4.375	59.4617	8.1477
63.9273	0.6608	120.014	4.3736	59.7241	8.1379
64.2083	0.6631	120.544	4.3757	59.9829	8.1236
64.4879	0.6627	121.074	4.3769	60.2441	8.1159
64.7662	0.6641	121.604	4.376	60.5128	8.1105
65.0458	0.6654	122.139	4.3784	60.7815	8.1175
65.3268	0.6659	122.661	4.3774	61.0452	8.1215
65.6157	0.6683	123.181	4.3774	61.304	8.12
65.9046	0.6688	123.724	4.3786	61.5566	8.1108
66.1882	0.6706	124.256	4.3828	61.8351	8.1025
66.4679	0.6705	124.788	4.3864	62.105	8.1134
66.7502	0.6714	125.316	4.3855	62.3626	8.1153
67.0351	0.6737	125.848	4.3868	62.6213	8.1104
67.3068	0.6727	126.396	4.3869	62.885	8.1058
67.5943	0.6758	126.911	4.3886	63.1673	8.1115
67.8793	0.6762	127.408	4.3779	63.4323	8.1311
68.1589	0.6771	127.943	4.3717	63.6911	8.131
68.4412	0.6786	128.468	4.3727	63.9424	8.1195
68.7261	0.6792	129.033	4.38	64.1888	8.0957
69.027	0.6828	129.566	4.3904	64.4612	8.0781
69.3	0.6807	130.12	4.3967	64.7447	8.0956
69.577	0.6826	130.645	4.3994	65.0096	8.1147
69.8579	0.6837	131.15	4.3943	65.2734	8.1236
70.1442	0.6847	131.653	4.3812	65.5309	8.1168
70.4291	0.6863	132.198	4.3772	65.7921	8.1052
70.7101	0.6866	132.748	4.3849	66.0608	8.1044
71.0056	0.69	133.273	4.3926	66.3196	8.1021
71.2773	0.6887	133.815	4.3971	66.582	8.1008
71.5529	0.6896	134.333	4.3971	66.8507	8.0999
71.8286	0.6902	134.885	4.3985	67.1157	8.1063
72.1228	0.6927	135.452	4.4082	67.3732	8.1052
72.4131	0.6943	135.962	4.4136	67.6419	8.1001
72.6953	0.6946	136.467	4.4089	67.9093	8.1044
72.9736	0.6948	136.95	4.3933	68.1631	8.1009
73.2493	0.6952	137.525	4.3909	68.4293	8.0954
73.5541	0.6991	138.085	4.4052	68.7054	8.0988
73.8351	0.6995	138.597	4.4152	68.9642	8.1058
74.1094	0.6995	139.135	4.4173	69.2267	8.1055
74.3599	0.6978	139.657	4.4171	69.4867	8.0962
74.6382	0.7007	140.182	4.4176	69.7491	8.0932
74.9549	0.7053	140.7	4.4146	70.0116	8.0911
75.2346	0.7046	141.23	4.4151	70.2815	8.093
75.5274	0.7062	141.762	4.4186	70.5576	8.1072
75.8058	0.7066	142.285	4.4223	70.804	8.1102
76.0894	0.7079	142.824	4.4254	71.0715	8.1022
76.3637	0.7078	143.359	4.4286	71.3352	8.0941
76.6433	0.7099	143.897	4.4344	71.6014	8.0943
76.9322	0.7109	144.424	4.4375	71.87	8.099
77.2119	0.7123	144.949	4.4411	72.1399	8.1052
77.4928	0.7125	145.477	4.4408	72.4061	8.1131
77.7791	0.7145	146.009	4.4396	72.6649	8.1085
78.0667	0.7163	146.549	4.4434	72.9187	8.0964
78.3463	0.7166	147.077	4.4459	73.1886	8.085
78.6233	0.7175	147.607	4.4487	73.4523	8.0892
78.9056	0.7182	148.134	4.4481	73.7124	8.0927
79.1932	0.7204	148.656	4.4473	73.9798	8.0898
79.4728	0.7209	149.201	4.4485	74.2435	8.0918
79.7564	0.7219	149.756	4.4552	74.5283	8.0996
80.0374	0.7229	150.249	4.4563	74.7969	8.1212
80.317	0.723	150.776	4.451	75.052	8.1281
80.5953	0.7251	151.294	4.447	75.3058	8.1133
80.8789	0.7265	151.839	4.4514	75.546	8.0889
81.1718	0.7287	152.364	4.4548	75.8147	8.0673
81.4475	0.7285	152.926	4.4635	76.092	8.0792
81.7218	0.7282	153.458	4.4706	76.3644	8.1047
82.0094	0.7322	153.968	4.4707	76.6306	8.1227
82.2996	0.7326	154.483	4.4638	76.8893	8.126
82.5898	0.7347	155.028	4.4618	77.1555	8.1207
82.8682	0.7342	155.573	4.4702	77.4205	8.1225
83.1637	0.7365	156.101	4.4745	77.6867	8.1246
83.4354	0.7368	156.636	4.4789	77.9504	8.1265
83.707	0.7366	157.156	4.4765	78.2141	8.1287
83.984	0.7384	157.715	4.4797	78.4779	8.128
84.2782	0.7404	158.283	4.493	78.7428	8.1317
84.5605	0.7404	158.783	4.4957	79.004	8.1307
84.8481	0.7423	159.268	4.4861	79.2641	8.1308
85.1291	0.742	159.756	4.4678	79.5241	8.1273
85.406	0.7435	160.328	4.4692	79.7816	8.1205
85.7135	0.7471	160.885	4.487	80.0515	8.1245
85.9984	0.7466	161.418	4.4989	80.3214	8.1337
86.2675	0.7461	161.968	4.5071	80.5814	8.1438
86.5219	0.7451	162.493	4.5079	80.8538	8.1502
86.7857	0.7469	163.005	4.5064	81.1175	8.1561
87.1024	0.7522	163.53	4.5032	81.3812	8.1603
87.382	0.7502	164.053	4.5031	81.6524	8.1607
87.6723	0.7522	164.583	4.5065	81.9223	8.1689
87.9559	0.753	165.112	4.5097	82.1761	8.1686
88.2368	0.755	165.64	4.5156	82.4324	8.1599
88.5204	0.7552	166.18	4.5196	82.6924	8.1527
88.8014	0.7563	166.717	4.5256	82.9586	8.148
89.0903	0.7581	167.252	4.5313	83.2297	8.159
89.3713	0.7589	167.78	4.5338	83.4984	8.1685
89.6483	0.7594	168.322	4.5382	83.7634	8.1787
89.9319	0.7597	168.852	4.5419	84.0271	8.1826
90.2181	0.7623	169.372	4.5442	84.2797	8.1758
90.5017	0.7621	169.909	4.5469	84.5496	8.172
90.7814	0.7624	170.432	4.5497	84.8145	8.1708
91.0623	0.7649	170.952	4.552	85.0758	8.1756
91.3459	0.7648	171.482	4.5527	85.3358	8.1765
91.6189	0.7646	172.012	4.5582	85.5933	8.1723
91.9092	0.7673	172.569	4.5682	85.8855	8.1826
92.1888	0.7682	173.069	4.5725	86.1542	8.2043
92.4817	0.7701	173.607	4.5767	86.4117	8.2172
92.7706	0.7714	174.137	4.5765	86.668	8.2097
93.0476	0.7714	174.691	4.5867	86.9094	8.1952
93.3378	0.7722	175.214	4.5916	87.1768	8.1802
93.6148	0.7741	175.761	4.5985	87.4653	8.1915
93.8891	0.7739	176.296	4.6052	87.7278	8.2162
94.1674	0.774	176.804	4.6064	87.989	8.2264
94.4537	0.7763	177.319	4.6056	88.2466	8.2263
94.7466	0.7783	177.856	4.6021	88.5115	8.2214
95.0262	0.7786	178.406	4.6134	88.779	8.2226
95.3191	0.7798	178.939	4.6218	89.0439	8.2306
95.5908	0.7803	179.476	4.63	89.3014	8.2316
95.8691	0.7811	180.001	4.6345	89.5627	8.2321
96.1434	0.7807	180.551	4.6354	89.8301	8.2336
96.4323	0.7841	181.108	4.647	90.0976	8.2411
96.7252	0.7857	181.601	4.6495	90.3625	8.2525
97.0022	0.7846	182.101	4.6474	90.6237	8.2551
97.2858	0.7853	182.591	4.6378	90.8887	8.259
97.5628	0.7866	183.163	4.6406	91.1475	8.2553
97.8729	0.7918	183.731	4.6604	91.4186	8.2585
98.1605	0.7895	184.256	4.6729	91.6898	8.2691
98.4256	0.7885	184.793	4.6825	91.9473	8.2768
98.6853	0.7897	185.305	4.6821	92.2036	8.2775
98.9464	0.7911	185.835	4.6812	92.476	8.2733
99.2658	0.7959	186.363	4.6851	92.7384	8.2802
99.5547	0.7937	186.895	4.688	92.9972	8.2817
99.841	0.7967	187.438	4.6988	93.2746	8.2875
100.119	0.797	187.955	4.7021	93.5333	8.2983
100.4	0.7967	188.485	4.7053	93.7946	8.2971
100.688	0.7992	189.013	4.7083	94.057	8.2992
100.962	0.7989	189.555	4.7141	94.3195	8.2959
101.248	0.8013	190.083	4.721	94.5832	8.2993
101.524	0.8001	190.615	4.7256	94.8569	8.3101
101.802	0.8016	191.137	4.7304	95.1206	8.3168
102.091	0.8038	191.677	4.7348	95.3818	8.3226
102.38	0.8052	192.205	4.7391	95.6356	8.3156
102.666	0.8063	192.737	4.7441	95.9031	8.313
102.946	0.8054	193.265	4.7465	96.1767	8.3236
103.226	0.8084	193.777	4.7483	96.4293	8.3302
103.509	0.8096	194.31	4.7526	96.6979	8.3333
103.793	0.8099	194.837	4.7566	96.9555	8.3318
104.075	0.8099	195.405	4.771	97.2291	8.3383
104.358	0.8118	195.907	4.777	97.5089	8.3535
104.633	0.813	196.435	4.7812	97.7652	8.3675
104.925	0.8132	196.955	4.7806	98.0165	8.3641
105.199	0.8137	197.502	4.788	98.2617	8.3438
105.488	0.8162	198.037	4.797	98.5279	8.3328
105.77	0.8162	198.582	4.8045	98.8064	8.3371
106.049	0.8167	199.129	4.8157	99.0788	8.3583
106.339	0.8191	199.647	4.8185	99.35	8.3764
106.618	0.8205	200.142	4.8182	99.6112	8.3784
106.91	0.8218	200.677	4.8167	99.8799	8.3807
107.182	0.8209	201.232	4.8228	100.141	8.3757
107.472	0.8236	201.754	4.8316	100.392	8.3697
107.753	0.8232	202.289	4.8374	100.656	8.36
108.021	0.8243	202.802	4.8415	100.917	8.3568
108.3	0.8258	203.354	4.8467	101.184	8.3626
108.588	0.8277	203.911	4.8583	101.449	8.3677
108.879	0.8292	204.416	4.8644	101.716	8.3755
109.162	0.8289	204.921	4.8615	101.981	8.379
109.445	0.8308	205.417	4.8579	102.24	8.3811
109.722	0.8307	205.976	4.8585	102.507	8.3837
110.02	0.8341	206.544	4.8754	102.773	8.3864
110.319	0.8354	207.061	4.8874	103.044	8.3948
110.581	0.8328	207.603	4.8936	103.301	8.394
110.843	0.8348	208.129	4.8997	103.562	8.3929
111.102	0.8334	208.648	4.9008	103.828	8.3913
111.417	0.8399	209.181	4.9052	104.091	8.3923
111.705	0.8379	209.711	4.9078	104.352	8.3952
111.991	0.8402	210.236	4.9123	104.628	8.3959
112.28	0.8423	210.758	4.9164	104.884	8.4032
112.566	0.8412	211.296	4.9204	105.138	8.3967
112.842	0.8417	211.833	4.9281	105.403	8.3912
113.111	0.8427	212.378	4.9346	105.667	8.3918
113.391	0.8457	212.905	4.9406	105.943	8.3983
113.674	0.8462	213.433	4.9455	106.213	8.4151
113.954	0.8456	213.956	4.947	106.483	8.4259
114.236	0.848	214.488	4.9518	106.738	8.428
114.525	0.8491	215.008	4.9527	106.99	8.4192
114.81	0.8506	215.543	4.9578	107.253	8.4044
115.094	0.8509	216.078	4.9641	107.522	8.4056
115.377	0.8517	216.6	4.9692	107.778	8.4068
115.667	0.854	217.128	4.9731	108.043	8.4113
115.944	0.853	217.67	4.9758	108.303	8.4121
116.229	0.8563	218.237	4.9888	108.58	8.4175
116.512	0.8568	218.738	4.9947	108.865	8.4375
116.787	0.8567	219.268	4.998	109.118	8.4457
117.071	0.8581	219.785	4.9979	109.374	8.4433
117.357	0.8588	220.335	5.0011	109.62	8.4243
117.643	0.8612	220.867	5.0079	109.883	8.4088
117.928	0.8618	221.405	5.0142	110.177	8.4191
118.196	0.8607	221.945	5.0232	110.446	8.4386
118.478	0.8632	222.452	5.0248	110.708	8.454
118.759	0.8635	222.965	5.0235	110.962	8.4453
119.059	0.8673	223.487	5.0235	111.222	8.4345
119.341	0.8658	224.047	5.0327	111.488	8.4276
119.641	0.869	224.582	5.0442	111.747	8.4284
119.916	0.8679	225.119	5.0524	112.01	8.432
120.183	0.8684	225.632	5.0557	112.285	8.4339
120.457	0.8704	226.164	5.0583	112.545	8.4416
120.742	0.8717	226.742	5.069	112.805	8.4422
121.029	0.8738	227.257	5.0796	113.068	8.4433
121.312	0.8733	227.762	5.0816	113.339	8.4491
121.594	0.8749	228.237	5.0741	113.602	8.4511
121.872	0.8756	228.777	5.0735	113.861	8.4548
122.176	0.8789	229.357	5.0851	114.128	8.4531
122.467	0.8792	229.884	5.1007	114.394	8.4604
122.738	0.8769	230.429	5.1119	114.656	8.4669
123.003	0.8796	230.951	5.1182	114.919	8.4682
123.265	0.8792	231.486	5.1235	115.184	8.4716
123.585	0.8856	231.996	5.1251	115.45	8.4721
123.875	0.8842	232.531	5.1302	115.712	8.4778
124.156	0.883	233.066	5.1351	115.984	8.4835
124.433	0.8856	233.594	5.1434	116.245	8.4897
124.712	0.8865	234.119	5.1487	116.502	8.4893
124.993	0.888	234.651	5.156	116.759	8.4816
125.27	0.8882	235.196	5.1657	117.015	8.4763
125.549	0.8887	235.721	5.1722	117.293	8.4781
125.834	0.8913	236.241	5.178	117.565	8.4898
126.118	0.8913	236.773	5.1816	117.838	8.5044
126.401	0.8933	237.311	5.1894	118.101	8.5084
126.687	0.8942	237.851	5.1983	118.359	8.5096
126.968	0.8944	238.381	5.2046	118.631	8.5063
127.252	0.897	238.911	5.2107	118.9	8.5139
127.535	0.8968	239.438	5.2148	119.15	8.5142
127.817	0.899	239.958	5.2207	119.411	8.5069
128.099	0.8984	240.496	5.2267	119.67	8.5035
128.383	0.9002	241.053	5.2359	119.945	8.5049
128.668	0.9023	241.55	5.2417	120.223	8.5221
128.951	0.9016	242.081	5.2437	120.487	8.5338
129.238	0.9044	242.613	5.2507	120.745	8.5348
129.519	0.9037	243.16	5.2593	120.992	8.5261
129.805	0.9055	243.693	5.2689	121.257	8.5129
130.092	0.9071	244.23	5.2772	121.54	8.5221
130.355	0.906	244.77	5.2839	121.801	8.5342
130.647	0.9117	245.273	5.2897	122.062	8.5421
130.924	0.9084	245.78	5.29	122.317	8.54
131.212	0.9121	246.308	5.2919	122.579	8.5344
131.496	0.9129	246.865	5.302	122.848	8.5356
131.788	0.914	247.385	5.3109	123.111	8.5383
132.073	0.9158	247.927	5.3231	123.369	8.5405
132.345	0.914	248.45	5.3293	123.632	8.5408
132.616	0.9161	248.982	5.3374	123.902	8.5435
132.907	0.9185	249.57	5.3506	124.172	8.5526
133.197	0.9205	250.095	5.3629	124.437	8.556
133.478	0.9202	250.595	5.3695	124.703	8.5603
133.761	0.9202	251.065	5.3625	124.966	8.5628
134.04	0.9224	251.585	5.3598	125.223	8.5601
134.333	0.9239	252.167	5.3705	125.494	8.5608
134.631	0.9273	252.692	5.3847	125.76	8.5606
134.904	0.9256	253.237	5.3993	126.019	8.5641
135.174	0.9249	253.769	5.4078	126.283	8.5639
135.433	0.926	254.294	5.4154	126.544	8.5647
135.744	0.9314	254.827	5.4196	126.808	8.5686
136.032	0.9319	255.354	5.426	127.073	8.5697
136.314	0.9316	255.899	5.4341	127.349	8.5805
136.595	0.9323	256.419	5.4401	127.612	8.5888
136.874	0.9338	256.942	5.4463	127.865	8.592
137.158	0.9349	257.474	5.4472	128.13	8.5898
137.432	0.9363	258.014	5.4557	128.384	8.5838
137.717	0.9375	258.544	5.4628	128.656	8.588
138.001	0.9389	259.066	5.4699	128.932	8.5941
138.278	0.9382	259.596	5.4755	129.197	8.6097
138.565	0.9403	260.126	5.4807	129.456	8.613
138.852	0.9429	260.646	5.4871	129.714	8.6078
139.134	0.943	261.194	5.4944	129.977	8.6037
139.419	0.9431	261.716	5.5037	130.25	8.6053
139.704	0.947	262.266	5.5131	130.503	8.6123
139.986	0.9456	262.806	5.5212	130.77	8.6128
140.267	0.9476	263.324	5.5285	131.033	8.6163
140.549	0.9478	263.873	5.535	131.312	8.626
140.826	0.9506	264.381	5.5415	131.59	8.6425
141.11	0.9501	264.906	5.5448	131.842	8.6535
141.388	0.9517	265.428	5.5473	132.099	8.6463
141.668	0.9544	265.976	5.5555	132.342	8.6321
141.958	0.954	266.521	5.5655	132.598	8.6165
142.247	0.9576	267.053	5.5776	132.881	8.6186
142.519	0.9555	267.596	5.5854	133.158	8.641
142.797	0.9584	268.103	5.5892	133.425	8.6566
143.077	0.9593	268.625	5.5914	133.684	8.6658
143.368	0.9609	269.148	5.594	133.947	8.664
143.649	0.9617	269.7	5.605	134.209	8.6645
143.946	0.9634	270.233	5.6133	134.471	8.6693
144.226	0.9631	270.758	5.6224	134.734	8.6688
144.496	0.9647	271.28	5.6279	134.996	8.6722
144.77	0.9659	271.813	5.6328	135.263	8.6728
145.053	0.9683	272.4	5.6479	135.523	8.6784
145.344	0.9688	272.922	5.6602	135.786	8.6832
145.625	0.9693	273.423	5.6662	136.053	8.686
145.911	0.9718	273.9	5.6613	136.32	8.6945
146.195	0.9729	274.42	5.658	136.576	8.6958
146.499	0.9754	275.01	5.6699	136.841	8.7003
146.794	0.975	275.55	5.6851	137.117	8.7067
147.051	0.9741	276.087	5.6995	137.38	8.714
147.323	0.9763	276.61	5.7043	137.642	8.719
147.572	0.9755	277.135	5.7095	137.906	8.7181
147.877	0.9818	277.667	5.7157	138.17	8.7236
148.175	0.9796	278.19	5.7192	138.431	8.7229
148.461	0.9824	278.722	5.7263	138.701	8.7273
148.753	0.9836	279.237	5.7296	138.967	8.734
149.031	0.9843	279.762	5.737	139.219	8.7316
149.316	0.9857	280.31	5.7458	139.481	8.7323
149.59	0.9843	280.852	5.7565	139.74	8.7259
149.873	0.9882	281.382	5.7673	140.007	8.7318
150.156	0.9883	281.909	5.7724	140.28	8.7389
150.435	0.9904	282.427	5.7799	140.557	8.7516
150.72	0.9918	282.959	5.784	140.818	8.7647
151.002	0.9918	283.494	5.7932	141.07	8.7621
151.29	0.994	284.017	5.7999	141.334	8.7567
151.569	0.9926	284.557	5.8067	141.607	8.7561
151.854	0.9969	285.077	5.815	141.858	8.7559
152.138	0.9974	285.614	5.8216	142.129	8.7586
152.415	0.9984	286.134	5.8284	142.392	8.7594
152.702	0.9997	286.681	5.8357	142.667	8.7676
152.987	0.9994	287.204	5.8417	142.945	8.7766
153.269	1.0037	287.729	5.8486	143.196	8.7819
153.556	1.004	288.266	5.8548	143.458	8.7785
153.833	1.0047	288.804	5.8634	143.705	8.7651
154.118	1.0048	289.344	5.8711	143.959	8.7554
154.409	1.0075	289.866	5.8762	144.235	8.7519
154.674	1.0085	290.411	5.8845	144.504	8.7645
154.96	1.0088	290.926	5.8886	144.767	8.7746
155.236	1.0102	291.433	5.8923	145.024	8.7763
155.528	1.0129	291.964	5.8934	145.285	8.7759
155.805	1.0124	292.516	5.9016	145.556	8.7738
156.1	1.0162	293.051	5.9122	145.821	8.7807
156.388	1.0157	293.583	5.9208	146.085	8.7851
156.655	1.0155	294.106	5.9272	146.351	8.7906
156.927	1.0169	294.636	5.9317	146.62	8.7967
157.207	1.0201	295.208	5.9427	146.882	8.7996
157.502	1.0231	295.745	5.9551	147.145	8.8028
157.785	1.0211	296.243	5.9608	147.41	8.8012
158.076	1.0244	296.726	5.9596	147.672	8.8047
158.355	1.0234	297.231	5.9543	147.934	8.8055
158.645	1.0273	297.818	5.9661	148.196	8.805
158.947	1.0302	298.355	5.98	148.473	8.8132
159.205	1.0263	298.898	5.9948	148.728	8.8157
159.481	1.0296	299.438	6.0051	148.991	8.8185
159.737	1.0284	299.968	6.0096	149.256	8.816
160.042	1.0358	300.485	6.0135	149.52	8.8171
160.341	1.0356	300.995	6.0149	149.785	8.8191
160.615	1.0343	301.528	6.0207	150.061	8.8246
160.898	1.0366	302.055	6.0269	150.328	8.8351
161.177	1.0371	302.582	6.0333	150.581	8.8329
161.461	1.0404	303.113	6.0411	150.842	8.8291
161.741	1.0399	303.65	6.049	151.098	8.8214
162.024	1.0421	304.185	6.0594	151.363	8.8192
162.31	1.0437	304.715	6.068	151.638	8.8273
162.59	1.0437	305.25	6.0754	151.912	8.8363
162.876	1.0464	305.79	6.0841	152.175	8.8457
163.163	1.0471	306.312	6.0906	152.43	8.846
163.446	1.0487	306.85	6.0991	152.69	8.8401
163.723	1.0491	307.375	6.1048	152.969	8.844
164.004	1.0513	307.899	6.1104	153.224	8.8435
164.292	1.0536	308.43	6.1168	153.485	8.8441
164.57	1.0534	308.962	6.1224	153.745	8.8381
164.855	1.0556	309.507	6.1323	154.015	8.8391
165.135	1.0552	310.032	6.1405	154.292	8.8493
165.414	1.0576	310.547	6.1442	154.549	8.8557
165.695	1.0588	311.067	6.1485	154.805	8.8567
165.976	1.0603	311.604	6.1541	155.059	8.8473
166.266	1.0623	312.157	6.1658	155.309	8.8385
166.565	1.0637	312.692	6.1763	155.591	8.8394
166.831	1.0639	313.254	6.1898	155.872	8.8539
167.116	1.0662	313.761	6.1963	156.141	8.8723
167.393	1.0662	314.262	6.1986	156.402	8.8771
167.682	1.0691	314.774	6.1986	156.655	8.8749
167.959	1.0677	315.321	6.2023	156.922	8.8696
168.252	1.0729	315.851	6.2108	157.179	8.8659
168.542	1.0735	316.386	6.2202	157.442	8.8582
168.807	1.0726	316.911	6.2283	157.707	8.8314
169.087	1.074	317.439	6.235	157.975	8.8232
169.371	1.076	318.016	6.2453	158.242	8.8187
169.67	1.0798	318.551	6.2575	158.502	8.8169
169.949	1.0769	319.056	6.2616	158.771	8.8126
170.232	1.081	319.544	6.2621	159.033	7.1751
170.505	1.0801	320.056	6.2593	159.138	5.2059
170.792	1.0824	320.653	6.2688
171.094	1.0854	321.201	6.284
171.363	1.0831	321.728	6.2934
171.634	1.0861	322.246	6.3004
171.886	1.0842	322.768	6.3026
172.185	1.0909	323.296	6.3056
172.496	1.0928	323.821	6.311
172.772	1.0902	324.356	6.3169
173.068	1.0947	324.885	6.3262
173.349	1.0936	325.425	6.3332
173.623	1.0956	325.955	6.3411
173.901	1.0962	326.493	6.3502
174.181	1.0987	327.018	6.3568
174.467	1.0999	327.553	6.3672
174.748	1.1009	328.085	6.3735
175.03	1.1027	328.608	6.3823
175.319	1.1042	329.138	6.3894
175.603	1.1052	329.668	6.3966
175.884	1.1068	330.202	6.4073
176.17	1.1069	330.73	6.414
176.451	1.1092	331.265	6.4248
176.733	1.1106	331.797	6.4324
177.009	1.1112	332.342	6.4434
177.298	1.1143	332.865	6.454
177.58	1.1134	333.37	6.4576
177.864	1.1164	333.915	6.468
178.142	1.1168	334.44	6.4741
178.427	1.1198	334.982	6.4861
178.725	1.1223	335.519	6.4963
178.99	1.1194	336.072	6.509
179.274	1.1231	336.592	6.5209
179.556	1.1239	337.107	6.5263
179.853	1.1269	337.612	6.5296
180.129	1.1265	338.172	6.5387
180.412	1.1281	338.709	6.5509
180.709	1.1305	339.239	6.5642
180.977	1.1294	339.764	6.5721
181.251	1.1323	340.287	6.5802
181.535	1.1341	340.846	6.5906
181.825	1.1362	341.391	6.6056
182.102	1.1359	341.904	6.6163
182.387	1.1376	342.399	6.6191
182.668	1.1402	342.909	6.6214
182.961	1.1416	343.489	6.6314
183.263	1.1448	344.019	6.6472
183.529	1.1416	344.551	6.6611
183.801	1.1451	345.079	6.6705
184.054	1.1446	345.603	6.68
184.354	1.1501	346.131	6.6869
184.664	1.1523	346.649	6.695
184.937	1.1487	347.191	6.7029
185.23	1.1539	347.716	6.7122
185.505	1.1527	348.236	6.7205
185.785	1.156	348.778	6.729
186.063	1.1562	349.313	6.7412
186.346	1.1585	349.843	6.7502
186.632	1.1609	350.383	6.7608
186.91	1.1612	350.916	6.7698
187.19	1.1628	351.445	6.7771
187.475	1.1652	351.973	6.7848
187.76	1.1652	352.508	6.7906
188.039	1.1672	353.028	6.798
188.322	1.1697	353.563	6.8056
188.607	1.1705	354.08	6.8131
188.892	1.1726	354.613	6.8219
189.173	1.1723	355.163	6.8309
189.457	1.1759	355.695	6.8448
189.742	1.1773	356.2	6.8505
190.022	1.1784	356.72	6.8578
190.3	1.1799	357.258	6.863
190.581	1.1806	357.795	6.8711
190.885	1.1856	358.327	6.8809
191.158	1.1832	358.895	6.8917
191.436	1.186	359.405	6.901
191.71	1.187	359.91	6.9042
191.991	1.1886	360.425	6.9039
192.28	1.191	360.97	6.9093
192.568	1.192	361.512	6.9168
192.861	1.1951	362.037	6.9282
193.132	1.1935	362.575	6.9355
193.408	1.1963	363.107	6.9429
193.686	1.198	363.689	6.9536
193.974	1.1996	364.227	6.961
194.256	1.2013	364.712	6.962
194.541	1.2028	365.207	6.9567
194.815	1.2041	365.695	6.947
195.107	1.2069	366.274	6.9478
195.409	1.2094	366.829	6.955
195.682	1.2087	367.357	6.964
195.955	1.2094	367.899	6.9686
196.214	1.2106	368.424	6.9708
196.505	1.2142	368.959	6.9698
196.814	1.218	369.479	6.9669
197.09	1.2158	370.011	6.9652
197.379	1.2179	370.536	6.9282
197.657	1.2197	371.064	6.6587
197.94	1.2217	371.497	4.0297
198.214	1.2228
198.496	1.2255
198.781	1.226
199.056	1.2271
199.339	1.2285
199.629	1.2322
199.921	1.2335
200.203	1.2334
200.484	1.2354
200.761	1.2365
201.047	1.2402
201.329	1.2403
201.607	1.242
201.891	1.244
202.173	1.2448
202.454	1.2477
202.739	1.2485
203.036	1.252
203.305	1.2504
203.586	1.253
203.866	1.2558
204.155	1.2574
204.441	1.2588
204.73	1.2606
205.025	1.2631
205.291	1.2626
205.56	1.2633
205.834	1.2672
206.127	1.2694
206.413	1.2703
206.703	1.2724
206.983	1.2721
207.267	1.2759
207.567	1.2786
207.842	1.2783
208.117	1.2804
208.365	1.279
208.647	1.2843
208.962	1.2867
209.244	1.2864
209.534	1.289
209.816	1.2904
210.103	1.2926
210.38	1.2924
210.654	1.2959
210.941	1.2976
211.225	1.2986
211.503	1.2998
211.787	1.3014
212.077	1.3048
212.354	1.3043
212.634	1.3077
212.917	1.3089
213.204	1.31
213.486	1.3122
213.771	1.3136
214.048	1.3162
214.33	1.3169
214.611	1.319
214.891	1.3208
215.189	1.3237
215.463	1.3249
215.742	1.3246
216.023	1.3277
216.315	1.33
216.603	1.3315
216.883	1.3334
217.173	1.3344
217.445	1.3362
217.722	1.338
217.997	1.34
218.293	1.3435
218.575	1.3425
218.857	1.3458
219.141	1.3469
219.421	1.3493
219.728	1.3527
220.017	1.3526
220.29	1.3544
220.54	1.3536
220.808	1.3575
221.124	1.3631
221.4	1.3602
221.687	1.3627
221.973	1.3641
222.254	1.3678
222.539	1.3691
222.813	1.3699
223.107	1.3735
223.385	1.3733
223.667	1.3771
223.954	1.3786
224.235	1.3802
224.52	1.3818
224.797	1.3833
225.077	1.3864
225.364	1.3876
225.641	1.3893
225.921	1.3901
226.206	1.3932
226.49	1.3953
226.78	1.3968
227.058	1.3982
227.354	1.4006
227.624	1.4012
227.902	1.4041
228.178	1.4054
228.459	1.4082
228.748	1.4098
229.029	1.4122
229.328	1.4153
229.603	1.4149
229.874	1.4159
230.149	1.4176
230.441	1.4227
230.729	1.423
231.011	1.4249
231.294	1.4264
231.569	1.4274
231.88	1.4338
232.167	1.4329
232.433	1.4331
232.692	1.4345
232.954	1.4368
233.278	1.4443
233.565	1.4412
233.85	1.4439
234.13	1.4454
234.409	1.4477
234.688	1.4491
234.966	1.4504
235.251	1.4542
235.536	1.4549
235.814	1.4562
236.103	1.4589
236.393	1.4609
236.68	1.4631
236.959	1.4634
237.238	1.466
237.526	1.4692
237.801	1.4699
238.087	1.4732
238.372	1.4736
238.65	1.4761
238.939	1.4786
239.218	1.4798
239.505	1.4829
239.777	1.4825
240.055	1.4858
240.343	1.4881
240.617	1.4896
240.907	1.4925
241.19	1.4926
241.486	1.4963
241.762	1.4964
242.038	1.5
242.316	1.5017
242.605	1.5037
242.894	1.506
243.172	1.5069
243.453	1.5101
243.737	1.5115
244.035	1.5155
244.322	1.5163
244.595	1.5166
244.854	1.5185
245.115	1.5197
245.432	1.5279
245.715	1.525
245.999	1.527
246.288	1.5306
246.57	1.5317
246.855	1.5348
247.129	1.5348
247.413	1.5383
247.69	1.5406
247.968	1.5421
248.253	1.5447
248.541	1.5463
248.826	1.5492
249.108	1.5503
249.388	1.5523
249.673	1.5555
249.959	1.5566
250.241	1.5596
250.527	1.5615
250.806	1.5627
251.087	1.5655
251.36	1.5662
251.653	1.5714
251.934	1.5715
252.207	1.573
252.492	1.5765
252.768	1.5766
253.06	1.5814
253.345	1.5817
253.648	1.5866
253.935	1.587
254.198	1.586
254.471	1.5911
254.76	1.5933
255.048	1.5965
255.33	1.5971
255.614	1.5988
255.892	1.6011
256.192	1.6045
256.482	1.6078
256.752	1.6062
257.016	1.6086
257.276	1.6107
257.587	1.6168
257.881	1.6185
258.162	1.6173
258.445	1.6207
258.73	1.6234
259.005	1.6247
259.284	1.628
259.565	1.6287
259.849	1.6323
260.133	1.6334
260.419	1.6366
260.703	1.6383
260.983	1.6395
261.261	1.6426
261.543	1.6441
261.833	1.648
262.116	1.649
262.397	1.6504
262.679	1.6537
262.962	1.6561
263.245	1.6592
263.524	1.6602
263.813	1.6629
264.102	1.6657
264.367	1.6651
264.656	1.6709
264.938	1.6712
265.229	1.6748
265.51	1.6757
265.808	1.679
266.087	1.681
266.356	1.6818
266.63	1.6853
266.916	1.6878
267.207	1.6902
267.494	1.6921
267.779	1.694
268.054	1.6968
268.352	1.6999
268.635	1.7013
268.906	1.703
269.173	1.7043
269.427	1.7059
269.75	1.714
270.043	1.713
270.33	1.7141
270.615	1.7166
270.892	1.7196
271.169	1.7208
271.443	1.7242
271.724	1.7263
272.009	1.7287
272.286	1.7309
272.568	1.7322
272.858	1.737
273.142	1.7379
273.428	1.7411
273.714	1.7433
273.997	1.7445
274.27	1.747
274.549	1.7494
274.83	1.7528
275.113	1.7542
275.399	1.7563
275.676	1.7589
275.967	1.7618
276.26	1.7664
276.532	1.7656
276.817	1.7693
277.094	1.7711
277.389	1.7746
277.668	1.7764
277.965	1.7791
278.252	1.7818
278.513	1.7816
278.789	1.786
279.07	1.789
279.359	1.7908
279.638	1.7934
279.93	1.7959
280.21	1.7977
280.51	1.8023
280.802	1.8035
281.064	1.804
281.332	1.8075
281.589	1.8089
281.899	1.8156
282.19	1.8147
282.468	1.8163
282.758	1.8205
283.035	1.823
283.321	1.8254
283.6	1.8268
283.883	1.8306
284.167	1.8325
284.445	1.8351
284.733	1.8379
285.019	1.8397
285.305	1.843
285.584	1.8446
285.862	1.8472
286.148	1.8499
286.418	1.8511
286.698	1.8543
286.99	1.8576
287.268	1.8595
287.556	1.8617
287.83	1.8642
288.12	1.8679
288.412	1.8697
288.682	1.8709
288.97	1.8744
289.243	1.876
289.537	1.8807
289.825	1.8822
290.116	1.8856
290.4	1.887
290.67	1.8891
290.944	1.8908
291.225	1.8945
291.521	1.8982
291.802	1.8983
292.084	1.9018
292.362	1.9033
292.657	1.9085
292.955	1.9114
293.221	1.9105
293.488	1.9137
293.746	1.9147
294.056	1.9223
294.35	1.9222
294.627	1.9234
294.913	1.9267
295.189	1.9286
295.469	1.933
295.748	1.9347
296.035	1.9381
296.321	1.9404
296.602	1.941
296.895	1.9458
297.184	1.948
297.463	1.9506
297.739	1.9523
298.016	1.955
298.304	1.9585
298.582	1.9595
298.863	1.9632
299.148	1.9643
299.429	1.9674
299.714	1.9708
299.992	1.9728
300.282	1.9767
300.582	1.9789
300.844	1.9792
301.13	1.9847
301.403	1.9857
301.699	1.9907
301.98	1.9904
302.269	1.9949
302.563	1.9977
302.827	1.9982
303.101	2.0024
303.389	2.0052
303.687	2.0094
303.965	2.0091
304.248	2.0136
304.522	2.0155
304.816	2.0191
305.12	2.0236
305.389	2.0227
305.659	2.0272
305.903	2.0262
306.202	2.0335
306.51	2.0365
306.785	2.0358
307.078	2.0414
307.366	2.0432
307.646	2.0465
307.924	2.0489
308.202	2.0513
308.484	2.0555
308.764	2.0566
309.044	2.0598
309.325	2.0622
309.61	2.0657
309.894	2.0688
310.179	2.0705
310.463	2.0742
310.744	2.0763
311.024	2.0794
311.31	2.0822
311.592	2.0848
311.876	2.0884
312.15	2.0902
312.435	2.0941
312.731	2.0975
312.994	2.0969
313.281	2.1026
313.555	2.1035
313.852	2.1089
314.137	2.1096
314.424	2.1132
314.712	2.1163
314.98	2.1168
315.257	2.1211
315.538	2.1234
315.83	2.1278
316.113	2.1287
316.396	2.1312
316.672	2.1338
316.97	2.1383
317.274	2.1425
317.54	2.1414
317.813	2.1451
318.063	2.1465
318.364	2.1525
318.67	2.1561
318.949	2.1549
319.24	2.1595
319.517	2.1618
319.798	2.1646
320.075	2.1681
320.356	2.17
320.64	2.1732
320.919	2.1756
321.2	2.178
321.488	2.1824
321.77	2.1841
322.048	2.1869
322.337	2.1901
322.617	2.1923
322.905	2.1965
323.184	2.1972
323.473	2.2024
323.757	2.2037
324.034	2.2066
324.313	2.21
324.594	2.2121
324.889	2.2169
325.159	2.2164
325.44	2.2214
325.721	2.2239
326.005	2.2264
326.288	2.2295
326.578	2.2329
326.87	2.2369
327.142	2.2375
327.42	2.241
327.698	2.2434
327.992	2.2474
328.269	2.2496
328.554	2.2525
328.829	2.2545
329.115	2.2584
329.424	2.2631
329.698	2.2638
329.974	2.2664
330.224	2.2675
330.517	2.2738
330.823	2.2768
331.104	2.278
331.392	2.2811
331.674	2.2852
331.952	2.287
332.223	2.2894
332.502	2.2932
332.791	2.2963
333.067	2.2985
333.348	2.3009
333.634	2.3052
333.924	2.3085
334.209	2.3104
334.493	2.3136
334.778	2.3161
335.053	2.3193
335.337	2.3229
335.618	2.3255
335.899	2.3283
336.183	2.3299
336.464	2.3341
336.75	2.3363
337.049	2.3412
337.32	2.3415
337.601	2.3445
337.875	2.3489
338.157	2.3515
338.449	2.3555
338.735	2.357
339.028	2.3603
339.298	2.3621
339.571	2.365
339.85	2.369
340.141	2.3723
340.426	2.3744
340.714	2.3783
340.993	2.3796
341.278	2.3841
341.586	2.3884
341.851	2.3878
342.123	2.3916
342.378	2.3929
342.665	2.3987
342.98	2.4026
343.26	2.402
343.548	2.4065
343.824	2.409
344.11	2.4131
344.389	2.4148
344.667	2.4188
344.957	2.422
345.234	2.4239
345.514	2.4273
345.805	2.4304
346.092	2.4337
346.373	2.436
346.652	2.4389
346.936	2.4425
347.221	2.4447
347.506	2.4483
347.791	2.4508
348.069	2.4542
348.35	2.4571
348.627	2.459
348.908	2.4624
349.201	2.4662
349.475	2.4688
349.757	2.4717
350.038	2.4742
350.33	2.4781
350.615	2.4802
350.897	2.484
351.194	2.4874
351.459	2.4888
351.728	2.4917
352.005	2.4949
352.302	2.5004
352.589	2.5016
352.87	2.5048
353.15	2.5074
353.434	2.5111
353.743	2.5165
354.029	2.5177
354.302	2.5204
354.554	2.5212
354.824	2.5261
355.126	2.5311
355.408	2.5311
355.699	2.5352
355.982	2.5376
356.264	2.5416
356.541	2.5441
356.821	2.5474
357.11	2.5515
357.395	2.5532
357.676	2.5571
357.965	2.5609
358.248	2.5636
358.532	2.5662
358.81	2.5685
359.087	2.5724
359.375	2.576
359.653	2.5784
359.938	2.5815
360.215	2.5838
360.504	2.5885
360.793	2.5915
361.071	2.5944
361.364	2.5982
361.632	2.5992
361.914	2.6036
362.192	2.6056
362.476	2.6097
362.765	2.6123
363.05	2.6153
363.348	2.6198
363.616	2.6203
363.894	2.6251
364.168	2.627
364.457	2.6317
364.746	2.6339
365.029	2.6371
365.307	2.64
365.592	2.6427
365.899	2.649
366.183	2.6494
366.447	2.6516
366.701	2.6541
366.966	2.6569
367.286	2.6656
367.573	2.6643
367.862	2.6686
368.147	2.6716
368.427	2.6743
368.705	2.6778
368.983	2.6804
369.267	2.6847
369.548	2.6867
369.825	2.6893
370.118	2.6931
370.404	2.6958
370.682	2.6994
370.964	2.7022
371.243	2.7053
371.526	2.7084
371.805	2.7107
372.092	2.7159
372.376	2.7175
372.656	2.7204
372.935	2.7232
373.216	2.7264
373.508	2.7309
373.786	2.7321
374.063	2.7353
374.352	2.7397
374.633	2.742
374.923	2.7455
375.205	2.7475
375.503	2.7527
375.777	2.7534
376.04	2.7564
376.323	2.7606
376.61	2.7641
376.9	2.7668
377.188	2.7693
377.472	2.7731
377.749	2.775
378.053	2.7804
378.332	2.7819
378.598	2.7831
378.859	2.7869
379.127	2.7887
379.444	2.7962
379.729	2.7953
380.013	2.7991
380.294	2.8032
380.581	2.806
380.86	2.8093
381.141	2.8128
381.423	2.8157
381.706	2.8192
381.984	2.821
382.269	2.8258
382.551	2.8276
382.836	2.8305
383.116	2.8337
383.4	2.8368
383.686	2.8411
383.967	2.8426
384.254	2.8467
384.537	2.8491
384.814	2.8518
385.099	2.8561
385.38	2.8577
385.674	2.8632
385.952	2.865
386.226	2.8676
386.509	2.8724
386.783	2.8735
387.075	2.8786
387.365	2.8815
387.664	2.8855
387.943	2.8874
388.208	2.889
388.485	2.8939
388.776	2.8975
389.061	2.9003
389.343	2.9027
389.624	2.9055
389.904	2.9092
390.206	2.9133
390.49	2.9161
390.761	2.9177
391.025	2.9205
391.286	2.9233
391.607	2.9308
391.891	2.9314
392.182	2.9347
392.463	2.9377
392.743	2.9412
393.021	2.9437
393.294	2.9475
393.58	2.951
393.861	2.9536
394.141	2.9559
394.43	2.9594
394.717	2.9634
395.002	2.966
395.283	2.9692
395.562	2.9716
395.843	2.975
396.126	2.979
396.415	2.9822
396.7	2.986
396.977	2.9874
397.261	2.9916
397.539	2.9943
397.833	2.9981
398.119	3.0014
398.386	3.0012
398.667	3.0069
398.95	3.01
399.237	3.013
399.516	3.0152
399.82	3.02
400.102	3.0233
400.367	3.0246
400.641	3.029
400.929	3.0325
401.222	3.035
401.498	3.0379
401.779	3.0411
402.057	3.0444
402.359	3.0498
402.644	3.0508
402.912	3.0532
403.182	3.0566
403.442	3.0594
403.762	3.067
404.051	3.0665
404.335	3.0702
404.617	3.073
404.898	3.078
405.18	3.0803
405.453	3.0825
405.738	3.0871
406.021	3.0891
406.302	3.0933
406.587	3.0957
406.87	3.0991
407.155	3.1024
407.435	3.1051
407.72	3.1094
408.009	3.1115
408.286	3.1145
408.57	3.1184
408.851	3.1213
409.132	3.1247
409.411	3.1264
409.686	3.1307
409.983	3.1349
410.271	3.1375
410.543	3.1387
410.821	3.142
411.099	3.1458
411.396	3.1495
411.677	3.1524
411.975	3.1568
412.255	3.1582
412.517	3.1606
412.791	3.1644
413.075	3.1685
413.368	3.1712
413.649	3.1727
413.934	3.1772
414.212	3.1795
414.514	3.1859
414.807	3.1876
415.072	3.1885
415.343	3.1928
415.594	3.1933
415.909	3.2017
416.201	3.2011
416.482	3.204
416.765	3.2078
417.044	3.2108
417.325	3.2144
417.609	3.2167
417.895	3.2206
418.177	3.223
418.45	3.2256
418.742	3.2302
419.03	3.2327
419.313	3.2354
419.599	3.2379
419.874	3.2413
420.159	3.245
420.441	3.2472
420.719	3.2503
421.007	3.2527
421.286	3.2562
421.574	3.2596
421.848	3.2616
422.139	3.2661
422.428	3.2676
422.691	3.2696
422.98	3.2745
423.257	3.2764
423.55	3.2802
423.827	3.2814
424.127	3.2871
424.416	3.289
424.675	3.2904
424.947	3.2941
425.231	3.2976
425.523	3.3014
425.812	3.3034
426.092	3.3067
426.366	3.3086
426.668	3.3145
426.965	3.3172
427.233	3.3172
427.506	3.3222
427.764	3.3222
428.076	3.33
428.369	3.3302
428.646	3.332
428.932	3.337
429.212	3.3389
429.493	3.343
429.772	3.3451
430.052	3.3477
430.336	3.3511
430.614	3.3528
430.904	3.3571
431.189	3.3589
431.473	3.3627
431.753	3.3649
432.032	3.3676
432.321	3.3716
432.602	3.3726
432.883	3.3771
433.169	3.38
433.447	3.382
433.73	3.3854
434.007	3.387
434.295	3.3929
434.592	3.3958
434.865	3.3963
435.15	3.4006
435.423	3.4018
435.712	3.4074
435.994	3.4085
436.279	3.4117
436.567	3.4148
436.831	3.4159
437.11	3.4207
437.397	3.4222
437.693	3.4274
437.976	3.428
438.253	3.4318
438.528	3.4345
438.828	3.4386
439.127	3.4428
439.394	3.4412
439.668	3.4468
439.916	3.4463
440.219	3.4531
440.524	3.4565
440.804	3.456
441.09	3.4617
441.375	3.4643
441.656	3.4672
441.929	3.4692
442.209	3.471
442.495	3.4754
442.773	3.4766
443.054	3.48
443.343	3.4829
443.624	3.4848
443.908	3.489
444.191	3.4913
444.472	3.4948
444.757	3.4968
445.042	3.5
445.323	3.5034
445.605	3.5054
445.889	3.5094
446.166	3.5106
446.452	3.5142
446.752	3.519
447.014	3.5173
447.295	3.5235
447.569	3.5239
447.862	3.5288
448.151	3.5308
448.44	3.5335
448.729	3.5373
448.997	3.5376
449.268	3.5413
449.552	3.5446
449.846	3.5481
450.131	3.55
450.413	3.5519
450.692	3.5555
450.986	3.5594
451.283	3.5628
451.549	3.5629
451.821	3.5661
452.066	3.5667
452.375	3.5734
452.674	3.5753
452.958	3.576
453.241	3.5785
453.524	3.5829
453.806	3.5854
454.082	3.5882
454.365	3.5907
454.653	3.5936
454.933	3.5955
455.215	3.5979
455.498	3.6019
455.781	3.6042
456.063	3.6068
456.341	3.609
456.626	3.6119
456.91	3.6153
457.188	3.6166
457.471	3.6199
457.755	3.6219
458.042	3.6246
458.321	3.6278
458.608	3.6299
458.895	3.6337
459.163	3.6336
459.445	3.6382
459.724	3.6407
460.018	3.6436
460.303	3.6458
460.59	3.6478
460.877	3.6516
461.149	3.6531
461.433	3.6562
461.714	3.659
462.002	3.6607
462.284	3.6636
462.566	3.6661
462.841	3.6677
463.133	3.6719
463.437	3.6748
463.705	3.6755
463.98	3.6791
464.231	3.679
464.529	3.6847
464.839	3.6869
465.115	3.687
465.4	3.6907
465.681	3.6945
465.963	3.6964
466.243	3.6978
466.521	3.7013
466.805	3.7035
467.079	3.7061
467.361	3.7083
467.645	3.7107
467.934	3.7139
468.223	3.7157
468.501	3.719
468.784	3.721
469.067	3.7238
469.352	3.7263
469.633	3.7281
469.913	3.7313
470.197	3.7334
470.471	3.7355
470.758	3.7384
471.057	3.742
471.328	3.742
471.619	3.7458
471.895	3.7479
472.181	3.7508
472.467	3.7533
472.76	3.7571
473.054	3.7588
473.324	3.7598
473.591	3.7626
473.865	3.7653
474.158	3.7683
474.441	3.7685
474.724	3.7714
475.012	3.774
475.3	3.7776
475.606	3.7815
475.871	3.7804
476.14	3.7836
476.39	3.7828
476.683	3.7885
476.992	3.79
477.272	3.7879
477.56	3.7903
477.841	3.7856
478.125	3.7339
478.379	2.182

## Sheet: Fig.3d
	Young's modulus(MPa)	Maximum stress (MPa)
Control-1	1.1	3.79
MIN-2	87	6.97
Control-2	293.73	10.47

## Sheet: Fig.3e
0.5mm/min		5mm/min		50mm/min		100mm/min		500mm/min
Strain (%）	Stress (MPa)	Strain (%）	Stress (MPa)	Strain (%）	Stress (MPa)	Strain (%）	Stress (MPa)	Strain (%）	Stress (MPa)
0	0.0036	0.0021	0.0465	0	0.0486	0	0.0039	0.0014	0.0585
0	0.0043	0.0064	0.0449	0.0587	0.0519	0.0473	0.0066	0.4964	0.1157
0	0.004	0.0212	0.0477	0.289	0.1148	0.4429	0.1097	2.1463	0.9233
0	0.0038	0.0446	0.0604	0.5396	0.2336	1.0027	0.52	3.6988	2.4443
0.0026	0.0032	0.0679	0.0778	0.8263	0.3803	1.6222	1.059	5.3896	3.8338
0.0026	0.0032	0.0955	0.0951	1.0973	0.5067	2.2741	1.5709	7.0677	4.8155
0.0026	0.004	0.121	0.1103	1.3817	0.613	2.8886	1.9709	8.6993	5.3921
0.0026	0.0037	0.1464	0.1224	1.6301	0.6925	3.5057	2.2524	10.3322	5.7089
0.0026	0.0033	0.174	0.1335	1.901	0.7489	4.1078	2.4665	11.9158	5.8923
0.0026	0.0032	0.1995	0.144	2.1381	0.7962	4.6925	2.6376	13.4966	6.0107
0.0026	0.0037	0.2228	0.1533	2.4068	0.8401	5.2523	2.7736	15.0478	6.084
0.0026	0.0043	0.244	0.1597	2.6641	0.8857	5.8071	2.88	16.6046	6.142
0.0026	0.0046	0.2631	0.1624	2.9035	0.9275	6.3669	2.978	18.1248	6.1831
0.0052	0.0041	0.2822	0.1635	3.1563	0.9591	6.9193	3.0705	19.6576	6.205
0.0052	0.0034	0.2992	0.1648	3.3686	0.9812	7.4517	3.1475	21.1735	6.2194
0.0052	0.0037	0.3183	0.1662	3.6282	1.0031	7.9817	3.2126	22.681	6.2149
0.0052	0.0041	0.3374	0.1685	3.8698	1.0332	8.5017	3.2651	24.2082	6.2116
0.0052	0.0047	0.3586	0.173	4.0933	1.0625	9.054	3.3249	25.6987	6.2035
0.0078	0.0046	0.382	0.1781	4.3552	1.0839	9.589	3.3912	27.2189	6.1962
0.0078	0.0038	0.4053	0.185	4.5742	1.1082	10.1289	3.4512	28.7136	6.1896
0.0078	0.0036	0.4286	0.1915	4.8406	1.1321	10.6688	3.5094	30.2338	6.1798
0.0078	0.0039	0.4541	0.1978	5.0754	1.1568	11.1913	3.5565	31.7356	6.1703
0.0078	0.0046	0.4796	0.2049	5.3147	1.1804	11.7163	3.5928	33.2388	6.1577
0.0104	0.0047	0.5072	0.2119	5.5789	1.1994	12.2686	3.6309	34.7463	6.1438
0.0104	0.0048	0.5347	0.2191	5.7843	1.2184	12.7737	3.6811	36.2509	6.1307
0.0104	0.005	0.5645	0.227	6.044	1.2291	13.3012	3.6997	37.7485	6.1157
0.013	0.0062	0.5899	0.2333	6.2675	1.243	13.8435	3.7337	39.2334	6.1012
0.0156	0.0083	0.6154	0.2383	6.4955	1.2587	14.3859	3.7794	40.7324	6.0891
0.0182	0.0098	0.6387	0.2402	6.7552	1.2671	14.9209	3.8247	42.2413	6.0756
0.0182	0.0113	0.6599	0.2398	6.9922	1.294	15.4483	3.8559	43.7417	6.0658
0.0234	0.0133	0.679	0.2392	7.2722	1.3184	15.9982	3.8873	45.2576	6.0479
0.026	0.0172	0.6981	0.2383	7.507	1.3441	16.5058	3.9185	46.7566	6.0345
0.0311	0.0219	0.7172	0.2378	7.7486	1.3579	17.0307	3.9312	48.2697	6.0182
0.0363	0.0277	0.7363	0.2388	8.006	1.3629	17.5483	3.9416	49.7744	6.0039
0.0415	0.0321	0.7554	0.2391	8.2001	1.3697	18.1205	3.9707	51.2705	5.9911
0.0467	0.0355	0.7745	0.241	8.444	1.3599	18.6505	4.0126	52.7935	5.9816
0.0545	0.0396	0.7979	0.2439	8.6449	1.3633	19.1755	4.0336	54.2939	5.9798
0.0623	0.044	0.8191	0.2475	8.8865	1.3706	19.683	4.0406	55.8183	5.973
0.0701	0.0484	0.8446	0.253	9.1258	1.381	20.2179	4.0431	57.3117	5.9628
0.0753	0.0522	0.8679	0.2597	9.3606	1.4044	20.8002	4.0784	58.8276	5.9549
0.0831	0.0545	0.8955	0.2661	9.6451	1.4185	21.3127	4.1216	60.3308	5.9472
0.0882	0.0564	0.9231	0.2736	9.907	1.4569	21.8178	4.123	61.8369	5.9445
0.096	0.0587	0.9528	0.2811	10.1576	1.4779	22.3079	4.1069	63.3345	5.9387
0.1012	0.0608	0.9782	0.2886	10.415	1.4877	22.8279	4.0943	64.8335	5.9351
0.1064	0.0625	1.0016	0.2928	10.6227	1.494	23.4275	4.1293	66.3423	5.9264
0.1116	0.063	1.0228	0.2931	10.8801	1.4835	23.9675	4.1908	67.8427	5.9138
0.1168	0.0638	1.0419	0.291	11.0991	1.4926	24.4949	4.2163	69.3417	5.9038
0.122	0.0642	1.061	0.2883	11.3406	1.4931	25.0249	4.2169	70.8323	5.8852
0.1272	0.0649	1.0801	0.2852	11.5777	1.4976	25.5449	4.2175	72.3397	5.8736
0.1298	0.0654	1.0992	0.2845	11.808	1.5104	26.0723	4.2159	73.85	5.8604
0.135	0.0655	1.1204	0.285	12.0609	1.5134	26.5973	4.2171	75.3476	5.8505
0.1376	0.0652	1.1438	0.2872	12.2912	1.5313	27.1372	4.231	76.8649	5.846
0.1428	0.0646	1.1692	0.2908	12.535	1.5321	27.6572	4.245	78.3766	5.8463
0.1453	0.0646	1.1968	0.2977	12.7856	1.5442	28.1922	4.2554	79.87	5.8505
0.1479	0.0649	1.2223	0.3048	13.0204	1.5586	28.7296	4.2679	81.3859	5.8492
0.1531	0.0646	1.252	0.3117	13.2688	1.5601	29.267	4.2835	82.868	5.8505
0.1557	0.0641	1.2775	0.3168	13.5036	1.5725	29.797	4.2961	84.3839	5.8483
0.1583	0.063	1.3029	0.3217	13.7406	1.5678	30.317	4.2982	85.8772	5.8487
0.1609	0.0629	1.3263	0.3242	13.9867	1.5778	30.842	4.2968	87.3791	5.8525
0.1635	0.063	1.3496	0.3252	14.226	1.5864	31.3744	4.2977	88.8837	5.8528
0.1661	0.0629	1.3687	0.3255	14.4767	1.5922	31.9019	4.3062	90.3827	5.8547
0.1687	0.0624	1.3899	0.3245	14.7137	1.6073	32.4368	4.3133	91.9014	5.8556
0.1713	0.0621	1.409	0.3235	14.953	1.6048	32.9643	4.3219	93.3934	5.8571
0.1739	0.062	1.4281	0.3227	15.2059	1.6167	33.4967	4.3281	94.9135	5.8601
0.1765	0.0616	1.4493	0.3214	15.4475	1.623	34.0217	4.3291	96.3998	5.8602
0.1791	0.0621	1.4684	0.3216	15.68	1.6248	34.5492	4.3312	97.92	5.8648
0.1817	0.0618	1.4897	0.3223	15.9194	1.6309	35.1015	4.338	99.4218	5.8639
0.1843	0.062	1.5088	0.3234	16.1519	1.6276	35.6339	4.3579	100.925	5.87
0.1869	0.0621	1.5321	0.3267	16.3912	1.638	36.1564	4.3635	102.441	5.8734
0.1895	0.0626	1.5533	0.3292	16.6193	1.6355	36.6864	4.3612	103.943	5.8817
0.1947	0.0638	1.5788	0.3337	16.8608	1.6385	37.2213	4.3606	105.454	5.8914
0.1973	0.0635	1.6064	0.3399	17.1114	1.6481	37.7587	4.3677	106.96	5.8948
0.1999	0.0638	1.6361	0.3472	17.3417	1.6522	38.2887	4.3724	108.458	5.9048
0.2025	0.0641	1.6679	0.3557	17.6014	1.6634	38.8311	4.3764	109.967	5.9072
0.205	0.0643	1.7019	0.3653	17.8339	1.666	39.3387	4.3727	111.463	5.9166
0.2076	0.0651	1.7379	0.3747	18.08	1.6748	39.8612	4.3622	112.966	5.9223
0.2102	0.065	1.7655	0.3831	18.3261	1.6798	40.3787	4.352	114.474	5.931
0.2128	0.065	1.7889	0.385	18.5541	1.6817	40.9285	4.3583	115.97	5.9411
0.2154	0.065	1.808	0.3805	18.8093	1.6866	41.461	4.3755	117.486	5.9486
0.218	0.0653	1.8249	0.3725	19.0328	1.6846	41.9835	4.3813	118.975	5.9593
0.2206	0.066	1.8398	0.3632	19.2766	1.6894	42.5109	4.3795	120.498	5.9681
0.2232	0.0669	1.8546	0.3558	19.5182	1.6905	43.0309	4.372	121.987	5.9789
0.2258	0.0667	1.8695	0.3509	19.744	1.6962	43.6082	4.3804	123.502	5.9911
0.231	0.0666	1.8865	0.3478	20.0239	1.7064	44.1406	4.4057	124.992	5.9983
0.2336	0.0666	1.9034	0.3474	20.2587	1.718	44.6482	4.406	126.504	6.0121
0.2362	0.0666	1.9225	0.3485	20.4981	1.7265	45.1334	4.3817	128.004	6.0202
0.2388	0.0671	1.9459	0.3514	20.7261	1.7168	45.6409	4.3492	129.495	6.0304
0.2414	0.0675	1.9671	0.3561	20.9564	1.7156	46.2281	4.357	131.009	6.039
0.244	0.0676	1.9926	0.3606	21.2273	1.7214	46.7605	4.3927	132.489	6.0448
0.2466	0.0676	2.018	0.3664	21.4463	1.7298	47.293	4.4049	134.007	6.056
0.2492	0.0676	2.0456	0.3734	21.7014	1.7348	47.8304	4.4048	135.509	6.0618
0.2518	0.0682	2.0732	0.3793	21.9475	1.7369	48.3653	4.4033	137.012	6.0763
0.2544	0.0688	2.0987	0.3845	22.1778	1.7457	48.8928	4.4034	138.517	6.086
0.257	0.0688	2.1241	0.3879	22.4329	1.746	49.4178	4.3971	140.008	6.0982
0.2596	0.0687	2.1475	0.3899	22.6429	1.7451	49.9552	4.3942	141.522	6.1101
0.2621	0.0691	2.1687	0.3906	22.9048	1.7441	50.4827	4.394	143.028	6.121
0.2647	0.0696	2.1899	0.3888	23.1396	1.7456	51.0027	4.3897	144.537	6.1366
0.2673	0.0702	2.209	0.3862	23.3857	1.7554	51.5252	4.3829	146.049	6.1448
0.2699	0.0707	2.2302	0.3843	23.6521	1.7621	52.0775	4.3808	147.555	6.1581
0.2725	0.0704	2.2515	0.3837	23.8576	1.7686	52.595	4.3866	149.071	6.1682
0.2751	0.0707	2.2706	0.3826	24.1104	1.762	53.1225	4.3811	150.574	6.1818
0.2777	0.0712	2.2918	0.382	24.3317	1.7571	53.6599	4.3821	152.087	6.1976
0.2803	0.0714	2.313	0.3828	24.5597	1.7584	54.1799	4.3845	153.583	6.2094
0.2829	0.0718	2.3363	0.3853	24.8081	1.752	54.7173	4.382	155.081	6.2255
0.2855	0.0717	2.3618	0.3886	25.0316	1.7621	55.2573	4.3845	156.591	6.2384
0.2881	0.0718	2.3873	0.3922	25.3071	1.767	55.7822	4.3826	158.076	6.2532
0.2907	0.072	2.4106	0.3961	25.5328	1.7784	56.3097	4.3814	159.607	6.2679
0.2959	0.0726	2.434	0.3987	25.7789	1.7822	56.8397	4.3804	161.091	6.2768
0.2985	0.0728	2.4573	0.4	26.0431	1.7825	57.3622	4.3782	162.612	6.2946
0.3011	0.0727	2.4828	0.4029	26.2576	1.7929	57.9145	4.3782	164.109	6.307
0.3037	0.073	2.5061	0.4051	26.524	1.7878	58.4395	4.3836	165.616	6.3288
0.3063	0.0732	2.5273	0.4066	26.7452	1.7946	58.9371	4.3744	167.128	6.3453
0.3089	0.0737	2.5485	0.4066	26.9823	1.7928	59.482	4.3658	168.621	6.3633
0.3115	0.0736	2.5655	0.4053	27.2216	1.7871	60.0119	4.3659	170.134	6.3848
0.3141	0.0744	2.5846	0.4032	27.4429	1.7923	60.5693	4.3758	171.632	6.401
0.3167	0.0744	2.6016	0.4001	27.7138	1.7884	61.1042	4.3811	173.128	6.4239
0.3192	0.0744	2.6186	0.3978	27.9554	1.8046	61.664	4.3891	174.624	6.4351
0.3218	0.0745	2.6377	0.397	28.2173	1.8121	62.1641	4.3868	176.12	6.4523
0.3244	0.0748	2.6568	0.3965	28.4837	1.8217	62.6592	4.3639	177.625	6.4647
0.327	0.0757	2.678	0.3973	28.6914	1.8269	63.1693	4.3384	179.125	6.4797
0.3296	0.0758	2.6992	0.4008	28.9465	1.8131	63.7191	4.3314	180.633	6.4993
0.3322	0.0758	2.7247	0.4048	29.1384	1.81	64.2615	4.3452	182.143	6.5153
0.3348	0.0759	2.7523	0.4117	29.371	1.7944	64.799	4.3526	183.648	6.5373
0.3374	0.076	2.7798	0.4182	29.599	1.7915	65.3239	4.3559	185.165	6.5559
0.34	0.0769	2.8117	0.4253	29.8338	1.7958	65.8464	4.348	186.646	6.5751
0.3426	0.0773	2.8414	0.4334	30.089	1.7964	66.4212	4.349	188.173	6.598
0.3452	0.0774	2.8711	0.4397	30.3463	1.8174	66.9785	4.3693	189.671	6.6171
0.3478	0.0771	2.9008	0.4442	30.6015	1.8246	67.4786	4.3688	191.185	6.6434
0.3504	0.0773	2.9263	0.4476	30.8588	1.8377	67.9638	4.3456	192.69	6.6621
0.353	0.0778	2.9475	0.446	31.0846	1.8393	68.4738	4.316	194.194	6.6883
0.3556	0.0782	2.9687	0.4432	31.3375	1.831	69.0461	4.317	195.712	6.7095
0.3608	0.0786	2.9836	0.4374	31.5745	1.8377	69.5934	4.3412	197.195	6.728
0.3634	0.0788	3.0005	0.4313	31.8206	1.8334	70.1234	4.3508	198.708	6.7487
0.366	0.0792	3.0175	0.4266	32.0577	1.8383	70.6583	4.3505	200.203	6.7614
0.3686	0.0796	3.0345	0.4242	32.288	1.8355	71.1783	4.3423	201.708	6.7853
0.3712	0.0799	3.0536	0.4228	32.5386	1.8321	71.7008	4.3341	203.205	6.7997
0.3738	0.0798	3.0727	0.4231	32.7734	1.8404	72.2233	4.329	204.711	6.8215
0.3763	0.0801	3.0939	0.4239	33.0127	1.8351	72.7583	4.3266	206.224	6.8413
0.3789	0.08	3.113	0.4269	33.2633	1.8424	73.2957	4.3329	207.731	6.8585
0.3815	0.0811	3.1363	0.43	33.4981	1.8428	73.8256	4.3331	209.23	6.8801
0.3841	0.0812	3.1618	0.4336	33.7375	1.8408	74.363	4.3358	210.734	6.8955
0.3867	0.0816	3.1873	0.4379	33.9768	1.844	74.893	4.3357	212.236	6.9183
0.3893	0.0825	3.2127	0.443	34.2093	1.8383	75.4205	4.3357	213.743	6.9373
0.3919	0.0823	3.2424	0.4484	34.4532	1.8433	75.9479	4.3343	215.237	6.9564
0.3971	0.0821	3.27	0.4548	34.6812	1.838	76.4804	4.3305	216.75	6.9783
0.3997	0.0836	3.2955	0.46	34.9273	1.8408	77.0103	4.3302	218.245	6.996
0.4023	0.0836	3.3188	0.462	35.1711	1.8463	77.5478	4.3314	219.742	7.0172
0.4049	0.0841	3.3401	0.4615	35.3992	1.8458	78.0777	4.3361	221.264	7.0345
0.4075	0.0848	3.3592	0.4574	35.6656	1.854	78.6151	4.3389	222.753	7.0557
0.4101	0.0844	3.3782	0.4532	35.9004	1.855	79.1525	4.3412	224.276	7.0761
0.4127	0.0853	3.3973	0.4498	36.1352	1.8576	79.6726	4.3417	225.759	7.0931
0.4153	0.0856	3.4164	0.4467	36.379	1.8538	80.2025	4.3362	227.275	7.1141
0.4179	0.0857	3.4377	0.4459	36.6048	1.8514	80.7424	4.3383	228.773	7.1291
0.4205	0.0862	3.4589	0.4472	36.8735	1.8569	81.2724	4.344	230.275	7.152
0.4257	0.0861	3.4822	0.4486	37.097	1.8564	81.7849	4.3371	231.775	7.1652
0.4283	0.0871	3.5098	0.453	37.3363	1.8583	82.3099	4.3335	233.275	7.1822
0.4309	0.0877	3.5353	0.4586	37.5824	1.8548	82.8374	4.3269	234.786	7.1977
0.4335	0.088	3.5607	0.4637	37.8014	1.855	83.3947	4.3352	236.289	7.2107
0.436	0.088	3.5841	0.4673	38.0768	1.8587	83.9172	4.3416	237.815	7.2305
0.4386	0.0882	3.6095	0.4692	38.3071	1.8638	84.4646	4.3437	239.31	7.237
0.4412	0.0882	3.6329	0.4709	38.5532	1.8695	84.9796	4.3434	240.824	6.9538
0.4438	0.0885	3.6584	0.473	38.7948	1.8654	85.4996	4.3355	242.03	3.9596
0.4464	0.0887	3.6796	0.4738	39.0206	1.8662	86.0096	4.3295
0.449	0.0888	3.7008	0.4733	39.2847	1.8669	86.5595	4.3274
0.4542	0.0894	3.7199	0.4726	39.4925	1.8662	87.0944	4.3385
0.4568	0.0894	3.739	0.4708	39.7521	1.866	87.6269	4.3443
0.4594	0.0897	3.7602	0.4695	39.9937	1.8664	88.1568	4.3437
0.462	0.0901	3.7772	0.4675	40.2149	1.8705	88.6768	4.3436
0.4646	0.0906	3.7984	0.4667	40.4836	1.8672	89.2366	4.342
0.4672	0.0902	3.8175	0.4667	40.7116	1.8728	89.7915	4.3569
0.4698	0.0904	3.8366	0.4663	40.9871	1.88	90.299	4.3599
0.475	0.0914	3.8599	0.4672	41.1993	1.8797	90.7867	4.3446
0.4776	0.0921	3.8854	0.4705	41.4093	1.8724	91.2868	4.3228
0.4802	0.0932	3.9109	0.4753	41.6757	1.8602	91.8715	4.3212
0.4828	0.0936	3.9385	0.4809	41.8924	1.8685	92.4164	4.3446
0.4854	0.0927	3.9682	0.4857	42.1521	1.87	92.9513	4.3547
0.488	0.094	3.9958	0.4908	42.3937	1.875	93.4838	4.3566
0.4931	0.0938	4.0255	0.4962	42.6307	1.881	94.0112	4.3532
0.4957	0.0934	4.0552	0.5014	42.9017	1.8796	94.5362	4.3483
0.4983	0.0936	4.0828	0.5054	43.1206	1.8884	95.0562	4.3446
0.5009	0.0932	4.1019	0.5055	43.3848	1.8859	95.5961	4.341
0.5035	0.0934	4.121	0.5006	43.6083	1.8864	96.1136	4.3438
0.5061	0.0939	4.1358	0.4942	43.8567	1.8853	96.6436	4.3421
0.5087	0.0942	4.1528	0.4876	44.1253	1.8855	97.181	4.3433
0.5113	0.0947	4.1676	0.4818	44.3443	1.8952	97.7234	4.3484
0.5139	0.0943	4.1846	0.4786	44.6017	1.8896	98.2733	4.3534
0.5165	0.0948	4.2016	0.476	44.814	1.8863	98.8032	4.3596
0.5191	0.0953	4.2207	0.4763	45.042	1.8798	99.3357	4.3584
0.5217	0.0956	4.244	0.4783	45.279	1.8725	99.8557	4.3532
0.5243	0.096	4.2674	0.4821	45.4981	1.8759	100.381	4.3462
0.5269	0.0958	4.2907	0.4874	45.7532	1.8689	100.906	4.3409
0.5321	0.0957	4.3162	0.4928	45.9857	1.8795	101.436	4.3425
0.5347	0.096	4.3438	0.4972	46.2341	1.8834	101.968	4.3441
0.5373	0.0967	4.3692	0.5028	46.4915	1.8885	102.49	4.3457
0.5399	0.0972	4.3968	0.5066	46.724	1.8959	103.028	4.3469
0.5425	0.0981	4.4244	0.5104	46.9859	1.8907	103.575	4.3495
0.5451	0.098	4.4499	0.5142	47.2207	1.901	104.118	4.3596
0.5477	0.0979	4.4753	0.5161	47.4645	1.8981	104.625	4.3566
0.5528	0.0989	4.4944	0.5158	47.7039	1.8972	105.153	4.3533
0.5554	0.0995	4.5178	0.5139	47.9251	1.895	105.673	4.348
0.558	0.0998	4.5369	0.5102	48.178	1.8874	106.218	4.351
0.5606	0.1005	4.5581	0.509	48.4151	1.8972	106.748	4.3555
0.5658	0.1011	4.5772	0.5071	48.6724	1.895	107.305	4.3633
0.5684	0.1015	4.5963	0.5051	48.9389	1.9046	107.825	4.3714
0.571	0.1017	4.6196	0.5052	49.1737	1.9112	108.338	4.3663
0.5736	0.1023	4.643	0.5065	49.4265	1.9085	108.838	4.3542
0.5762	0.1025	4.6663	0.509	49.6478	1.911	109.387	4.3499
0.5814	0.1024	4.6918	0.5132	49.8736	1.8986	109.932	4.3588
0.584	0.1021	4.7151	0.516	50.0835	1.8914	110.46	4.3698
0.5866	0.1016	4.7406	0.5187	50.3161	1.882	110.995	4.3711
0.5892	0.1013	4.7639	0.5207	50.5486	1.8794	111.52	4.3713
0.5918	0.1015	4.7894	0.5229	50.8038	1.89	112.079	4.3758
0.5944	0.1015	4.8127	0.5257	51.0431	1.8932	112.624	4.3859
0.597	0.1011	4.8382	0.5277	51.3163	1.9087	113.127	4.3838
0.5996	0.1006	4.8594	0.5283	51.5714	1.9172	113.622	4.3696
0.6022	0.101	4.8785	0.5276	51.8084	1.9211	114.105	4.3488
0.6048	0.1014	4.8976	0.525	52.0545	1.9215	114.684	4.3465
0.6074	0.1014	4.9146	0.5208	52.2893	1.9129	115.239	4.3673
0.6099	0.1018	4.9316	0.5174	52.5309	1.913	115.769	4.3816
0.6125	0.1018	4.9507	0.5143	52.768	1.9056	116.314	4.383
0.6151	0.102	4.9698	0.513	52.9938	1.9046	116.844	4.3837
0.6177	0.1025	4.9931	0.5141	53.2331	1.9029	117.382	4.3826
0.6203	0.1029	5.0143	0.5158	53.4543	1.9	117.889	4.38
0.6229	0.1031	5.0419	0.5207	53.7162	1.9087	118.429	4.3761
0.6255	0.1033	5.0674	0.5257	53.951	1.9095	118.957	4.3749
0.6281	0.1032	5.095	0.5297	54.1881	1.9147	119.481	4.375
0.6307	0.1036	5.1225	0.5351	54.4432	1.9144	120.014	4.3736
0.6359	0.1039	5.1523	0.5405	54.6758	1.9154	120.544	4.3757
0.6385	0.104	5.1798	0.5452	54.9286	1.919	121.074	4.3769
0.6411	0.1043	5.2053	0.5484	55.1522	1.9132	121.604	4.376
0.6437	0.1049	5.2308	0.5492	55.4005	1.9167	122.139	4.3784
0.6463	0.1051	5.252	0.548	55.6556	1.918	122.661	4.3774
0.6489	0.1051	5.2711	0.5442	55.8814	1.9222	123.181	4.3774
0.6515	0.1053	5.2881	0.5397	56.1433	1.9236	123.724	4.3786
0.6541	0.1055	5.305	0.5357	56.3623	1.9198	124.256	4.3828
0.6567	0.1055	5.322	0.5313	56.6107	1.9206	124.788	4.3864
0.6619	0.1055	5.339	0.528	56.8568	1.9168	125.316	4.3855
0.6645	0.1058	5.356	0.5264	57.0825	1.9216	125.848	4.3868
0.667	0.1058	5.3772	0.5253	57.3444	1.9219	126.396	4.3869
0.6696	0.106	5.3963	0.5266	57.5567	1.921	126.911	4.3886
0.6722	0.1066	5.4175	0.5291	57.814	1.9235	127.408	4.3779
0.6748	0.1064	5.4408	0.5313	58.0534	1.9214	127.943	4.3717
0.6774	0.1063	5.4663	0.5356	58.2769	1.9247	128.468	4.3727
0.68	0.1064	5.4897	0.5398	58.541	1.9213	129.033	4.38
0.6826	0.1064	5.5172	0.544	58.7646	1.9239	129.566	4.3904
0.6852	0.1067	5.5469	0.5502	59.0265	1.9278	130.12	4.3967
0.6878	0.1064	5.5788	0.5569	59.2545	1.9283	130.645	4.3994
0.6904	0.1061	5.6085	0.5644	59.487	1.9312	131.15	4.3943
0.693	0.1063	5.634	0.5691	59.7602	1.9293	131.653	4.3812
0.6956	0.1068	5.6552	0.5685	59.9724	1.9344	132.198	4.3772
0.6982	0.107	5.6764	0.5646	60.2343	1.9322	132.748	4.3849
0.7008	0.1073	5.6934	0.5582	60.4646	1.9311	133.273	4.3926
0.7034	0.1078	5.7103	0.5526	60.6972	1.9338	133.815	4.3971
0.706	0.1079	5.7294	0.5488	60.9523	1.9297	134.333	4.3971
0.7086	0.1082	5.7485	0.5463	61.1736	1.935	134.885	4.3985
0.7112	0.1087	5.7698	0.5454	61.449	1.935	135.452	4.4082
0.7138	0.1088	5.791	0.5465	61.6883	1.9418	135.962	4.4136
0.7164	0.1089	5.8186	0.5497	61.9186	1.9436	136.467	4.4089
0.719	0.1089	5.8419	0.5544	62.1579	1.9351	136.95	4.3933
0.7216	0.1094	5.8653	0.5586	62.3544	1.9322	137.525	4.3909
0.7241	0.1097	5.8907	0.561	62.6276	1.9237	138.085	4.4052
0.7267	0.1099	5.9141	0.5641	62.8646	1.9333	138.597	4.4152
0.7293	0.1098	5.9395	0.5669	63.0949	1.9366	139.135	4.4173
0.7319	0.1098	5.965	0.5687	63.3455	1.9337	139.657	4.4171
0.7345	0.1098	5.9883	0.571	63.5803	1.9396	140.182	4.4176
0.7371	0.1102	6.0095	0.5711	63.8535	1.9379	140.7	4.4146
0.7397	0.1106	6.0286	0.5702	64.0793	1.9461	141.23	4.4151
0.7423	0.1107	6.0499	0.568	64.3186	1.9425	141.762	4.4186
0.7449	0.1108	6.069	0.565	64.567	1.9394	142.285	4.4223
0.7475	0.111	6.0881	0.5632	64.8018	1.9444	142.824	4.4254
0.7527	0.1113	6.1072	0.5612	65.0704	1.9423	143.359	4.4286
0.7553	0.1116	6.1305	0.561	65.2894	1.9495	143.897	4.4344
0.7579	0.1119	6.1517	0.562	65.5288	1.9435	144.424	4.4375
0.7605	0.1119	6.1729	0.563	65.7636	1.9412	144.949	4.4411
0.7631	0.1119	6.1984	0.5651	65.9848	1.9416	145.477	4.4408
0.7657	0.1125	6.2239	0.5692	66.2309	1.9345	146.009	4.4396
0.7683	0.1127	6.2515	0.5738	66.4589	1.9416	146.549	4.4434
0.7709	0.1131	6.279	0.5782	66.7073	1.9386	147.077	4.4459
0.7735	0.1134	6.3088	0.5832	66.9669	1.9472	147.607	4.4487
0.7761	0.1129	6.3385	0.5881	67.2017	1.9523	148.134	4.4481
0.7787	0.1128	6.366	0.5934	67.4501	1.9484	148.656	4.4473
0.7812	0.1129	6.3936	0.5962	67.6894	1.9541	149.201	4.4485
0.7838	0.1134	6.4127	0.5951	67.931	1.9483	149.756	4.4552
0.7864	0.1134	6.4297	0.5906	68.1613	1.9521	150.249	4.4563
0.789	0.113	6.4446	0.5825	68.3938	1.9476	150.776	4.451
0.7916	0.1131	6.4615	0.576	68.6467	1.9467	151.294	4.447
0.7942	0.1135	6.4764	0.571	68.886	1.9557	151.839	4.4514
0.7968	0.1139	6.4912	0.567	69.1231	1.9506	152.364	4.4548
0.7994	0.1139	6.5082	0.565	69.3827	1.9581	152.926	4.4635
0.802	0.1134	6.5273	0.5642	69.6356	1.9603	153.458	4.4706
0.8046	0.1133	6.5485	0.5656	69.893	1.966	153.968	4.4707
0.8072	0.1134	6.5719	0.5685	70.1233	1.9705	154.483	4.4638
0.8098	0.1136	6.5973	0.5735	70.3603	1.9621	155.028	4.4618
0.8124	0.1136	6.6228	0.5786	70.5838	1.9631	155.573	4.4702
0.8124	0.1135	6.6504	0.5851	70.7916	1.9509	156.101	4.4745
0.815	0.1137	6.6801	0.5908	71.0196	1.9459	156.636	4.4789
0.8176	0.114	6.7098	0.5974	71.2657	1.9469	157.156	4.4765
0.8228	0.1144	6.7374	0.6024	71.4892	1.9471	157.715	4.4797
0.8254	0.115	6.765	0.6048	71.7692	1.9577	158.283	4.493
0.828	0.1151	6.7883	0.6058	72.0265	1.9638	158.783	4.4957
0.8306	0.1152	6.8117	0.6046	72.2817	1.9757	159.268	4.4861
0.8332	0.1155	6.8308	0.6012	72.5232	1.9757	159.756	4.4678
0.8358	0.116	6.8499	0.5975	72.7558	1.9725	160.328	4.4692
0.8384	0.1166	6.8711	0.5933	73.0109	1.9743	160.885	4.487
0.8409	0.117	6.8902	0.5911	73.2344	1.9686	161.418	4.4989
0.8435	0.1174	6.9093	0.5897	73.4783	1.9703	161.968	4.5071
0.8461	0.1175	6.9305	0.5893	73.7176	1.9667	162.493	4.5079
0.8487	0.1176	6.9538	0.5898	73.9343	1.9644	163.005	4.5064
0.8513	0.1178	6.9772	0.5917	74.194	1.9645	163.53	4.5032
0.8539	0.1181	6.9984	0.5934	74.4198	1.9627	164.053	4.5031
0.8591	0.1182	7.0217	0.5949	74.6749	1.9699	164.583	4.5065
0.8617	0.1186	7.0451	0.5967	74.9142	1.9693	165.112	4.5097
0.8643	0.1187	7.0684	0.599	75.1422	1.9721	165.64	4.5156
0.8669	0.1186	7.0939	0.603	75.4064	1.9725	166.18	4.5196
0.8695	0.1188	7.1215	0.6066	75.6231	1.9711	166.717	4.5256
0.8721	0.1191	7.1448	0.61	75.876	1.9719	167.252	4.5313
0.8747	0.1192	7.1703	0.6118	76.1131	1.9677	167.78	4.5338
0.8773	0.1193	7.1894	0.6108	76.3411	1.9705	168.322	4.5382
0.8799	0.1191	7.2085	0.6085	76.612	1.9709	168.852	4.5419
0.8825	0.1192	7.2276	0.6038	76.831	1.9751	169.372	4.5442
0.8851	0.1196	7.2467	0.6002	77.0907	1.978	169.909	4.5469
0.8877	0.1199	7.2637	0.598	77.3232	1.976	170.432	4.5497
0.8903	0.1203	7.2828	0.5957	77.5625	1.9792	170.952	4.552
0.8929	0.1207	7.304	0.5953	77.8312	1.9787	171.482	4.5527
0.8955	0.1211	7.3273	0.5964	78.0457	1.9827	172.012	4.5582
0.9006	0.1219	7.3507	0.5987	78.3098	1.9825	172.569	4.5682
0.9032	0.1227	7.3761	0.603	78.5401	1.9805	173.069	4.5725
0.9058	0.1229	7.4016	0.6067	78.7704	1.9811	173.607	4.5767
0.9084	0.1233	7.4292	0.6108	79.021	1.9749	174.137	4.5765
0.911	0.1231	7.4568	0.6154	79.2333	1.9762	174.691	4.5867
0.9136	0.1232	7.4843	0.619	79.5019	1.9755	175.214	4.5916
0.9162	0.1233	7.5119	0.6229	79.7277	1.9786	175.761	4.5985
0.9188	0.1232	7.5374	0.6255	79.967	1.9807	176.296	4.6052
0.9214	0.1231	7.5565	0.6251	80.2267	1.9787	176.804	4.6064
0.924	0.1233	7.5777	0.6223	80.4412	1.9839	177.319	4.6056
0.9266	0.1233	7.5947	0.6172	80.7053	1.9797	177.856	4.6021
0.9292	0.1234	7.6117	0.6125	80.9266	1.9816	178.406	4.6134
0.9318	0.1236	7.6308	0.6095	81.1704	1.982	178.939	4.6218
0.9344	0.1237	7.6477	0.6079	81.4165	1.9802	179.476	4.63
0.9396	0.1237	7.6668	0.6071	81.6378	1.9845	180.001	4.6345
0.9422	0.1243	7.6859	0.6067	81.9064	1.981	180.551	4.6354
0.9448	0.1247	7.7072	0.6063	82.139	1.9882	181.108	4.647
0.9474	0.125	7.7284	0.6072	82.4031	1.9905	181.601	4.6495
0.95	0.1253	7.7517	0.6105	82.6515	1.9934	182.101	4.6474
0.9526	0.1255	7.7772	0.6141	82.8502	1.9931	182.591	4.6378
0.9551	0.1257	7.8027	0.6185	83.103	1.9819	183.163	4.6406
0.9577	0.1261	7.8302	0.6226	83.3401	1.9874	183.731	4.6604
0.9603	0.1264	7.8599	0.6272	83.5884	1.987	184.256	4.6729
0.9655	0.1266	7.8897	0.6336	83.8278	1.9895	184.793	4.6825
0.9681	0.1266	7.9194	0.6389	84.0558	1.9914	185.305	4.6821
0.9707	0.1265	7.9448	0.6431	84.3132	1.987	185.835	4.6812
0.9733	0.1269	7.966	0.6422	84.539	1.9944	186.363	4.6851
0.9759	0.1271	7.9851	0.6375	84.7783	1.989	186.895	4.688
0.9785	0.1273	8.0042	0.6319	85.0289	1.9917	187.438	4.6988
0.9811	0.1272	8.0212	0.6263	85.2682	1.9941	187.955	4.7021
0.9837	0.127	8.0382	0.6212	85.5278	1.9943	188.485	4.7053
0.9863	0.1273	8.0573	0.6191	85.7762	2.005	189.013	4.7083
0.9889	0.1276	8.0785	0.6182	86.0246	2.0033	189.555	4.7141
0.9915	0.1278	8.0997	0.6189	86.2526	2.0046	190.083	4.721
0.9941	0.128	8.121	0.6216	86.4738	1.9972	190.615	4.7256
0.9993	0.1286	8.1422	0.6239	86.7132	1.9912	191.137	4.7304
1.0019	0.1291	8.1676	0.6256	86.9435	1.9953	191.677	4.7348
1.0045	0.1293	8.191	0.6289	87.1715	1.9879	192.205	4.7391
1.0071	0.1299	8.2164	0.6318	87.4244	1.9944	192.737	4.7441
1.0097	0.13	8.2419	0.6355	87.6682	1.9952	193.265	4.7465
1.0123	0.13	8.2674	0.6388	87.9098	1.9985	193.777	4.7483
1.0148	0.13	8.2928	0.6416	88.1604	2.0031	194.31	4.7526
1.02	0.1306	8.3162	0.6434	88.402	2.0012	194.837	4.7566
1.0226	0.1312	8.3374	0.6433	88.6503	2.0105	195.405	4.771
1.0252	0.1315	8.3586	0.6412	88.8851	2.0071	195.907	4.777
1.0278	0.1314	8.3798	0.6389	89.1199	2.0077	196.435	4.7812
1.0304	0.1315	8.3989	0.6361	89.3728	2.0079	196.955	4.7806
1.033	0.1317	8.4202	0.6342	89.6031	2.0054	197.502	4.788
1.0356	0.1317	8.4393	0.6339	89.8559	2.0116	198.037	4.797
1.0382	0.1318	8.4605	0.6337	90.1043	2.0097	198.582	4.8045
1.0434	0.1322	8.4838	0.6339	90.3504	2.0162	199.129	4.8157
1.046	0.1321	8.5072	0.6341	90.5987	2.0174	199.647	4.8185
1.0486	0.1325	8.5326	0.637	90.8381	2.0162	200.142	4.8182
1.0512	0.1327	8.5602	0.6416	91.0774	2.0193	200.677	4.8167
1.0538	0.1333	8.5878	0.6465	91.2919	2.0108	201.232	4.8228
1.0564	0.1332	8.6154	0.6514	91.5109	2.0083	201.754	4.8316
1.059	0.1338	8.6451	0.6564	91.7457	2.0019	202.289	4.8374
1.0642	0.1337	8.6706	0.6597	91.9534	1.9995	202.802	4.8415
1.0668	0.1341	8.696	0.6617	92.2198	2.0017	203.354	4.8467
1.0694	0.1342	8.7151	0.6598	92.4524	2.0046	203.911	4.8583
1.0719	0.1346	8.7321	0.6556	92.7278	2.0164	204.416	4.8644
1.0745	0.1348	8.7491	0.6499	92.9874	2.0217	204.921	4.8615
1.0771	0.1347	8.766	0.6434	93.2222	2.0281	205.417	4.8579
1.0797	0.1346	8.783	0.6387	93.4841	2.0293	205.976	4.8585
1.0823	0.1349	8.8	0.6363	93.6986	2.0248	206.544	4.8754
1.0849	0.135	8.817	0.635	93.956	2.0253	207.061	4.8874
1.0901	0.1352	8.8361	0.6351	94.1931	2.0208	207.603	4.8936
1.0927	0.1351	8.8594	0.6366	94.4121	2.0222	208.129	4.8997
1.0953	0.1354	8.8806	0.6384	94.674	2.0193	208.648	4.9008
1.0979	0.1353	8.9061	0.6428	94.8952	2.0203	209.181	4.9052
1.1005	0.135	8.9316	0.6473	95.1594	2.025	209.711	4.9078
1.1031	0.1351	8.9591	0.6524	95.3874	2.0225	210.236	4.9123
1.1057	0.1354	8.9889	0.6579	95.6155	2.024	210.758	4.9164
1.1083	0.1355	9.0186	0.6634	95.8819	2.022	211.296	4.9204
1.1109	0.1355	9.0483	0.6692	96.0918	2.0242	211.833	4.9281
1.1135	0.1358	9.078	0.6738	96.356	2.0245	212.378	4.9346
1.1161	0.136	9.1034	0.6751	96.584	2.0231	212.905	4.9406
1.1187	0.1362	9.1247	0.6736	96.8188	2.026	213.433	4.9455
1.1213	0.1361	9.1438	0.6697	97.0762	2.0233	213.956	4.947
1.1239	0.1364	9.165	0.6646	97.2975	2.0279	214.488	4.9518
1.129	0.1366	9.1841	0.6606	97.5661	2.0277	215.008	4.9527
1.1316	0.137	9.2011	0.6569	97.7874	2.0286	215.543	4.9578
1.1342	0.137	9.218	0.6535	98.029	2.0302	216.078	4.9641
1.1368	0.1369	9.2371	0.6509	98.2886	2.0293	216.6	4.9692
1.1394	0.1371	9.2541	0.6482	98.5076	2.0342	217.128	4.9731
1.142	0.1374	9.2732	0.6477	98.7718	2.0295	217.67	4.9758
1.1446	0.1375	9.2966	0.6491	98.993	2.0308	218.237	4.9888
1.1472	0.1377	9.3178	0.6506	99.2369	2.031	218.738	4.9947
1.1498	0.1378	9.3411	0.6544	99.483	2.0291	219.268	4.998
1.1524	0.138	9.3645	0.6569	99.702	2.0329	219.785	4.9979
1.155	0.138	9.392	0.6611	99.9616	2.0275	220.335	5.0011
1.1576	0.138	9.4196	0.6662	100.19	2.033	220.867	5.0079
1.1602	0.138	9.4472	0.6715	100.44	2.0331	221.405	5.0142
1.1654	0.1382	9.4748	0.6755	100.689	2.0346	221.945	5.0232
1.168	0.1385	9.4981	0.6777	100.917	2.0389	222.452	5.0248
1.1706	0.1384	9.5172	0.6756	101.176	2.0341	222.965	5.0235
1.1732	0.1383	9.5385	0.6729	101.409	2.0406	223.487	5.0235
1.1758	0.1386	9.5554	0.6689	101.659	2.039	224.047	5.0327
1.1784	0.1387	9.5767	0.665	101.899	2.0401	224.582	5.0442
1.181	0.1386	9.5936	0.6621	102.122	2.0402	225.119	5.0524
1.1836	0.1384	9.6149	0.6604	102.377	2.0348	225.632	5.0557
1.1862	0.1388	9.6382	0.6599	102.603	2.0412	226.164	5.0583
1.1887	0.1388	9.6637	0.6625	102.854	2.0372	226.742	5.069
1.1913	0.1386	9.6912	0.6665	103.113	2.044	227.257	5.0796
1.1939	0.1385	9.7188	0.6717	103.335	2.0452	227.762	5.0816
1.1965	0.1389	9.7464	0.6771	103.563	2.0382	228.237	5.0741
1.1991	0.1391	9.774	0.6815	103.779	2.0378	228.777	5.0735
1.2017	0.139	9.7973	0.6853	104.023	2.0303	229.357	5.0851
1.2043	0.1389	9.8207	0.6858	104.278	2.0391	229.884	5.1007
1.2069	0.139	9.8419	0.6841	104.511	2.0405	230.429	5.1119
1.2095	0.1392	9.8631	0.6818	104.762	2.0418	230.951	5.1182
1.2121	0.1392	9.8801	0.6779	105.008	2.0479	231.486	5.1235
1.2147	0.1393	9.9013	0.6746	105.256	2.0455	231.996	5.1251
1.2173	0.1395	9.9183	0.6724	105.509	2.0546	232.531	5.1302
1.2199	0.1397	9.9395	0.6706	105.744	2.0517	233.066	5.1351
1.2225	0.1396	9.9565	0.6703	105.983	2.0511	233.594	5.1434
1.2251	0.1401	9.9777	0.6698	106.24	2.0547	234.119	5.1487
1.2277	0.1402	9.9968	0.6686	106.493	2.0544	234.651	5.156
1.2303	0.1402	10.018	0.6683	106.735	2.0625	235.196	5.1657
1.2329	0.1399	10.0393	0.6691	106.961	2.0562	235.721	5.1722
1.2355	0.14	10.0605	0.6706	107.195	2.0545	236.241	5.178
1.2381	0.14	10.0881	0.6736	107.426	2.0529	236.773	5.1816
1.2407	0.14	10.1135	0.6783	107.638	2.0462	237.311	5.1894
1.2458	0.14	10.1411	0.6826	107.891	2.0491	237.851	5.1983
1.2484	0.1398	10.1708	0.6873	108.126	2.0464	238.381	5.2046
1.251	0.14	10.2005	0.6926	108.383	2.0547	238.911	5.2107
1.2536	0.1405	10.2302	0.6982	108.634	2.0586	239.438	5.2148
1.2562	0.1407	10.2557	0.7011	108.864	2.0598	239.958	5.2207
1.2588	0.1409	10.279	0.6997	109.128	2.0642	240.496	5.2267
1.2614	0.1407	10.2981	0.6953	109.354	2.0606	241.053	5.2359
1.264	0.1407	10.3151	0.6898	109.602	2.0641	241.55	5.2417
1.2666	0.1408	10.3321	0.6832	109.841	2.0608	242.081	5.2437
1.2692	0.1412	10.3469	0.6784	110.063	2.0599	242.613	5.2507
1.2718	0.1417	10.3639	0.6737	110.322	2.0621	243.16	5.2593
1.2744	0.1413	10.383	0.6712	110.541	2.0588	243.693	5.2689
1.277	0.1414	10.4	0.6703	110.794	2.0642	244.23	5.2772
1.2796	0.1416	10.4212	0.6711	111.047	2.0635	244.77	5.2839
1.2822	0.1416	10.4424	0.6731	111.296	2.0703	245.273	5.2897
1.2848	0.1414	10.4658	0.6765	111.562	2.076	245.78	5.29
1.2874	0.1416	10.4912	0.6802	111.776	2.0734	246.308	5.2919
1.29	0.1412	10.5188	0.6865	112.025	2.0746	246.865	5.302
1.2926	0.1411	10.5443	0.6914	112.244	2.0674	247.385	5.3109
1.2952	0.141	10.5719	0.6961	112.449	2.0648	247.927	5.3231
1.2978	0.1413	10.5995	0.6999	112.702	2.0601	248.45	5.3293
1.3004	0.1414	10.6228	0.7016	112.912	2.0599	248.982	5.3374
1.3029	0.1416	10.6483	0.702	113.183	2.0649	249.57	5.3506
1.3055	0.1413	10.6695	0.7005	113.438	2.068	250.095	5.3629
1.3081	0.1411	10.6886	0.6977	113.689	2.0774	250.595	5.3695
1.3107	0.141	10.7098	0.6951	113.96	2.0803	251.065	5.3625
1.3133	0.1414	10.7289	0.6931	114.167	2.0824	251.585	5.3598
1.3133	0.1411	10.7523	0.6914	114.429	2.0807	252.167	5.3705
1.3159	0.1411	10.7735	0.6914	114.662	2.0781	252.692	5.3847
1.3185	0.1413	10.7947	0.6907	114.892	2.0797	253.237	5.3993
1.3211	0.1415	10.8202	0.6913	115.143	2.0754	253.769	5.4078
1.3263	0.1419	10.8435	0.694	115.348	2.077	254.294	5.4154
1.3289	0.1419	10.869	0.6964	115.615	2.0754	254.827	5.4196
1.3315	0.1422	10.8944	0.6993	115.838	2.0777	255.354	5.426
1.3341	0.1427	10.9178	0.7017	116.084	2.0812	255.899	5.4341
1.3367	0.1434	10.9454	0.7037	116.339	2.0797	256.419	5.4401
1.3393	0.1437	10.9708	0.707	116.556	2.0856	256.942	5.4463
1.3419	0.1438	10.9963	0.7093	116.82	2.0817	257.474	5.4472
1.3445	0.144	11.0196	0.7107	117.05	2.0843	258.014	5.4557
1.3471	0.144	11.0387	0.7095	117.29	2.0844	258.544	5.4628
1.3497	0.1443	11.0578	0.7063	117.538	2.0822	259.066	5.4699
1.3549	0.1444	11.0748	0.7018	117.766	2.0874	259.596	5.4755
1.3575	0.1443	11.0918	0.6976	118.033	2.0854	260.126	5.4807
1.36	0.1448	11.1088	0.6937	118.258	2.0909	260.646	5.4871
1.3626	0.1447	11.1279	0.692	118.507	2.09	261.194	5.4944
1.3652	0.1448	11.1469	0.6903	118.753	2.0894	261.716	5.5037
1.3678	0.1446	11.166	0.6902	118.979	2.0917	262.266	5.5131
1.3704	0.1449	11.1894	0.6918	119.24	2.0886	262.806	5.5212
1.373	0.1455	11.2149	0.6954	119.466	2.095	263.324	5.5285
1.3756	0.1456	11.2403	0.7003	119.715	2.0919	263.873	5.535
1.3782	0.1456	11.2679	0.7055	119.949	2.0928	264.381	5.5415
1.3808	0.1454	11.2997	0.7102	120.175	2.0934	264.906	5.5448
1.3834	0.1458	11.3294	0.7171	120.43	2.0895	265.428	5.5473
1.3886	0.1463	11.3613	0.7228	120.661	2.0964	265.976	5.5555
1.3912	0.1466	11.391	0.7279	120.909	2.0917	266.521	5.5655
1.3938	0.1465	11.4186	0.731	121.164	2.0984	267.053	5.5776
1.3964	0.1463	11.4377	0.7291	121.397	2.1008	267.596	5.5854
1.399	0.1467	11.4546	0.7229	121.64	2.0975	268.103	5.5892
1.4016	0.1469	11.4737	0.716	121.88	2.1023	268.625	5.5914
1.4042	0.1471	11.4886	0.7095	122.121	2.0972	269.148	5.594
1.4068	0.1475	11.5056	0.7046	122.361	2.1033	269.7	5.605
1.4094	0.1473	11.5247	0.7014	122.587	2.1007	270.233	5.6133
1.412	0.1472	11.5438	0.7002	122.835	2.0994	270.758	5.6224
1.4146	0.1475	11.5629	0.7007	123.076	2.1041	271.28	5.6279
1.4172	0.1485	11.5862	0.7028	123.307	2.0985	271.813	5.6328
1.4223	0.149	11.6095	0.7051	123.562	2.1057	272.4	5.6479
1.4249	0.1495	11.6329	0.7093	123.819	2.1076	272.922	5.6602
1.4275	0.1497	11.6584	0.7125	124.063	2.1118	273.423	5.6662
1.4301	0.1497	11.6859	0.7161	124.291	2.112	273.9	5.6613
1.4327	0.1499	11.7135	0.7206	124.515	2.1037	274.42	5.658
1.4353	0.1503	11.7411	0.7252	124.758	2.1083	275.01	5.6699
1.4379	0.1501	11.7687	0.7301	124.989	2.1051	275.55	5.6851
1.4405	0.1498	11.7942	0.7332	125.224	2.1088	276.087	5.6995
1.4431	0.1499	11.8154	0.7323	125.47	2.109	276.61	5.7043
1.4457	0.1483	11.8366	0.7291	125.695	2.107	277.135	5.7095
1.4483	0.1494	11.8536	0.7229	125.966	2.1149	277.667	5.7157
1.4509	0.1515	11.8727	0.7176	126.203	2.1142	278.19	5.7192
1.4535	0.1471	11.8897	0.7132	126.427	2.118	278.722	5.7263
1.4561	0.1482	11.9066	0.7097	126.682	2.1146	279.237	5.7296
1.4587	0.1469	11.9279	0.7084	126.915	2.1157	279.762	5.737
1.4613	0.1485	11.9491	0.7092	127.19	2.1243	280.31	5.7458
1.4639	0.1448	11.9724	0.7098	127.432	2.1255	280.852	5.7565
1.4665	0.1459	11.9958	0.7127	127.662	2.1307	281.382	5.7673
1.4717	0.1479	12.0191	0.7154	127.897	2.1241	281.909	5.7724
1.4743	0.1421	12.0424	0.7163	128.107	2.1201	282.427	5.7799
1.4768	0.1483	12.0658	0.7179	128.366	2.1212	282.959	5.784
1.4794	0.1482	12.0891	0.7191	128.583	2.1178	283.494	5.7932
1.482	0.1442	12.1103	0.72	128.84	2.1244	284.017	5.7999
1.4846	0.1487	12.1337	0.7213	129.087	2.1229	284.557	5.8067
1.4872	0.1477	12.157	0.7214	129.319	2.1275	285.077	5.815
1.4898	0.1491	12.1782	0.7218	129.59	2.1304	285.614	5.8216
1.4924	0.1496	12.2016	0.7218	129.809	2.1315	286.134	5.8284
1.4976	0.1496	12.2207	0.7216	130.071	2.136	286.681	5.8357
1.5002	0.151	12.2419	0.7219	130.308	2.1335	287.204	5.8417
1.5028	0.149	12.261	0.7204	130.529	2.1353	287.729	5.8486
1.5054	0.1504	12.2822	0.7193	130.789	2.1324	288.266	5.8548
1.508	0.1529	12.3013	0.7189	131.003	2.1329	288.804	5.8634
1.5106	0.1503	12.3225	0.7186	131.272	2.1355	289.344	5.8711
1.5132	0.1508	12.3459	0.7194	131.518	2.1357	289.866	5.8762
1.5158	0.153	12.3714	0.7224	131.766	2.1429	290.411	5.8845
1.521	0.1496	12.3989	0.7257	132.044	2.1446	290.926	5.8886
1.5236	0.1525	12.4265	0.7303	132.256	2.1471	291.433	5.8923
1.5262	0.1549	12.4562	0.7356	132.509	2.1459	291.964	5.8934
1.5288	0.1511	12.4881	0.741	132.721	2.1403	292.516	5.9016
1.5314	0.1539	12.522	0.7473	132.925	2.1391	293.051	5.9122
1.5339	0.1536	12.5517	0.7526	133.162	2.1302	293.583	5.9208
1.5391	0.1531	12.5751	0.7548	133.369	2.1312	294.106	5.9272
1.5417	0.1553	12.592	0.7509	133.636	2.1305	294.636	5.9317
1.5443	0.1536	12.609	0.7426	133.882	2.1357	295.208	5.9427
1.5469	0.1548	12.6239	0.7338	134.144	2.1446	295.745	5.9551
1.5495	0.154	12.6387	0.7275	134.417	2.1494	296.243	5.9608
1.5521	0.1539	12.6557	0.7221	134.638	2.1553	296.726	5.9596
1.5547	0.1568	12.6727	0.7195	134.905	2.1526	297.231	5.9543
1.5573	0.1546	12.6897	0.7181	135.137	2.1543	297.818	5.9661
1.5599	0.1545	12.7109	0.7186	135.381	2.1548	298.355	5.98
1.5625	0.1563	12.7321	0.7207	135.625	2.1536	298.898	5.9948
1.5677	0.1541	12.7576	0.724	135.839	2.1542	299.438	6.0051
1.5703	0.1556	12.7809	0.7287	136.099	2.1488	299.968	6.0096
1.5729	0.1568	12.8064	0.7323	136.309	2.15	300.485	6.0135
1.5755	0.1545	12.8318	0.7355	136.562	2.1482	300.995	6.0149
1.5781	0.1557	12.8594	0.74	136.815	2.1511	301.528	6.0207
1.5807	0.156	12.887	0.7442	137.031	2.1551	302.055	6.0269
1.5833	0.1555	12.9125	0.7467	137.289	2.1502	302.582	6.0333
1.5859	0.1574	12.9379	0.749	137.51	2.1551	303.113	6.0411
1.5885	0.1559	12.9613	0.7488	137.758	2.1522	303.65	6.049
1.5911	0.1557	12.9825	0.7468	137.993	2.1542	304.185	6.0594
1.5936	0.1565	13.0037	0.7445	138.228	2.1567	304.715	6.068
1.5962	0.156	13.0249	0.7418	138.483	2.1524	305.25	6.0754
1.5988	0.1581	13.0462	0.7398	138.72	2.161	305.79	6.0841
1.6014	0.1569	13.0653	0.7388	138.966	2.1576	306.312	6.0906
1.6066	0.1562	13.0865	0.7375	139.215	2.163	306.85	6.0991
1.6092	0.158	13.1098	0.7372	139.445	2.1635	307.375	6.1048
1.6118	0.1563	13.131	0.7369	139.696	2.1605	307.899	6.1104
1.6144	0.1571	13.1544	0.7379	139.935	2.1662	308.43	6.1168
1.617	0.1583	13.1756	0.7387	140.181	2.1618	308.962	6.1224
1.6196	0.1562	13.1968	0.7393	140.427	2.1672	309.507	6.1323
1.6222	0.1574	13.2223	0.7407	140.655	2.1654	310.032	6.1405
1.6248	0.1575	13.2456	0.7432	140.904	2.165	310.547	6.1442
1.6274	0.1566	13.2732	0.7458	141.145	2.1694	311.067	6.1485
1.63	0.1582	13.2987	0.7497	141.384	2.1651	311.604	6.1541
1.6326	0.1573	13.3241	0.7532	141.637	2.1716	312.157	6.1658
1.6352	0.157	13.3475	0.7549	141.874	2.1692	312.692	6.1763
1.6378	0.1579	13.3666	0.7538	142.111	2.1706	313.254	6.1898
1.6404	0.1571	13.3857	0.7504	142.351	2.1713	313.761	6.1963
1.643	0.1582	13.4048	0.7461	142.595	2.1668	314.262	6.1986
1.6456	0.1582	13.4217	0.7427	142.843	2.1735	314.774	6.1986
1.6482	0.1573	13.4387	0.7391	143.064	2.1673	315.321	6.2023
1.6507	0.1586	13.4599	0.737	143.304	2.1696	315.851	6.2108
1.6533	0.1579	13.4812	0.7368	143.538	2.1703	316.386	6.2202
1.6585	0.1584	13.5024	0.7381	143.76	2.1667	316.911	6.2283
1.6611	0.1601	13.53	0.7417	144.022	2.1737	317.439	6.235
1.6637	0.1585	13.5554	0.7463	144.256	2.1701	318.016	6.2453
1.6663	0.1593	13.583	0.7505	144.516	2.1778	318.551	6.2575
1.6689	0.1597	13.6149	0.7567	144.776	2.1815	319.056	6.2616
1.6715	0.1589	13.6446	0.7622	144.992	2.1806	319.544	6.2621
1.6741	0.1601	13.6743	0.7672	145.229	2.1821	320.056	6.2593
1.6767	0.1596	13.6997	0.7694	145.451	2.1734	320.653	6.2688
1.6793	0.1589	13.7188	0.7671	145.713	2.1796	321.201	6.284
1.6819	0.1599	13.7358	0.7618	145.952	2.18	321.728	6.2934
1.6845	0.1593	13.7549	0.7557	146.169	2.1807	322.246	6.3004
1.6871	0.16	13.7698	0.7502	146.444	2.1844	322.768	6.3026
1.6897	0.1607	13.7889	0.7462	146.688	2.1854	323.296	6.3056
1.6923	0.1594	13.8058	0.7434	146.939	2.1927	323.821	6.311
1.6949	0.1603	13.8249	0.7421	147.169	2.1889	324.356	6.3169
1.6975	0.1598	13.844	0.742	147.392	2.1888	324.885	6.3262
1.7001	0.1598	13.8652	0.742	147.666	2.1891	325.425	6.3332
1.7027	0.161	13.8865	0.7433	147.893	2.1902	325.955	6.3411
1.7053	0.1599	13.9077	0.7459	148.158	2.1969	326.493	6.3502
1.7078	0.1601	13.9332	0.7486	148.388	2.1939	327.018	6.3568
1.7104	0.1605	13.9586	0.7522	148.598	2.1951	327.553	6.3672
1.713	0.1593	13.9841	0.7559	148.853	2.1915	328.085	6.3735
1.7156	0.1601	14.0117	0.7597	149.056	2.1894	328.608	6.3823
1.7182	0.16	14.0414	0.7652	149.316	2.1922	329.138	6.3894
1.7208	0.1594	14.0711	0.7705	149.546	2.1899	329.668	6.3966
1.7234	0.1604	14.0987	0.7744	149.79	2.1973	330.202	6.4073
1.726	0.1597	14.1241	0.7766	150.063	2.198	330.73	6.414
1.7286	0.1599	14.1454	0.7748	150.282	2.2008	331.265	6.4248
1.7312	0.1604	14.1645	0.7707	150.551	2.2029	331.797	6.4324
1.7338	0.1595	14.1836	0.7661	150.788	2.2026	332.342	6.4434
1.7364	0.16	14.2005	0.7604	151.02	2.206	332.865	6.454
1.739	0.1597	14.2196	0.756	151.271	2.2031	333.37	6.4576
1.7416	0.1591	14.2387	0.7532	151.488	2.205	333.915	6.468
1.7442	0.16	14.2599	0.7528	151.756	2.2057	334.44	6.4741
1.7468	0.1596	14.2833	0.7541	151.978	2.2059	334.982	6.4861
1.7494	0.16	14.3045	0.7546	152.226	2.208	335.519	6.4963
1.752	0.1609	14.3278	0.7563	152.493	2.208	336.072	6.509
1.7546	0.1607	14.3491	0.7579	152.723	2.2135	336.592	6.5209
1.7572	0.1615	14.3745	0.76	152.989	2.2127	337.107	6.5263
1.7598	0.1622	14.3979	0.763	153.208	2.2148	337.612	6.5296
1.7624	0.1615	14.4255	0.7663	153.434	2.2123	338.172	6.5387
1.7649	0.1625	14.4509	0.7687	153.66	2.2058	338.709	6.5509
1.7675	0.1623	14.4764	0.772	153.861	2.2055	339.239	6.5642
1.7701	0.1622	14.4997	0.7733	154.116	2.2009	339.764	6.5721
1.7727	0.1633	14.521	0.7728	154.342	2.208	340.287	6.5802
1.7779	0.1629	14.5401	0.7716	154.597	2.2099	340.846	6.5906
1.7805	0.163	14.5613	0.7679	154.872	2.2155	341.391	6.6056
1.7831	0.1632	14.5804	0.7653	155.116	2.2251	341.904	6.6163
1.7857	0.1626	14.5995	0.764	155.38	2.2237	342.399	6.6191
1.7883	0.1635	14.6228	0.7626	155.608	2.229	342.909	6.6214
1.7909	0.1635	14.644	0.7629	155.861	2.2268	343.489	6.6314
1.7935	0.1632	14.6674	0.7634	156.103	2.2268	344.019	6.6472
1.7961	0.1638	14.6907	0.7647	156.319	2.2268	344.551	6.6611
1.7987	0.1636	14.7183	0.7685	156.565	2.2221	345.079	6.6705
1.8013	0.1637	14.7459	0.7723	156.778	2.226	345.603	6.68
1.8039	0.1639	14.7777	0.7781	157.022	2.2225	346.131	6.6869
1.8065	0.1632	14.8095	0.7842	157.277	2.2268	346.649	6.695
1.8091	0.1639	14.8414	0.7904	157.516	2.2293	347.191	6.7029
1.8117	0.164	14.8647	0.7939	157.762	2.2285	347.716	6.7122
1.8143	0.1641	14.8859	0.7916	158.001	2.2345	348.236	6.7205
1.8169	0.165	14.9008	0.7848	158.252	2.2309	348.778	6.729
1.8221	0.1649	14.9178	0.7774	158.494	2.2373	349.313	6.7412
1.8246	0.165	14.9326	0.77	158.724	2.2356	349.843	6.7502
1.8272	0.1655	14.9475	0.7646	158.963	2.235	350.383	6.7608
1.8298	0.1651	14.9645	0.7609	159.203	2.24	350.916	6.7698
1.8324	0.1657	14.9814	0.758	159.437	2.2345	351.445	6.7771
1.835	0.166	14.9984	0.7562	159.686	2.2415	351.973	6.7848
1.8376	0.1652	15.0175	0.7559	159.923	2.2388	352.508	6.7906
1.8402	0.1658	15.0366	0.7566	160.162	2.2416	353.028	6.798
1.8428	0.1657	15.0599	0.7598	160.413	2.2459	353.563	6.8056
1.8454	0.1658	15.0854	0.7636	160.652	2.2433	354.08	6.8131
1.848	0.1661	15.1109	0.7676	160.9	2.2505	354.613	6.8219
1.8506	0.1659	15.1385	0.7727	161.133	2.2463	355.163	6.8309
1.8532	0.166	15.1639	0.7766	161.375	2.2494	355.695	6.8448
1.8558	0.1663	15.1915	0.78	161.618	2.2512	356.2	6.8505
1.8584	0.1659	15.217	0.783	161.84	2.2463	356.72	6.8578
1.861	0.1666	15.2446	0.7843	162.095	2.2504	357.258	6.863
1.8662	0.1668	15.27	0.7868	162.336	2.2477	357.795	6.8711
1.8688	0.1664	15.2934	0.7867	162.571	2.2533	358.327	6.8809
1.8714	0.1668	15.3167	0.7848	162.82	2.2542	358.895	6.8917
1.874	0.1671	15.3358	0.7814	163.043	2.2534	359.405	6.901
1.8766	0.1673	15.357	0.7779	163.3	2.2557	359.91	6.9042
1.8792	0.1682	15.374	0.7753	163.54	2.2524	360.425	6.9039
1.8817	0.1676	15.3931	0.7738	163.777	2.2583	360.97	6.9093
1.8843	0.1679	15.4122	0.7709	164.021	2.2565	361.512	6.9168
1.8895	0.168	15.4313	0.7689	164.237	2.2577	362.037	6.9282
1.8921	0.1682	15.4504	0.7678	164.497	2.259	362.575	6.9355
1.8947	0.1691	15.4737	0.7687	164.723	2.2566	363.107	6.9429
1.8973	0.1687	15.4971	0.7713	164.969	2.2636	363.689	6.9536
1.8999	0.1692	15.5204	0.7737	165.228	2.2624	364.227	6.961
1.9025	0.1696	15.5459	0.7762	165.479	2.2701	364.712	6.962
1.9051	0.1693	15.5735	0.7808	165.723	2.271	365.207	6.9567
1.9103	0.17	15.6011	0.7849	165.919	2.2649	365.695	6.947
1.9129	0.1698	15.6286	0.7892	166.172	2.2669	366.274	6.9478
1.9155	0.1696	15.6541	0.7932	166.416	2.264	366.829	6.955
1.9181	0.1698	15.6732	0.7927	166.639	2.269	367.357	6.964
1.9207	0.1695	15.6944	0.7893	166.906	2.2682	367.899	6.9686
1.9233	0.1696	15.7114	0.7846	167.136	2.2704	368.424	6.9708
1.9259	0.1701	15.7305	0.7796	167.398	2.2746	368.959	6.9698
1.9285	0.1701	15.7475	0.7765	167.635	2.2736	369.479	6.9669
1.9311	0.1706	15.7645	0.7735	167.865	2.2766	370.011	6.9652
1.9363	0.1707	15.7857	0.7717	168.132	2.2748	370.536	6.9282
1.9388	0.1704	15.8069	0.7721	168.342	2.2761	371.064	6.6587
1.9414	0.1709	15.8324	0.7738	168.615	2.2782	371.497	4.0297
1.944	0.1705	15.8578	0.7769	168.861	2.2804
1.9466	0.1708	15.8854	0.7822	169.089	2.2841
1.9492	0.1713	15.9151	0.7865	169.344	2.2806
1.9518	0.1709	15.9427	0.7918	169.557	2.2815
1.957	0.1712	15.9724	0.796	169.814	2.2795
1.9596	0.1721	15.9958	0.798	170.017	2.2776
1.9622	0.1717	16.017	0.7971	170.259	2.2796
1.9648	0.1726	16.0382	0.7937	170.516	2.2776
1.9674	0.173	16.0573	0.7903	170.74	2.2847
1.9726	0.1727	16.0764	0.7879	171.006	2.283
1.9752	0.173	16.0955	0.785	171.243	2.2878
1.9778	0.173	16.1146	0.7833	171.482	2.2892
1.9804	0.1727	16.1337	0.781	171.731	2.2873
1.983	0.1727	16.1549	0.7804	171.95	2.2901
1.9856	0.1722	16.174	0.7802	172.212	2.2868
1.9882	0.1724	16.1952	0.7809	172.435	2.2908
1.9908	0.1723	16.2186	0.7821	172.681	2.29
1.9934	0.1718	16.2419	0.7848	172.932	2.2909
1.996	0.1721	16.2695	0.7881	173.167	2.2953
1.9985	0.1714	16.295	0.7918	173.431	2.2937
2.0011	0.1716	16.3225	0.7966	173.668	2.2997
2.0037	0.172	16.3523	0.801	173.91	2.2962
2.0063	0.1716	16.3841	0.8064	174.137	2.2966
2.0089	0.1723	16.4159	0.8114	174.357	2.2955
2.0141	0.1725	16.4414	0.8136	174.591	2.2901
2.0167	0.1727	16.4626	0.8118	174.817	2.2948
2.0193	0.1733	16.4796	0.8061	175.056	2.2892
2.0219	0.1733	16.4965	0.7996	175.312	2.2964
2.0245	0.1734	16.5135	0.7937	175.562	2.2991
2.0271	0.1735	16.5305	0.7884	175.831	2.3021
2.0297	0.1733	16.5475	0.7848	176.072	2.31
2.0323	0.1736	16.5645	0.7823	176.319	2.3052
2.0375	0.174	16.5836	0.7809	176.556	2.3099
2.0401	0.174	16.6048	0.7825	176.786	2.3062
2.0427	0.1742	16.6281	0.7848	177.041	2.3057
2.0453	0.1742	16.6515	0.7869	177.267	2.309
2.0479	0.174	16.6769	0.7912	177.497	2.3033
2.0505	0.1743	16.7024	0.7951	177.743	2.3089
2.0531	0.1741	16.73	0.7995	177.98	2.3071
2.0556	0.1744	16.7554	0.8037	178.229	2.3095
2.0582	0.1742	16.7809	0.8057	178.472	2.3127
2.0608	0.1737	16.8064	0.8074	178.714	2.3102
2.0634	0.1743	16.8297	0.8076	178.953	2.3154
2.066	0.1741	16.8488	0.8061	179.181	2.3104
2.0686	0.174	16.87	0.8036	179.425	2.3137
2.0712	0.1745	16.8891	0.8013	179.665	2.314
2.0738	0.1749	16.9103	0.7982	179.89	2.3119
2.0764	0.1751	16.9294	0.7966	180.159	2.3188
2.079	0.175	16.9507	0.7956	180.396	2.3158
2.0816	0.1752	16.974	0.7957	180.64	2.3216
2.0842	0.1752	16.9995	0.7976	180.884	2.3196
2.0868	0.1753	17.0271	0.8002	181.123	2.3199
2.0894	0.1753	17.0546	0.8045	181.383	2.3257
2.0946	0.1754	17.0801	0.808	181.611	2.3216
2.0972	0.1749	17.1077	0.8105	181.85	2.3265
2.0998	0.1759	17.1353	0.8135	182.089	2.3234
2.1024	0.1763	17.1586	0.8145	182.304	2.3226
2.105	0.176	17.182	0.8146	182.568	2.326
2.1076	0.1762	17.2011	0.8133	182.789	2.322
2.1102	0.1765	17.2202	0.81	183.042	2.3288
2.1127	0.1764	17.2371	0.806	183.286	2.327
2.1153	0.1765	17.2541	0.8007	183.507	2.3291
2.1179	0.1761	17.2711	0.797	183.771	2.3311
2.1205	0.1762	17.2902	0.795	183.986	2.3289
2.1231	0.1764	17.3093	0.7938	184.255	2.3346
2.1257	0.1763	17.3284	0.7933	184.498	2.3338
2.1283	0.176	17.3475	0.7939	184.72	2.3369
2.1309	0.1759	17.3729	0.7955	184.979	2.3359
2.1335	0.1759	17.3963	0.7992	185.194	2.3357
2.1361	0.1764	17.4239	0.8033	185.451	2.3372
2.1387	0.1765	17.4493	0.807	185.686	2.3352
2.1413	0.1765	17.4769	0.8112	185.936	2.3419
2.1439	0.177	17.5045	0.8143	186.228	2.3448
2.1465	0.1771	17.5321	0.8174	186.44	2.3496
2.1491	0.1774	17.5597	0.8207	186.677	2.3481
2.1517	0.1773	17.5851	0.8216	186.9	2.3426
2.1543	0.1772	17.6085	0.8214	187.133	2.3452
2.1569	0.1775	17.6276	0.8184	187.391	2.3422
2.1595	0.1772	17.6488	0.8144	187.6	2.3468
2.1621	0.1768	17.6658	0.8109	187.867	2.3478
2.1647	0.1767	17.6849	0.8075	188.097	2.3487
2.1673	0.1762	17.7019	0.8044	188.343	2.3536
2.1699	0.1764	17.721	0.8022	188.598	2.3524
2.1724	0.1764	17.74	0.8005	188.813	2.3563
2.175	0.1764	17.7591	0.7997	189.079	2.3549
2.175	0.1765	17.7825	0.801	189.323	2.3584
2.1776	0.1764	17.8037	0.8027	189.576	2.362
2.1802	0.1765	17.8271	0.8052	189.82	2.3622
2.1828	0.1764	17.8525	0.8082	190.028	2.3634
2.1854	0.1763	17.8801	0.8121	190.28	2.3588
2.188	0.1761	17.9098	0.8176	190.493	2.3601
2.1906	0.1766	17.9374	0.8233	190.73	2.3582
2.1932	0.1766	17.965	0.8272	190.971	2.3585
2.1958	0.177	17.9862	0.8281	191.204	2.3631
2.1984	0.1772	18.0074	0.8252	191.463	2.3612
2.201	0.1767	18.0244	0.8198	191.705	2.3699
2.2036	0.1775	18.0414	0.8147	191.958	2.3688
2.2062	0.1778	18.0605	0.81	192.208	2.3732
2.2088	0.1777	18.0796	0.8074	192.446	2.376
2.2114	0.1779	18.0987	0.8061	192.703	2.3735
2.2166	0.178	18.1199	0.8064	192.92	2.3785
2.2192	0.1786	18.1475	0.8077	193.159	2.3732
2.2218	0.1785	18.1729	0.8115	193.401	2.3763
2.2244	0.1784	18.2005	0.8148	193.631	2.3776
2.227	0.1785	18.2281	0.8196	193.888	2.3761
2.2295	0.1784	18.2515	0.8224	194.141	2.3847
2.2295	0.1785	18.2769	0.8237	194.394	2.383
2.2347	0.1785	18.3003	0.8238	194.626	2.3875
2.2347	0.1785	18.3215	0.8234	194.85	2.385
2.2399	0.1783	18.3448	0.8222	195.085	2.3823
2.2425	0.1786	18.366	0.8219	195.297	2.3833
2.2451	0.1789	18.3851	0.8203	195.516	2.3764
2.2477	0.1792	18.4064	0.8196	195.767	2.3825
2.2503	0.1794	18.4255	0.8176	196.004	2.3806
2.2529	0.1792	18.4446	0.8163	196.254	2.3853
2.2555	0.1794	18.4658	0.8153	196.534	2.3926
2.2581	0.1795	18.4849	0.815	196.783	2.394
2.2607	0.1799	18.5061	0.8143	197.033	2.4026
2.2633	0.1803	18.5294	0.8149	197.27	2.3976
2.2659	0.1801	18.5528	0.816	197.517	2.4013
2.2685	0.1805	18.5761	0.8179	197.754	2.4008
2.2711	0.1806	18.6037	0.8216	197.975	2.3969
2.2737	0.1809	18.6313	0.8247	198.225	2.4022
2.2763	0.1816	18.6631	0.8301	198.456	2.3967
2.2789	0.1811	18.695	0.8358	198.684	2.4011
2.2841	0.1814	18.7268	0.8425	198.937	2.401
2.2866	0.1816	18.7544	0.8466	199.165	2.4009
2.2892	0.1818	18.7735	0.8441	199.42	2.4069
2.2918	0.1819	18.7926	0.8388	199.655	2.4038
2.2944	0.1821	18.8095	0.832	199.905	2.41
2.297	0.1822	18.8244	0.8245	200.156	2.4096
2.2996	0.182	18.8393	0.8181	200.375	2.4108
2.3022	0.1824	18.8562	0.8136	200.628	2.413
2.3048	0.1823	18.8732	0.8113	200.86	2.4106
2.3074	0.1822	18.8944	0.8115	201.106	2.4158
2.31	0.1821	18.9156	0.8128	201.352	2.4139
2.3126	0.1823	18.939	0.8158	201.583	2.4177
2.3152	0.1826	18.9645	0.82	201.845	2.4192
2.3178	0.1828	18.992	0.8244	202.064	2.4181
2.3204	0.1831	19.0196	0.83	202.316	2.422
2.323	0.1834	19.0493	0.8355	202.551	2.4187
2.3282	0.1835	19.0769	0.8392	202.775	2.4225
2.3308	0.1838	19.1045	0.843	203.037	2.4204
2.3334	0.1836	19.1278	0.844	203.249	2.4213
2.336	0.184	19.1491	0.8422	203.513	2.4258
2.3386	0.1846	19.1703	0.8387	203.752	2.4239
2.3412	0.1849	19.1873	0.8343	203.994	2.4309
2.3437	0.1849	19.2106	0.8315	204.256	2.4302
2.3463	0.1851	19.2297	0.8297	204.47	2.4321
2.3489	0.1848	19.2488	0.8281	204.73	2.4332
2.3515	0.1854	19.2721	0.827	204.965	2.4313
2.3567	0.1859	19.2934	0.8267	205.193	2.4347
2.3593	0.1862	19.3188	0.8275	205.446	2.4328
2.3619	0.1868	19.3422	0.8302	205.66	2.4355
2.3671	0.1876	19.3676	0.8325	205.924	2.4364
2.3697	0.1884	19.3931	0.8345	206.146	2.4366
2.3723	0.1887	19.4164	0.836	206.389	2.4393
2.3749	0.1885	19.4419	0.8366	206.654	2.4388
2.3775	0.1885	19.4652	0.8377	206.882	2.4441
2.3801	0.1885	19.4886	0.838	207.139	2.4424
2.3827	0.1882	19.5098	0.8375	207.353	2.444
2.3853	0.1881	19.5289	0.8359	207.59	2.443
2.3879	0.1879	19.5459	0.8321	207.837	2.4418
2.3905	0.1879	19.5629	0.8286	208.069	2.4474
2.3957	0.1881	19.5798	0.8253	208.327	2.4445
2.3983	0.1883	19.5968	0.8219	208.555	2.4501
2.4009	0.1879	19.6159	0.8193	208.812	2.45
2.4034	0.1877	19.6329	0.8181	209.067	2.4521
2.406	0.1874	19.6541	0.8179	209.288	2.4552
2.4086	0.1874	19.6775	0.8204	209.55	2.4517
2.4112	0.1873	19.7008	0.8233	209.78	2.4574
2.4138	0.1873	19.7263	0.8272	210.036	2.4568
2.4164	0.1878	19.7538	0.8316	210.284	2.4594
2.419	0.188	19.7836	0.8361	210.51	2.4613
2.4216	0.1882	19.8133	0.8408	210.76	2.4583
2.4242	0.1885	19.843	0.8459	210.97	2.4606
2.4268	0.1891	19.8727	0.8493	211.212	2.457
2.4294	0.1899	19.8981	0.8515	211.447	2.4591
2.4346	0.19	19.9194	0.8507	211.679	2.4597
2.4372	0.1901	19.9385	0.8464	211.925	2.459
2.4398	0.1907	19.9554	0.8409	212.172	2.4654
2.4424	0.191	19.9703	0.8348	212.418	2.4629
2.445	0.1913	19.9873	0.8293	212.664	2.4698
2.4476	0.1915	20.0042	0.8258	212.901	2.4684
2.4528	0.1915	20.0212	0.8233	213.154	2.4701
2.4554	0.1917	20.0403	0.8229	213.393	2.4744
2.458	0.1919	20.0615	0.8237	213.625	2.4696
2.4605	0.1919	20.0828	0.8244	213.867	2.4756
2.4631	0.1919	20.104	0.8267	214.104	2.472
2.4657	0.1918	20.1273	0.8284	214.343	2.4736
2.4683	0.192	20.1507	0.8314	214.601	2.4782
2.4709	0.1922	20.1761	0.8348	214.858	2.4774
2.4735	0.1921	20.2037	0.8377	215.111	2.4863
2.4761	0.1922	20.2313	0.841	215.348	2.4831
2.4787	0.1921	20.2589	0.8453	215.594	2.4865
2.4813	0.192	20.2843	0.8479	215.809	2.4851
2.4839	0.1923	20.3056	0.8491	216.016	2.4781
2.4891	0.1922	20.3268	0.8465	216.254	2.4806
2.4917	0.192	20.3459	0.8424	216.472	2.4757
2.4917	0.1915	20.365	0.839	216.707	2.4796
2.4969	0.1912	20.3862	0.8363	216.962	2.4807
2.4995	0.1915	20.4053	0.8352	217.218	2.485
2.5021	0.192	20.4286	0.8351	217.495	2.4933
2.5047	0.1923	20.4541	0.8361	217.728	2.4923
2.5073	0.1924	20.4796	0.8387	217.974	2.4974
2.5099	0.1927	20.5008	0.8412	218.222	2.4952
2.5125	0.1927	20.5263	0.8422	218.45	2.4964
2.5151	0.1932	20.5496	0.8437	218.708	2.4989
2.5202	0.1932	20.5729	0.8449	218.927	2.4953
2.5228	0.1933	20.5984	0.8455	219.168	2.4995
2.5254	0.1931	20.6217	0.847	219.41	2.4956
2.528	0.1931	20.6451	0.8478	219.647	2.5002
2.5306	0.1938	20.6684	0.8485	219.911	2.503
2.5332	0.1938	20.6897	0.8491	220.13	2.5014
2.5358	0.1931	20.7109	0.8477	220.385	2.5062
2.5384	0.1933	20.7321	0.8466	220.629	2.5036
2.541	0.193	20.7533	0.8453	220.852	2.5067
2.5436	0.1933	20.7724	0.8438	221.103	2.5061
2.5488	0.1941	20.7936	0.843	221.313	2.5041
2.5514	0.1943	20.8149	0.842	221.577	2.5084
2.554	0.195	20.8361	0.8418	221.81	2.5065
2.5566	0.1954	20.8615	0.8434	222.042	2.5107
2.5592	0.1952	20.887	0.8466	222.309	2.5104
2.5618	0.195	20.9167	0.8507	222.525	2.5123
2.5644	0.1945	20.9443	0.8554	222.796	2.5148
2.567	0.1943	20.9761	0.8597	223.034	2.5157
2.5696	0.194	21.008	0.8648	223.264	2.5192
2.5748	0.1941	21.0377	0.8695	223.514	2.517
2.5773	0.1944	21.0631	0.8712	223.727	2.5187
2.5799	0.195	21.0801	0.8681	223.991	2.5184
2.5825	0.1947	21.0971	0.8616	224.212	2.5191
2.5851	0.1949	21.1119	0.8538	224.458	2.5221
2.5877	0.1949	21.1289	0.8477	224.711	2.5206
2.5903	0.1956	21.1438	0.8427	224.925	2.5253
2.5955	0.1961	21.1607	0.84	225.187	2.5237
2.5981	0.1961	21.1798	0.8385	225.422	2.5274
2.6007	0.1956	21.2011	0.8381	225.673	2.5307
2.6033	0.195	21.2223	0.8403	225.919	2.53
2.6059	0.1947	21.2477	0.8445	226.142	2.5347
2.6085	0.1946	21.2732	0.8489	226.413	2.5327
2.6085	0.1943	21.2987	0.8533	226.644	2.5364
2.6111	0.1945	21.3263	0.8565	226.892	2.5373
2.6137	0.1942	21.3538	0.8605	227.138	2.5374
2.6163	0.1938	21.3814	0.8641	227.357	2.54
2.6189	0.1938	21.409	0.8668	227.628	2.5394
2.6215	0.1946	21.4345	0.8693	227.851	2.5436
2.6267	0.1945	21.4578	0.8685	228.084	2.5416
2.6267	0.1946	21.4812	0.8657	228.314	2.5416
2.6319	0.1946	21.5003	0.863	228.547	2.543
2.6344	0.1947	21.5215	0.8604	228.802	2.5415
2.637	0.1948	21.5406	0.8571	229.023	2.547
2.6396	0.1946	21.5597	0.8547	229.269	2.5434
2.6422	0.195	21.5788	0.8516	229.531	2.5501
2.6448	0.1955	21.6021	0.8511	229.768	2.552
2.6474	0.1954	21.6233	0.8518	230.017	2.5517
2.65	0.1956	21.6467	0.8528	230.245	2.5568
2.6526	0.1958	21.6679	0.8539	230.493	2.5522
2.6552	0.1956	21.6891	0.8541	230.744	2.5586
2.6578	0.1954	21.7103	0.854	230.983	2.5584
2.6604	0.1956	21.7358	0.8558	231.238	2.5598
2.663	0.1958	21.7613	0.8579	231.459	2.5638
2.6656	0.1959	21.7867	0.8606	231.694	2.558
2.6682	0.1956	21.8122	0.8635	231.934	2.5631
2.6708	0.1957	21.8355	0.8651	232.164	2.5599
2.676	0.1958	21.8546	0.865	232.401	2.5607
2.676	0.196	21.8737	0.8616	232.654	2.5661
2.6812	0.1962	21.8907	0.8574	232.891	2.563
2.6838	0.1962	21.9077	0.8541	233.146	2.5706
2.6864	0.1964	21.9268	0.8515	233.383	2.568
2.689	0.1964	21.9459	0.8494	233.627	2.5724
2.6915	0.1966	21.9671	0.8502	233.871	2.5741
2.6941	0.1962	21.9904	0.8507	234.094	2.5717
2.6941	0.1963	22.0159	0.8531	234.345	2.577
2.6967	0.1957	22.0414	0.8568	234.577	2.5731
2.6993	0.1954	22.0711	0.8612	234.808	2.5776
2.7019	0.1956	22.1008	0.8663	235.06	2.5771
2.7045	0.1951	22.1305	0.8713	235.3	2.5785
2.7071	0.1951	22.1602	0.8748	235.577	2.5863
2.7097	0.1946	22.1878	0.8771	235.826	2.585
2.7123	0.1948	22.2111	0.8773	236.065	2.5916
2.7149	0.1951	22.2302	0.8749	236.3	2.5888
2.7175	0.1949	22.2472	0.8705	236.512	2.5871
2.7201	0.1954	22.2642	0.8647	236.743	2.5875
2.7227	0.1959	22.2812	0.86	236.943	2.58
2.7253	0.1961	22.2981	0.8564	237.19	2.5848
2.7305	0.1968	22.3151	0.8539	237.429	2.5821
2.7331	0.1972	22.3342	0.8529	237.666	2.5877
2.7357	0.1976	22.3533	0.8522	237.953	2.5928
2.7383	0.1976	22.3745	0.8529	238.196	2.5959
2.7409	0.198	22.3979	0.8551	238.456	2.6024
2.7435	0.198	22.4212	0.8576	238.704	2.6018
2.7461	0.1983	22.4467	0.8604	238.926	2.6049
2.7486	0.1983	22.4721	0.8636	239.183	2.6035
2.7512	0.1983	22.4997	0.8674	239.393	2.6018
2.7564	0.1982	22.5294	0.8723	239.644	2.6038
2.759	0.1979	22.5591	0.877	239.872	2.6004
2.7616	0.1978	22.5867	0.8808	240.107	2.6054
2.7642	0.1978	22.6122	0.883	240.38	2.6059
2.7668	0.1979	22.6334	0.8816	240.592	2.6087
2.7694	0.1981	22.6546	0.8773	240.849	2.6104
2.772	0.198	22.6716	0.8727	241.082	2.6084
2.7746	0.1982	22.6907	0.867	241.314	2.6129
2.7772	0.1981	22.7077	0.8631	241.57	2.6111
2.7798	0.198	22.7289	0.8609	241.78	2.6136
2.7824	0.1976	22.7501	0.8595	242.044	2.6143
2.7824	0.1973	22.7692	0.8603	242.267	2.6138
2.7876	0.1977	22.7926	0.8618	242.513	2.6181
2.7902	0.1979	22.8138	0.863	242.777	2.6183
2.7928	0.198	22.8371	0.8648	242.996	2.623
2.7954	0.1984	22.8605	0.8657	243.261	2.6221
2.798	0.1988	22.8859	0.8689	243.5	2.625
2.8006	0.1989	22.9114	0.8718	243.744	2.6265
2.8032	0.1994	22.9369	0.8741	243.985	2.6263
2.8058	0.1996	22.9623	0.877	244.202	2.6286
2.8083	0.2	22.9857	0.8783	244.464	2.626
2.8109	0.2003	23.0069	0.877	244.688	2.6294
2.8135	0.2008	23.026	0.8753	244.927	2.6279
2.8161	0.2007	23.0451	0.8718	245.175	2.6296
2.8213	0.2009	23.0663	0.8695	245.408	2.6333
2.8239	0.201	23.0854	0.8677	245.672	2.6318
2.8265	0.2011	23.1066	0.867	245.898	2.6386
2.8291	0.201	23.1278	0.8664	246.148	2.6368
2.8317	0.2011	23.1491	0.8671	246.388	2.6384
2.8343	0.2012	23.1745	0.8678	246.62	2.6412
2.8369	0.2014	23.2	0.8706	246.873	2.6382
2.8395	0.2016	23.2276	0.8738	247.088	2.6433
2.8421	0.2021	23.2552	0.8774	247.336	2.6396
2.8447	0.2019	23.287	0.8822	247.582	2.6439
2.8473	0.2017	23.3188	0.8872	247.815	2.6456
2.8499	0.202	23.3464	0.8918	248.063	2.644
2.8551	0.2024	23.3655	0.8924	248.311	2.6517
2.8577	0.2026	23.3867	0.8877	248.56	2.6497
2.8603	0.2028	23.4016	0.8814	248.781	2.6529
2.8629	0.2031	23.4186	0.8748	249.004	2.6502
2.8654	0.2035	23.4334	0.8698	249.257	2.6504
2.868	0.2035	23.4483	0.8665	249.51	2.6557
2.8706	0.2037	23.4653	0.8633	249.749	2.6533
2.8732	0.2036	23.4843	0.8615	250.002	2.6609
2.8758	0.2038	23.5034	0.8608	250.242	2.6585
2.8784	0.2038	23.5247	0.8613	250.483	2.6624
2.881	0.2039	23.5459	0.8632	250.729	2.665
2.8836	0.2042	23.5713	0.8676	250.964	2.6618
2.8862	0.2042	23.5989	0.8715	251.208	2.6688
2.8888	0.2039	23.6265	0.877	251.443	2.6642
2.894	0.2039	23.6541	0.8818	251.691	2.6692
2.8966	0.2041	23.6817	0.8854	251.935	2.671
2.8992	0.204	23.7093	0.8887	252.158	2.668
2.9018	0.2045	23.7369	0.8902	252.409	2.6741
2.9044	0.2048	23.7645	0.8917	252.632	2.668
2.907	0.205	23.7878	0.8915	252.863	2.6719
2.9096	0.205	23.8069	0.8887	253.107	2.6709
2.9122	0.2053	23.8281	0.8854	253.335	2.6698
2.9148	0.2054	23.8472	0.882	253.608	2.6778
2.92	0.2056	23.8663	0.8785	253.834	2.675
2.9225	0.2061	23.8875	0.8762	254.087	2.6824
2.9251	0.2066	23.9045	0.8745	254.339	2.6824
2.9277	0.2066	23.9257	0.8724	254.57	2.684
2.9303	0.2069	23.9448	0.8714	254.832	2.6873
2.9329	0.2068	23.966	0.8714	255.055	2.6844
2.9355	0.2068	23.9894	0.8724	255.299	2.6884
2.9407	0.2073	24.0148	0.8762	255.543	2.686
2.9433	0.2075	24.0403	0.8794	255.768	2.6893
2.9459	0.2077	24.0679	0.8837	256.037	2.6912
2.9485	0.2078	24.0955	0.8879	256.267	2.6913
2.9511	0.208	24.1231	0.8911	256.536	2.6984
2.9537	0.2084	24.1464	0.8934	256.782	2.6968
2.9589	0.2087	24.1676	0.8915	256.995	2.6997
2.9615	0.2087	24.1846	0.8883	257.247	2.698
2.9641	0.2088	24.2016	0.8832	257.439	2.6949
2.9667	0.2094	24.2186	0.8782	257.681	2.6965
2.9693	0.2093	24.2377	0.8748	257.889	2.69
2.9719	0.2094	24.2568	0.8734	258.123	2.696
2.9745	0.2092	24.2759	0.8724	258.394	2.6953
2.9797	0.2091	24.2992	0.8735	258.64	2.702
2.9822	0.2098	24.3268	0.8761	258.92	2.7079
2.9848	0.2099	24.3523	0.8798	259.171	2.7102
2.9874	0.2098	24.3798	0.8837	259.394	2.7132
2.99	0.2098	24.4095	0.8878	259.659	2.7121
2.9926	0.2097	24.4393	0.8922	259.875	2.7136
2.9952	0.2097	24.4668	0.8962	260.139	2.7148
2.9978	0.2098	24.4902	0.8974	260.354	2.714
3.0004	0.2099	24.5114	0.8963	260.593	2.7163
3.003	0.2098	24.5326	0.8932	260.846	2.715
3.0056	0.21	24.5496	0.8881	261.061	2.7183
3.0108	0.2098	24.5687	0.8842	261.322	2.7164
3.0134	0.2097	24.5857	0.8816	261.546	2.7194
3.016	0.2096	24.6048	0.8794	261.788	2.721
3.0186	0.2098	24.6239	0.8784	262.031	2.7205
3.0212	0.2098	24.643	0.8779	262.255	2.725
3.0238	0.2098	24.6621	0.8783	262.517	2.7222
3.0264	0.21	24.6833	0.8775	262.74	2.7269
3.029	0.21	24.7066	0.8778	262.989	2.727
3.0316	0.2107	24.73	0.88	263.242	2.7283
3.0342	0.2109	24.7554	0.8837	263.465	2.7325
3.0368	0.2106	24.7809	0.8868	263.72	2.7293
3.0393	0.2109	24.8085	0.8906	263.955	2.7354
3.0419	0.211	24.8382	0.8933	264.206	2.7337
3.0445	0.2109	24.8679	0.8971	264.456	2.737
3.0471	0.2108	24.8976	0.9015	264.687	2.7393
3.0497	0.211	24.9231	0.9042	264.94	2.7375
3.0549	0.2111	24.9422	0.9029	265.159	2.7415
3.0549	0.2116	24.9634	0.8986	265.404	2.7387
3.0575	0.2111	24.9804	0.8928	265.653	2.7431
3.0601	0.2108	24.9973	0.8881	265.885	2.744
3.0627	0.2103	25.0143	0.8836	266.138	2.7442
3.0653	0.2104	25.0334	0.88	266.378	2.7496
3.0679	0.2106	25.0525	0.8789	266.617	2.746
3.0705	0.2108	25.0716	0.8785	266.856	2.7511
3.0757	0.2109	25.0928	0.8793	267.089	2.7489
3.0783	0.2115	25.1141	0.8804	267.337	2.7504
3.0809	0.212	25.1374	0.8811	267.572	2.7552
3.0835	0.2125	25.1607	0.8844	267.8	2.7502
3.0861	0.2129	25.1862	0.8882	268.053	2.7576
3.0887	0.2129	25.2138	0.8914	268.29	2.7544
3.0913	0.2125	25.2393	0.8953	268.522	2.7559
3.0939	0.2124	25.2668	0.898	268.78	2.7605
3.0964	0.2123	25.2902	0.8993	269.028	2.7583
3.099	0.2122	25.3135	0.8998	269.283	2.7668
3.1016	0.2121	25.3347	0.8984	269.507	2.7626
3.1042	0.212	25.3538	0.8966	269.726	2.7633
3.1068	0.2119	25.3751	0.8949	269.974	2.7639
3.1094	0.212	25.3942	0.8921	270.204	2.7618
3.112	0.2122	25.4175	0.8913	270.455	2.768
3.1146	0.2118	25.4387	0.8907	270.681	2.7634
3.1172	0.2118	25.4621	0.8903	270.923	2.7687
3.1198	0.2119	25.4875	0.8917	271.184	2.7692
3.1224	0.2121	25.513	0.8937	271.419	2.7714
3.125	0.2121	25.5385	0.8968	271.674	2.776
3.1276	0.212	25.566	0.8997	271.905	2.773
3.1302	0.2119	25.5936	0.9019	272.148	2.7787
3.1328	0.2123	25.6191	0.9034	272.422	2.7785
3.1354	0.2121	25.6424	0.9045	272.659	2.7829
3.138	0.212	25.6658	0.9043	272.905	2.7851
3.1406	0.2121	25.687	0.9033	273.128	2.7814
3.1432	0.2116	25.7061	0.9008	273.352	2.7846
3.1458	0.2117	25.7231	0.8971	273.587	2.7785
3.1484	0.2119	25.7401	0.8934	273.797	2.7798
3.151	0.2117	25.757	0.8897	274.058	2.7807
3.1536	0.2116	25.774	0.8878	274.286	2.7801
3.1561	0.2116	25.7931	0.886	274.542	2.7863
3.1587	0.2117	25.8122	0.8846	274.795	2.7846
3.1613	0.212	25.8334	0.8862	275.02	2.7899
3.1639	0.2121	25.8568	0.888	275.284	2.7899
3.1665	0.212	25.8822	0.8904	275.51	2.7908
3.1691	0.2122	25.9077	0.8946	275.761	2.7939
3.1717	0.2123	25.9353	0.8983	275.996	2.7916
3.1743	0.2124	25.9629	0.9013	276.233	2.796
3.1769	0.213	25.9904	0.9051	276.492	2.795
3.1795	0.2129	26.0202	0.9083	276.718	2.7979
3.1821	0.2131	26.0499	0.9123	276.987	2.8004
3.1847	0.2136	26.0753	0.9146	277.242	2.8027
3.1873	0.214	26.0987	0.913	277.468	2.8059
3.1899	0.2138	26.1178	0.9104	277.723	2.8041
3.1951	0.2139	26.139	0.9052	277.935	2.8062
3.1977	0.2141	26.1602	0.902	278.179	2.8043
3.2003	0.2139	26.1772	0.9002	278.375	2.8012
3.2029	0.2143	26.1942	0.8973	278.612	2.8036
3.2055	0.2144	26.2133	0.8944	278.863	2.7999
3.2081	0.2143	26.2324	0.8927	279.096	2.8068
3.2107	0.2142	26.2515	0.8913	279.373	2.8068
3.2132	0.2145	26.2727	0.8924	279.635	2.8137
3.2158	0.2146	26.296	0.8936	279.877	2.8167
3.2184	0.2142	26.3194	0.8956	280.13	2.8166
3.221	0.2144	26.3448	0.8986	280.344	2.8191
3.2236	0.215	26.3724	0.9023	280.608	2.8167
3.2262	0.2149	26.4	0.9073	280.82	2.8177
3.2288	0.2149	26.4297	0.9123	281.06	2.8172
3.2314	0.2151	26.4552	0.915	281.299	2.8163
3.2366	0.2152	26.4764	0.9148	281.516	2.819
3.2392	0.215	26.4955	0.9116	281.769	2.8161
3.2418	0.2151	26.5146	0.907	282.008	2.8222
3.2444	0.2153	26.5316	0.9026	282.254	2.8214
3.247	0.2157	26.5507	0.8989	282.496	2.8249
3.2496	0.2162	26.5698	0.8965	282.728	2.8267
3.2522	0.2164	26.591	0.8958	282.983	2.8252
3.2548	0.2161	26.6101	0.8952	283.207	2.8307
3.2574	0.2161	26.6355	0.8963	283.446	2.8262
3.26	0.2163	26.661	0.8995	283.701	2.8326
3.2652	0.2162	26.6886	0.9029	283.95	2.834
3.2678	0.2163	26.7162	0.9066	284.198	2.8338
3.2703	0.2171	26.7416	0.9097	284.431	2.8403
3.2729	0.2172	26.7671	0.9115	284.672	2.8353
3.2755	0.2171	26.7904	0.9128	284.909	2.8409
3.2781	0.2169	26.8138	0.9126	285.144	2.8389
3.2807	0.2171	26.835	0.9116	285.397	2.8393
3.2833	0.2173	26.8541	0.9098	285.636	2.8447
3.2859	0.2176	26.8753	0.9078	285.873	2.8399
3.2885	0.2178	26.8923	0.9054	286.119	2.8465
3.2937	0.2177	26.9135	0.9031	286.347	2.8431
3.2963	0.2182	26.9326	0.9011	286.584	2.8447
3.2989	0.2188	26.9517	0.9009	286.83	2.8477
3.3015	0.2195	26.9729	0.9009	287.07	2.8453
3.3041	0.2197	26.9942	0.9002	287.323	2.8527
3.3093	0.2199	27.0154	0.9008	287.553	2.849
3.3119	0.2203	27.0387	0.9018	287.806	2.8543
3.3145	0.2202	27.0621	0.9041	288.048	2.8544
3.3171	0.2204	27.0875	0.9069	288.273	2.8529
3.3197	0.2203	27.1172	0.9101	288.528	2.8588
3.3223	0.2202	27.1491	0.9151	288.763	2.8547
3.3274	0.2203	27.183	0.9213	289.002	2.8602
3.33	0.2208	27.2148	0.927	289.246	2.8586
3.3326	0.2212	27.2403	0.9302	289.474	2.8587
3.3352	0.2212	27.2637	0.9289	289.75	2.8649
3.3378	0.2208	27.2828	0.924	289.989	2.8621
3.3404	0.2209	27.2997	0.9183	290.226	2.8681
3.343	0.221	27.3125	0.9109	290.45	2.864
3.3456	0.2209	27.3294	0.9051	290.662	2.8627
3.3508	0.221	27.3443	0.9008	290.933	2.8667
3.3534	0.2211	27.3613	0.8977	291.156	2.863
3.356	0.2214	27.3804	0.897	291.409	2.8701
3.3586	0.2216	27.4016	0.8981	291.653	2.8682
3.3612	0.2216	27.4249	0.8999	291.888	2.8719
3.3638	0.2214	27.4461	0.9024	292.147	2.8745
3.3664	0.2212	27.4716	0.905	292.362	2.8719
3.369	0.2209	27.4992	0.9088	292.622	2.8769
3.3716	0.221	27.5247	0.9129	292.872	2.8754
3.3742	0.2208	27.5523	0.9162	293.109	2.8797
3.3794	0.2215	27.5777	0.9193	293.376	2.8813
3.382	0.2219	27.6032	0.9213	293.59	2.8812
3.3846	0.2223	27.6265	0.9211	293.836	2.8838
3.3871	0.2223	27.6456	0.9196	294.055	2.8789
3.3897	0.2226	27.6668	0.9169	294.286	2.8826
3.3923	0.2223	27.6881	0.9138	294.543	2.8807
3.3949	0.2219	27.7072	0.9121	294.748	2.8815
3.3975	0.2218	27.7284	0.9097	295.019	2.8844
3.4001	0.2218	27.7496	0.9088	295.265	2.8843
3.4027	0.2216	27.7708	0.9077	295.505	2.89
3.4053	0.2219	27.792	0.9071	295.767	2.8887
3.4079	0.222	27.8175	0.9083	295.99	2.8923
3.4105	0.2219	27.843	0.9108	296.252	2.8928
3.4131	0.2216	27.8684	0.913	296.469	2.8908
3.4157	0.222	27.8918	0.9152	296.706	2.8935
3.4183	0.2222	27.9172	0.9158	296.961	2.8912
3.4209	0.2219	27.9427	0.9172	297.178	2.8948
3.4235	0.2221	27.966	0.919	297.446	2.8948
3.4261	0.2222	27.9894	0.9204	297.683	2.8973
3.4313	0.2225	28.0106	0.9202	297.934	2.9001
3.4339	0.223	28.0318	0.9191	298.196	2.9008
3.4365	0.2229	28.0488	0.9158	298.422	2.9045
3.4391	0.2228	28.0658	0.9128	298.677	2.9024
3.4417	0.2232	28.0849	0.9094	298.882	2.9031
3.4442	0.2237	28.1019	0.907	299.113	2.9004
3.4468	0.2235	28.1209	0.9062	299.343	2.8982
3.452	0.2235	28.1443	0.906	299.569	2.9013
3.4546	0.2238	28.1676	0.9073	299.824	2.8979
3.4572	0.2242	28.1931	0.9116	300.072	2.9057
3.4598	0.2243	28.2186	0.9149	300.339	2.9057
3.4624	0.2245	28.2461	0.9189	300.596	2.9106
3.465	0.2246	28.278	0.9228	300.826	2.9139
3.4676	0.2244	28.3077	0.9272	301.088	2.9123
3.4702	0.2249	28.3374	0.932	301.298	2.9153
3.4728	0.2243	28.3671	0.9347	301.549	2.9122
3.4754	0.2252	28.3926	0.9353	301.788	2.9146
3.478	0.2247	28.4117	0.9333	302.005	2.9149
3.4806	0.2243	28.4308	0.9289	302.251	2.9124
3.4832	0.225	28.4477	0.9232	302.486	2.9172
3.4858	0.2244	28.4626	0.9177	302.736	2.9144
3.4884	0.225	28.4796	0.9127	302.978	2.9195
3.491	0.2243	28.4987	0.9102	303.211	2.9183
3.4936	0.2238	28.5178	0.9098	303.463	2.9194
3.4962	0.2241	28.5369	0.9096	303.703	2.9239
3.4988	0.2237	28.5581	0.911	303.935	2.9199
3.5013	0.224	28.5814	0.9125	304.177	2.9257
3.5039	0.2241	28.6048	0.9147	304.412	2.9226
3.5065	0.2243	28.6302	0.9182	304.653	2.925
3.5091	0.2243	28.6557	0.9209	304.908	2.9291
3.5117	0.2243	28.6833	0.9239	305.145	2.9259
3.5169	0.2245	28.7109	0.9271	305.387	2.9336
3.5195	0.2245	28.7406	0.9305	305.62	2.9285
3.5221	0.2252	28.7682	0.9342	305.87	2.9336
3.5247	0.2251	28.7894	0.9348	306.116	2.9356
3.5273	0.2252	28.8106	0.9324	306.351	2.9331
3.5299	0.2252	28.8276	0.9283	306.606	2.9402
3.5325	0.2253	28.8467	0.9233	306.839	2.9352
3.5351	0.2257	28.8658	0.9196	307.074	2.9397
3.5377	0.2261	28.8849	0.9176	307.315	2.9397
3.5403	0.2257	28.904	0.9158	307.545	2.9381
3.5429	0.2257	28.9273	0.9153	307.803	2.9439
3.5455	0.2264	28.9507	0.916	308.026	2.9391
3.5481	0.226	28.9761	0.9186	308.27	2.9439
3.5507	0.2259	28.9995	0.9211	308.516	2.9426
3.5533	0.2264	29.0228	0.9221	308.74	2.9434
3.5559	0.2259	29.0461	0.9231	309.002	2.9471
3.5585	0.2259	29.0695	0.9241	309.232	2.9446
3.561	0.2257	29.0928	0.9241	309.476	2.95
3.5636	0.2263	29.1162	0.9252	309.717	2.9466
3.5662	0.2267	29.1395	0.9262	309.938	2.9497
3.5688	0.2261	29.1607	0.9258	310.203	2.9508
3.5714	0.2264	29.182	0.9257	310.428	2.9498
3.5766	0.2265	29.2032	0.9243	310.699	2.9571
3.5792	0.2267	29.2223	0.9232	310.945	2.9546
3.5818	0.2273	29.2414	0.9218	311.146	2.9575
3.5844	0.2274	29.2626	0.9202	311.399	2.9558
3.587	0.2274	29.2817	0.9189	311.632	2.9559
3.5896	0.2275	29.305	0.9189	311.887	2.9602
3.5922	0.2275	29.3263	0.9187	312.111	2.9564
3.5948	0.2272	29.3517	0.921	312.345	2.9614
3.5974	0.2274	29.3772	0.9243	312.618	2.9608
3.6	0.2276	29.4048	0.9272	312.844	2.9633
3.6026	0.2274	29.4345	0.9308	313.095	2.9657
3.6052	0.2276	29.4642	0.9343	313.325	2.964
3.6078	0.2276	29.496	0.9384	313.567	2.968
3.6104	0.2279	29.5257	0.9423	313.835	2.9673
3.613	0.2283	29.5512	0.9437	314.079	2.9724
3.6156	0.2276	29.5703	0.9418	314.332	2.973
3.6181	0.2281	29.5851	0.9359	314.542	2.9718
3.6207	0.228	29.6	0.9282	314.775	2.9729
3.6233	0.2277	29.6148	0.9222	315.016	2.9694
3.6259	0.2284	29.6297	0.9176	315.217	2.971
3.6285	0.2278	29.6467	0.9138	315.481	2.9687
3.6311	0.2272	29.6637	0.9123	315.714	2.9726
3.6337	0.2277	29.6828	0.9112	315.962	2.9744
3.6363	0.2277	29.704	0.9121	316.213	2.9738
3.6389	0.2279	29.7273	0.9144	316.445	2.9796
3.6415	0.228	29.7507	0.9175	316.712	2.9766
3.6441	0.2274	29.7761	0.9212	316.938	2.9814
3.6467	0.2274	29.8016	0.9252	317.181	2.9809
3.6493	0.2276	29.8292	0.9281	317.43	2.9809
3.6519	0.228	29.8568	0.9323	317.658	2.9848
3.6545	0.2285	29.8843	0.9354	317.917	2.982
3.6571	0.2283	29.9098	0.9379	318.161	2.9879
3.6597	0.2286	29.9353	0.9388	318.425	2.9883
3.6623	0.2294	29.9586	0.9374	318.683	2.9915
3.6649	0.2297	29.9798	0.9352	318.909	2.9931
3.6675	0.2302	30.0011	0.9319	319.157	2.9913
3.6701	0.2302	30.0223	0.9293	319.358	2.9916
3.6727	0.2295	30.0414	0.9283	319.593	2.9878
3.6778	0.2302	30.0626	0.9266	319.803	2.9865
3.6804	0.2307	30.0838	0.9254	320.028	2.9855
3.683	0.231	30.1072	0.9262	320.259	2.9826
3.6856	0.2308	30.1284	0.927	320.509	2.9886
3.6882	0.2308	30.1517	0.9277	320.76	2.9864
3.6908	0.2309	30.1751	0.9285	321.047	2.9969
3.6934	0.231	30.1984	0.9291	321.286	2.9962
3.696	0.231	30.2239	0.9313	321.546	2.9993
3.6986	0.2308	30.2493	0.9339	321.787	3.0031
3.7012	0.231	30.2748	0.9357	322.024	2.9986
3.7038	0.2311	30.2981	0.9379	322.264	3.004
3.7064	0.2307	30.3215	0.9386	322.496	3
3.709	0.2312	30.3406	0.9373	322.729	3.0002
3.7116	0.232	30.3597	0.9349	322.961	3.0025
3.7142	0.2315	30.3767	0.9309	323.198	2.9984
3.7168	0.2314	30.3957	0.9279	323.453	3.0056
3.7194	0.2311	30.4127	0.9254	323.686	3.0019
3.722	0.2315	30.4318	0.9236	323.934	3.0058
3.7246	0.2316	30.4552	0.9241	324.176	3.0073
3.7272	0.2313	30.4764	0.9253	324.406	3.0045
3.7298	0.2317	30.504	0.9271	324.652	3.0096
3.7324	0.2317	30.5294	0.931	324.88	3.0049
3.7375	0.2323	30.557	0.9345	325.124	3.009
3.7401	0.2331	30.5867	0.9388	325.373	3.009
3.7427	0.2334	30.6164	0.9429	325.607	3.0093
3.7453	0.2336	30.6461	0.9455	325.862	3.014
3.7479	0.2331	30.6737	0.9478	326.088	3.0096
3.7505	0.2336	30.6971	0.9489	326.337	3.0155
3.7531	0.2341	30.7162	0.9458	326.589	3.0137
3.7583	0.2344	30.7353	0.9427	326.815	3.0151
3.7609	0.2341	30.7523	0.9374	327.077	3.0186
3.7635	0.2338	30.7692	0.9332	327.298	3.0144
3.7661	0.2339	30.7862	0.9295	327.547	3.0204
3.7687	0.2339	30.8032	0.9267	327.781	3.0162
3.7713	0.2343	30.8223	0.926	328.007	3.0189
3.7739	0.2343	30.8414	0.9264	328.271	3.0208
3.7765	0.2345	30.8626	0.9269	328.49	3.0182
3.7791	0.2347	30.8881	0.9287	328.75	3.0239
3.7817	0.2345	30.9114	0.9316	328.994	3.0214
3.7843	0.2351	30.9369	0.9346	329.22	3.0246
3.7869	0.2355	30.9666	0.9387	329.491	3.0254
3.792	0.2353	30.9942	0.9432	329.71	3.0249
3.7946	0.2349	31.026	0.9483	329.965	3.0283
3.7972	0.2352	31.0578	0.9533	330.2	3.026
3.7998	0.2358	31.0875	0.9573	330.425	3.029
3.8024	0.236	31.1109	0.9579	330.687	3.0275
3.805	0.2359	31.13	0.9545	330.893	3.0276
3.8076	0.236	31.1491	0.9488	331.161	3.0289
3.8102	0.2363	31.166	0.9433	331.416	3.0295
3.8154	0.2366	31.1809	0.9375	331.644	3.033
3.818	0.2368	31.2	0.933	331.882	3.0292
3.8206	0.2372	31.2191	0.9313	332.087	3.0306
3.8232	0.2374	31.2403	0.9304	332.358	3.0304
3.8258	0.237	31.2615	0.9314	332.582	3.0297
3.8284	0.2376	31.2849	0.9335	332.821	3.0333
3.831	0.2379	31.304	0.9346	333.083	3.0311
3.8362	0.2381	31.3273	0.9358	333.306	3.0354
3.8388	0.2381	31.3507	0.9362	333.57	3.0342
3.8414	0.2382	31.374	0.9369	333.798	3.0356
3.844	0.2382	31.3973	0.9381	334.04	3.0374
3.8466	0.239	31.4207	0.9385	334.286	3.0353
3.8491	0.2393	31.444	0.9403	334.528	3.0393
3.8517	0.239	31.4674	0.9418	334.805	3.0394
3.8543	0.2392	31.4886	0.9412	335.031	3.0421
3.8595	0.2392	31.5077	0.9401	335.261	3.0408
3.8621	0.2393	31.5247	0.9376	335.503	3.0398
3.8647	0.2401	31.5459	0.9353	335.715	3.0399
3.8673	0.2402	31.5629	0.9338	335.961	3.0361
3.8699	0.24	31.5841	0.9331	336.185	3.0396
3.8725	0.2399	31.6032	0.9323	336.429	3.0368
3.8751	0.2403	31.6265	0.9324	336.673	3.0393
3.8803	0.2403	31.6499	0.9323	336.914	3.0414
3.8829	0.2402	31.6753	0.9351	337.176	3.0401
3.8855	0.24	31.7029	0.9382	337.413	3.0465
3.8881	0.2401	31.7305	0.9418	337.661	3.0423
3.8907	0.2404	31.7623	0.9455	337.905	3.0463
3.8933	0.2406	31.7942	0.9507	338.135	3.0452
3.8959	0.2403	31.826	0.9563	338.384	3.0426
3.8985	0.2398	31.8515	0.9606	338.616	3.0471
3.9011	0.2396	31.8727	0.959	338.858	3.0417
3.9037	0.2395	31.8897	0.9542	339.109	3.0467
3.9062	0.2398	31.9066	0.9482	339.355	3.0456
3.9088	0.24	31.9236	0.9423	339.614	3.0464
3.9114	0.2396	31.9385	0.9383	339.84	3.0496
3.914	0.2396	31.9554	0.9351	340.07	3.0446
3.9166	0.2399	31.9745	0.9328	340.303	3.0473
3.9218	0.2404	31.9936	0.9326	340.517	3.042
3.9244	0.2408	32.0148	0.9331	340.743	3.0407
3.927	0.2409	32.0403	0.9353	340.989	3.0423
3.9296	0.241	32.0637	0.9394	341.22	3.0389
3.9322	0.2412	32.0891	0.9426	341.488	3.0462
3.9348	0.2412	32.1167	0.9464	341.732	3.043
3.9374	0.2412	32.1422	0.9494	341.994	3.0488
3.94	0.2416	32.1698	0.9513	342.245	3.0489
3.9426	0.2415	32.1952	0.9534	342.47	3.0468
3.9478	0.2416	32.2228	0.9558	342.723	3.0509
3.9504	0.2414	32.2483	0.956	342.954	3.0446
3.953	0.2417	32.2716	0.9551	343.186	3.0482
3.9556	0.2418	32.2907	0.9525	343.432	3.0459
3.9582	0.2417	32.3119	0.9489	343.656	3.0442
3.9608	0.2415	32.331	0.9466	343.913	3.0478
3.9634	0.2417	32.3522	0.9441	344.143	3.0422
3.9659	0.242	32.3713	0.9429	344.394	3.0476
3.9685	0.2422	32.3947	0.9423	344.64	3.0445
3.9711	0.2423	32.4138	0.9417	344.861	3.0441
3.9737	0.2422	32.435	0.9413	345.125	3.0466
3.9763	0.2422	32.4562	0.9415	345.351	3.0422
3.9815	0.2421	32.4774	0.942	345.591	3.0462
3.9841	0.2419	32.5008	0.9434	345.841	3.0429
3.9867	0.2419	32.5241	0.9453	346.076	3.0448
3.9893	0.2417	32.5517	0.9482	346.34	3.0456
3.9893	0.2414	32.5793	0.9517	346.564	3.043
3.9945	0.2409	32.6069	0.9554	346.814	3.0455
3.9945	0.2411	32.6324	0.9582	347.058	3.0418
3.9997	0.2412	32.6536	0.959	347.279	3.0434
4.0023	0.241	32.6727	0.9557	347.539	3.0409
4.0049	0.2411	32.6896	0.952	347.76	3.0399
4.0075	0.2413	32.7087	0.9482	348.013	3.041
4.0101	0.2419	32.7278	0.9449	348.248	3.0371
4.0127	0.2422	32.7469	0.943	348.476	3.0402
4.0153	0.2421	32.766	0.9416	348.733	3.0369
4.0179	0.2425	32.7894	0.9422	348.948	3.0371
4.0205	0.2424	32.817	0.9447	349.212	3.0377
4.023	0.2426	32.8424	0.9476	349.456	3.0354
4.0256	0.2424	32.8721	0.9516	349.688	3.0386
4.0282	0.2423	32.9019	0.9557	349.943	3.0349
4.0308	0.2423	32.9294	0.9591	350.169	3.0361
4.0334	0.2422	32.957	0.9617	350.436	3.0356
4.036	0.2421	32.9825	0.9632	350.655	3.0333
4.0386	0.2423	33.0037	0.9624	350.892	3.0347
4.0412	0.2425	33.0228	0.9593	351.14	3.0308
4.0438	0.2422	33.0398	0.9547	351.357	3.0321
4.0464	0.2419	33.0589	0.9511	351.619	3.0292
4.049	0.2418	33.0759	0.9486	351.86	3.0308
4.0516	0.2419	33.095	0.9454	352.115	3.0311
4.0542	0.2419	33.1141	0.9443	352.368	3.0303
4.0568	0.2418	33.1332	0.9444	352.578	3.0307
4.0594	0.2417	33.1523	0.9435	352.831	3.0258
4.062	0.2417	33.1735	0.944	353.059	3.0272
4.0646	0.2416	33.1968	0.9445	353.31	3.025
4.0698	0.2419	33.2223	0.9467	353.551	3.024
4.0724	0.2423	33.2477	0.9505	353.773	3.0249
4.075	0.2424	33.2732	0.9534	354.032	3.0202
4.0776	0.2426	33.3029	0.9567	354.274	3.0245
4.0801	0.2423	33.3305	0.9598	354.52	3.0204
4.0827	0.2423	33.3602	0.9626	354.755	3.0202
4.0853	0.2425	33.3878	0.9652	354.983	3.0201
4.0879	0.2423	33.4133	0.9658	355.249	3.0163
4.0905	0.242	33.4324	0.9637	355.495	3.0203
4.0931	0.2423	33.4536	0.9607	355.741	3.0157
4.0957	0.2423	33.4706	0.9556	355.976	3.0165
4.0983	0.2424	33.4875	0.9515	356.195	3.0134
4.1009	0.2422	33.5045	0.948	356.432	3.0087
4.1035	0.2418	33.5236	0.945	356.658	3.0094
4.1061	0.2419	33.5406	0.9434	356.9	3.0031
4.1087	0.2426	33.5618	0.9431	357.157	3.0067
4.1113	0.2423	33.583	0.9431	357.394	3.0032
4.1139	0.2422	33.6042	0.9447	357.656	3.0034
4.1165	0.2422	33.6276	0.9463	357.897	3.0055
4.1191	0.2419	33.653	0.9498	358.137	2.9989
4.1191	0.2418	33.6785	0.9532	358.385	3.0027
4.1217	0.2418	33.704	0.9556	358.618	2.9962
4.1243	0.2419	33.7316	0.9582	358.85	2.9947
4.1269	0.2422	33.757	0.9607	359.083	2.9933
4.1295	0.242	33.7804	0.9619	359.311	2.9859
4.1321	0.2423	33.8037	0.9623	359.559	2.9895
4.1347	0.2423	33.8249	0.9616	359.799	2.9827
4.1373	0.2426	33.8483	0.9597	360.067	2.9852
4.1398	0.2424	33.8695	0.9581	360.32	2.9845
4.1424	0.2422	33.8907	0.9565	360.553	2.9785
4.145	0.2425	33.9119	0.9556	360.801	2.9812
4.1502	0.2425	33.9331	0.9551	361.022	2.9716
4.1528	0.243	33.9565	0.9548	361.235	2.9693
4.1554	0.2433	33.9798	0.9555	361.462	2.9633
4.158	0.2435	34.0053	0.9569	361.677	2.9564
4.1606	0.2436	34.0329	0.959	361.946	2.9579
4.1632	0.2438	34.0605	0.9621	362.174	2.9505
4.1658	0.2439	34.0902	0.965	362.454	2.9547
4.1684	0.2443	34.1178	0.9679	362.72	2.9511
4.171	0.2447	34.1432	0.9705	362.948	2.949
4.1736	0.2446	34.1645	0.9701	363.205	2.9472
4.1762	0.2447	34.1857	0.9679	363.438	2.94
4.1788	0.2449	34.2026	0.9639	363.684	2.9392
4.1814	0.2447	34.2175	0.9584	363.928	2.9307
4.184	0.2449	34.2345	0.9544	364.149	2.9262
4.1866	0.2445	34.2515	0.9516	364.402	2.9203
4.1892	0.2445	34.2684	0.9491	364.61	2.91
4.1918	0.2451	34.2875	0.9481	364.867	2.9085
4.1944	0.2454	34.3066	0.9473	365.109	2.8969
4.1995	0.2452	34.3278	0.9485	365.335	2.8912
4.2021	0.2455	34.3512	0.9504	365.596	2.8782
4.2047	0.2458	34.3767	0.9529	365.811	2.8571
4.2073	0.2461	34.4021	0.9561	366.073	2.3774
4.2099	0.2464	34.4297	0.9592	366.188	1.6176
4.2125	0.2465	34.4573	0.9621
4.2151	0.2463	34.4849	0.9658
4.2177	0.2466	34.5146	0.9691
4.2203	0.2461	34.5422	0.9712
4.2229	0.246	34.5655	0.9722
4.2255	0.2466	34.5889	0.97
4.2307	0.2473	34.608	0.9667
4.2333	0.2485	34.6249	0.9631
4.2359	0.249	34.6462	0.9583
4.2385	0.2496	34.6631	0.9562
4.2437	0.2496	34.6801	0.9541
4.2463	0.2498	34.6971	0.951
4.2489	0.2498	34.7162	0.9496
4.2515	0.2496	34.7353	0.9485
4.254	0.2489	34.7565	0.9488
4.2566	0.2487	34.7777	0.9502
4.2592	0.249	34.8011	0.9521
4.2618	0.2491	34.8244	0.954
4.2644	0.2487	34.8499	0.9568
4.267	0.2484	34.8796	0.9611
4.2696	0.2483	34.9072	0.9656
4.2722	0.2484	34.9326	0.9691
4.2748	0.2488	34.956	0.9698
4.2774	0.2486	34.9772	0.9683
4.28	0.2486	34.9963	0.9648
4.2826	0.2488	35.0154	0.9621
4.2852	0.2493	35.0345	0.9591
4.2878	0.2499	35.0536	0.9562
4.2904	0.2498	35.0727	0.9546
4.293	0.2498	35.0939	0.9543
4.2982	0.2497	35.1194	0.9549
4.3008	0.25	35.1448	0.9577
4.3034	0.2503	35.1703	0.9602
4.306	0.2502	35.2	0.9634
4.3086	0.2505	35.2276	0.9669
4.3111	0.2509	35.253	0.9695
4.3137	0.2516	35.2764	0.9703
4.3189	0.252	35.2976	0.9686
4.3215	0.2522	35.3188	0.9663
4.3241	0.2524	35.3379	0.9648
4.3267	0.2526	35.3591	0.9638
4.3293	0.2526	35.3761	0.9615
4.3319	0.2525	35.3952	0.9596
4.3345	0.253	35.4143	0.9577
4.3371	0.2532	35.4355	0.9574
4.3423	0.2531	35.4546	0.9574
4.3449	0.2532	35.4737	0.9567
4.3475	0.253	35.4971	0.9569
4.3501	0.2533	35.5204	0.9581
4.3527	0.2535	35.5459	0.9604
4.3553	0.2532	35.5735	0.9643
4.3579	0.2535	35.6011	0.9676
4.3605	0.2535	35.6308	0.9712
4.3657	0.2539	35.6626	0.976
4.3683	0.2543	35.6944	0.9802
4.3708	0.2546	35.7199	0.9829
4.3734	0.2549	35.7432	0.9825
4.376	0.2549	35.7645	0.9791
4.3786	0.2547	35.7814	0.9739
4.3812	0.2549	35.7963	0.9682
4.3864	0.255	35.8133	0.9633
4.389	0.255	35.8281	0.9603
4.3916	0.255	35.8472	0.9581
4.3942	0.2549	35.8684	0.9577
4.3968	0.2553	35.8897	0.9592
4.3994	0.2555	35.9109	0.9609
4.402	0.2551	35.9342	0.9631
4.4046	0.2556	35.9618	0.9666
4.4072	0.2555	35.9873	0.9701
4.4098	0.2553	36.0148	0.9735
4.4124	0.2552	36.0424	0.9762
4.415	0.2552	36.0679	0.978
4.4176	0.2553	36.0912	0.9796
4.4202	0.2554	36.1146	0.9786
4.4228	0.2552	36.1358	0.9765
4.4279	0.2554	36.157	0.975
4.4305	0.2553	36.1761	0.9725
4.4331	0.2554	36.1973	0.9709
4.4357	0.2552	36.2186	0.9696
4.4383	0.2552	36.2398	0.9682
4.4409	0.2551	36.261	0.9677
4.4435	0.2551	36.2843	0.968
4.4461	0.2556	36.3098	0.9694
4.4487	0.2556	36.3353	0.9714
4.4513	0.2564	36.3629	0.9736
4.4539	0.2559	36.3883	0.9758
4.4565	0.2559	36.4138	0.9775
4.4591	0.2566	36.4393	0.9784
4.4617	0.2565	36.4626	0.9797
4.4643	0.2568	36.4838	0.9793
4.4695	0.256	36.505	0.9781
4.4721	0.2564	36.522	0.9755
4.4747	0.2567	36.5411	0.9717
4.4773	0.2567	36.5581	0.9683
4.4799	0.2572	36.5751	0.9658
4.4825	0.2569	36.592	0.9632
4.485	0.2573	36.6111	0.9617
4.4876	0.2575	36.6302	0.9621
4.4902	0.2575	36.6557	0.9637
4.4928	0.2578	36.6812	0.9672
4.4954	0.2577	36.7066	0.9709
4.498	0.2573	36.7342	0.9742
4.5006	0.2574	36.7639	0.9782
4.5032	0.2576	36.7936	0.9813
4.5058	0.2578	36.8233	0.9852
4.5084	0.2571	36.853	0.9879
4.511	0.2575	36.8785	0.9881
4.5136	0.2584	36.8997	0.9871
4.5162	0.2588	36.9188	0.9838
4.5188	0.2587	36.9379	0.9795
4.5214	0.2581	36.9549	0.9754
4.524	0.258	36.9719	0.9709
4.5292	0.259	36.9867	0.9679
4.5318	0.2592	37.0058	0.9661
4.5344	0.2594	37.0249	0.9652
4.537	0.2587	37.044	0.9654
4.5396	0.2583	37.0674	0.9668
4.5422	0.2584	37.0907	0.9686
4.5447	0.2589	37.1162	0.9711
4.5473	0.259	37.1416	0.9739
4.5499	0.2589	37.1692	0.9773
4.5525	0.259	37.1968	0.9813
4.5551	0.2589	37.2244	0.9845
4.5577	0.2596	37.252	0.9868
4.5603	0.2597	37.2753	0.9879
4.5629	0.2596	37.2965	0.9853
4.5655	0.2594	37.3156	0.9817
4.5681	0.2595	37.3326	0.978
4.5707	0.2596	37.3517	0.974
4.5733	0.2599	37.3687	0.9719
4.5759	0.2596	37.3899	0.9703
4.5785	0.2592	37.409	0.9697
4.5811	0.2587	37.4345	0.9703
4.5837	0.2589	37.4599	0.9723
4.5863	0.2591	37.4854	0.9748
4.5889	0.2588	37.5109	0.9775
4.5915	0.2584	37.5342	0.9789
4.5941	0.2582	37.5576	0.9804
4.5967	0.2585	37.5809	0.9799
4.5993	0.2589	37.6021	0.9797
4.6018	0.2589	37.6255	0.9801
4.6044	0.2586	37.6488	0.9801
4.607	0.2581	37.67	0.9798
4.6096	0.2584	37.6891	0.979
4.6122	0.2587	37.7082	0.9774
4.6148	0.2589	37.7294	0.9763
4.6174	0.2592	37.7485	0.9749
4.62	0.2594	37.7676	0.9729
4.6226	0.2593	37.7889	0.9725
4.6252	0.2593	37.8101	0.9727
4.6304	0.2595	37.8355	0.9743
4.633	0.2594	37.861	0.9771
4.6356	0.2596	37.8907	0.9799
4.6382	0.2596	37.9183	0.9834
4.6408	0.26	37.948	0.9875
4.6434	0.2604	37.9798	0.9908
4.646	0.2608	38.0095	0.9948
4.6486	0.2608	38.035	0.9966
4.6512	0.2607	38.0562	0.995
4.6538	0.2607	38.0753	0.9915
4.6564	0.2609	38.0902	0.9853
4.6589	0.261	38.105	0.9797
4.6615	0.261	38.1199	0.9752
4.6641	0.2607	38.1369	0.9712
4.6693	0.2608	38.1538	0.9693
4.6719	0.2613	38.1729	0.9692
4.6745	0.2613	38.1963	0.9701
4.6771	0.2611	38.2196	0.9729
4.6797	0.2612	38.243	0.9757
4.6823	0.2611	38.2684	0.9786
4.6849	0.2614	38.296	0.9827
4.6875	0.2612	38.3236	0.986
4.6901	0.2614	38.3533	0.9892
4.6927	0.2614	38.3809	0.9924
4.6953	0.2614	38.4085	0.9942
4.6979	0.2612	38.4339	0.9956
4.7005	0.2616	38.4552	0.9941
4.7031	0.2619	38.4764	0.9915
4.7057	0.262	38.4955	0.9886
4.7109	0.2622	38.5167	0.9856
4.7135	0.2622	38.5358	0.9832
4.7161	0.2621	38.5549	0.9818
4.7186	0.2624	38.5782	0.9805
4.7212	0.2626	38.6016	0.9821
4.7238	0.2624	38.627	0.9841
4.7264	0.2625	38.6525	0.9858
4.729	0.2628	38.6759	0.9879
4.7342	0.2631	38.6992	0.9881
4.7368	0.2635	38.7247	0.9887
4.7394	0.2636	38.7501	0.9907
4.742	0.2636	38.7735	0.9917
4.7446	0.2637	38.7968	0.9919
4.7472	0.264	38.8159	0.9908
4.7524	0.2641	38.8371	0.9894
4.755	0.2643	38.8541	0.9864
4.7576	0.2643	38.8711	0.9833
4.7602	0.2646	38.8881	0.9798
4.7628	0.2652	38.9072	0.9779
4.768	0.2654	38.9263	0.9765
4.7706	0.2653	38.9475	0.9762
4.7732	0.2655	38.9687	0.9773
4.7757	0.2659	38.9963	0.9796
4.7783	0.2658	39.0217	0.9834
4.7809	0.2658	39.0493	0.9867
4.7835	0.2658	39.0769	0.9894
4.7861	0.2657	39.1045	0.9934
4.7887	0.2658	39.1342	0.9959
4.7939	0.2656	39.1618	0.9978
4.7965	0.2654	39.1851	0.999
4.7991	0.2652	39.2064	0.9966
4.8017	0.265	39.2255	0.9942
4.8043	0.2652	39.2424	0.9901
4.8069	0.2654	39.2594	0.9857
4.8095	0.2649	39.2764	0.9822
4.8121	0.2651	39.2955	0.9794
4.8147	0.2654	39.3125	0.9774
4.8173	0.2651	39.3316	0.9765
4.8199	0.265	39.3507	0.9762
4.8225	0.2652	39.374	0.9771
4.8251	0.2656	39.3952	0.9787
4.8277	0.2656	39.4186	0.9806
4.8303	0.2654	39.4419	0.9832
4.8354	0.2652	39.4695	0.986
4.838	0.2654	39.4971	0.988
4.8406	0.266	39.5247	0.9916
4.8432	0.2659	39.5544	0.9948
4.8458	0.2658	39.5777	0.9963
4.8484	0.2656	39.5968	0.9953
4.851	0.2655	39.618	0.9915
4.8536	0.2656	39.635	0.9878
4.8562	0.2655	39.652	0.9838
4.8588	0.2654	39.669	0.98
4.8614	0.2652	39.6881	0.9782
4.864	0.265	39.7072	0.9774
4.8666	0.2649	39.7305	0.9772
4.8692	0.2653	39.756	0.9792
4.8718	0.2653	39.7814	0.982
4.8744	0.265	39.8069	0.9847
4.877	0.2651	39.8302	0.9871
4.8796	0.2651	39.8557	0.9886
4.8822	0.2651	39.879	0.99
4.8848	0.2652	39.9045	0.9911
4.8899	0.2653	39.93	0.9923
4.8925	0.2656	39.9512	0.9934
4.8951	0.2656	39.9724	0.9935
4.8977	0.2657	39.9936	0.9918
4.9003	0.2662	40.0127	0.9901
4.9029	0.267	40.0339	0.9878
4.9055	0.2672	40.0552	0.9868
4.9081	0.2671	40.0764	0.986
4.9133	0.2673	40.0976	0.9855
4.9159	0.2676	40.121	0.9869
4.9185	0.2677	40.1443	0.9876
4.9211	0.2675	40.1698	0.9888
4.9237	0.2672	40.1952	0.9909
4.9263	0.267	40.2228	0.9937
4.9289	0.2668	40.2504	0.9964
4.9315	0.267	40.2801	0.9998
4.9341	0.2668	40.3119	1.0036
4.9367	0.2669	40.3395	1.0073
4.9393	0.2668	40.3629	1.0087
4.9419	0.2667	40.3798	1.0051
4.9445	0.2673	40.3968	0.9991
4.9471	0.2671	40.4117	0.9928
4.9496	0.2667	40.4265	0.9881
4.9522	0.267	40.4435	0.9855
4.9548	0.2669	40.4605	0.9828
4.9574	0.2675	40.4796	0.9818
4.96	0.2672	40.5008	0.9832
4.9626	0.2673	40.5241	0.9854
4.9652	0.2671	40.5517	0.9893
4.9678	0.2676	40.5772	0.9927
4.9704	0.2672	40.6069	0.9965
4.973	0.2673	40.6345	1.0008
4.9756	0.268	40.6642	1.0045
4.9782	0.2676	40.6918	1.0067
4.9808	0.2683	40.7172	1.0085
4.9834	0.268	40.7427	1.0081
4.986	0.2681	40.766	1.0067
4.9886	0.2685	40.7851	1.0044
4.9912	0.2683	40.8042	1.0009
4.9938	0.2686	40.8233	0.9977
4.9964	0.2682	40.8446	0.9963
4.999	0.2684	40.8637	0.9951
5.0016	0.2684	40.887	0.9942
5.0042	0.2683	40.9082	0.9943
5.0067	0.2682	40.9316	0.9948
5.0093	0.2679	40.9549	0.9964
5.0119	0.2682	40.9782	0.9978
5.0145	0.2682	41.0037	0.9993
5.0171	0.2684	41.0271	1.0006
5.0197	0.268	41.0546	1.002
5.0223	0.2679	41.0801	1.0039
5.0249	0.2677	41.1056	1.0057
5.0275	0.2678	41.1268	1.0058
5.0301	0.2683	41.148	1.0048
5.0327	0.2677	41.165	1.0014
5.0353	0.2675	41.182	0.9973
5.0379	0.2671	41.2011	0.9945
5.0405	0.267	41.218	0.9914
5.0431	0.2677	41.2371	0.99
5.0457	0.268	41.2562	0.989
5.0483	0.2679	41.2775	0.989
5.0509	0.2682	41.3029	0.9911
5.0535	0.269	41.3284	0.9935
5.0561	0.269	41.3538	0.9963
5.0587	0.269	41.3814	0.9996
5.0613	0.2685	41.409	1.0024
5.0638	0.2687	41.4366	1.0047
5.0664	0.2695	41.4642	1.0065
5.069	0.2693	41.4897	1.0078
5.0742	0.2695	41.513	1.0083
5.0768	0.2694	41.5321	1.0064
5.0794	0.2698	41.5491	1.0025
5.082	0.2705	41.5682	0.9992
5.0846	0.2708	41.5851	0.996
5.0872	0.2709	41.6021	0.9934
5.0898	0.2705	41.6212	0.9923
5.0924	0.2705	41.6403	0.9907
5.095	0.2707	41.6615	0.9906
5.0976	0.2708	41.6828	0.9917
5.1002	0.2709	41.7082	0.9931
5.1028	0.2707	41.7337	0.9961
5.1054	0.2709	41.7591	0.9991
5.108	0.2712	41.7889	1.0023
5.1106	0.2717	41.8164	1.0058
5.1158	0.2718	41.8461	1.0086
5.1184	0.2718	41.8737	1.011
5.1209	0.2718	41.8992	1.0131
5.1235	0.2714	41.9183	1.0117
5.1261	0.272	41.9395	1.0082
5.1287	0.2719	41.9565	1.0038
5.1313	0.2722	41.9735	0.9992
5.1339	0.2724	41.9904	0.9959
5.1365	0.2726	42.0095	0.9931
5.1391	0.2732	42.0286	0.9924
5.1443	0.2734	42.052	0.9929
5.1469	0.2733	42.0753	0.9942
5.1495	0.2733	42.0987	0.9965
5.1521	0.2733	42.1241	0.9995
5.1547	0.2734	42.1496	1.0012
5.1573	0.2736	42.1729	1.0035
5.1599	0.2742	42.1984	1.0045
5.1625	0.274	42.2239	1.0063
5.1651	0.2738	42.2493	1.0078
5.1677	0.2735	42.2727	1.0075
5.1703	0.2737	42.2939	1.0064
5.1729	0.2744	42.3151	1.0051
5.1781	0.275	42.3342	1.0025
5.1806	0.2752	42.3533	1.0008
5.1832	0.2754	42.3724	0.999
5.1858	0.2758	42.3936	0.9976
5.1884	0.2759	42.4127	0.9969
5.191	0.276	42.4339	0.9965
5.1936	0.2759	42.4573	0.9963
5.1962	0.2755	42.4828	0.9983
5.1988	0.2754	42.5082	1
5.2014	0.2755	42.5337	1.0021
5.204	0.2753	42.5591	1.0041
5.2092	0.2753	42.5867	1.0055
5.2118	0.2752	42.6143	1.0081
5.2144	0.2753	42.6398	1.0098
5.217	0.2758	42.661	1.0105
5.2196	0.276	42.6801	1.0088
5.2222	0.2761	42.6992	1.0048
5.2248	0.2763	42.7141	1.0006
5.2274	0.2764	42.731	0.997
5.23	0.2764	42.748	0.9942
5.2326	0.2766	42.7671	0.993
5.2352	0.2767	42.7862	0.9923
5.2377	0.2767	42.8074	0.9923
5.2429	0.2768	42.8308	0.994
5.2455	0.2768	42.8562	0.9967
5.2481	0.2771	42.8817	0.9997
5.2507	0.2775	42.9093	1.003
5.2533	0.2776	42.939	1.0068
5.2559	0.2777	42.9666	1.0103
5.2585	0.278	42.9942	1.0136
5.2611	0.2784	43.0217	1.0145
5.2663	0.2787	43.0472	1.0149
5.2689	0.2793	43.0684	1.0139
5.2715	0.2791	43.0896	1.0113
5.2741	0.2792	43.1087	1.0082
5.2767	0.2793	43.13	1.0058
5.2819	0.2798	43.1491	1.0043
5.2845	0.28	43.1682	1.0028
5.2871	0.28	43.1894	1.0018
5.2897	0.2803	43.2106	1.0012
5.2923	0.2804	43.2318	1.0007
5.2949	0.2806	43.253	1.0013
5.3	0.2806	43.2764	1.0024
5.3026	0.2804	43.2976	1.0032
5.3052	0.2806	43.3231	1.0041
5.3078	0.2804	43.3507	1.007
5.3104	0.2805	43.3761	1.0095
5.313	0.2801	43.4037	1.013
5.3156	0.2799	43.4292	1.0155
5.3182	0.2799	43.4525	1.0152
5.3208	0.2802	43.4716	1.0137
5.3234	0.2802	43.4907	1.011
5.326	0.28	43.5098	1.007
5.3286	0.2799	43.5268	1.0042
5.3312	0.2796	43.548	1.0019
5.3338	0.2795	43.565	1.0005
5.339	0.2802	43.5883	1.0011
5.3416	0.2799	43.6117	1.0016
5.3442	0.2799	43.6371	1.0044
5.3468	0.2801	43.6626	1.0068
5.3494	0.2797	43.6902	1.0092
5.352	0.2802	43.7178	1.0119
5.3545	0.2799	43.7454	1.0148
5.3571	0.2801	43.7729	1.0177
5.3597	0.2802	43.7963	1.0192
5.3623	0.2803	43.8154	1.0174
5.3649	0.2804	43.8366	1.0147
5.3675	0.2802	43.8536	1.0117
5.3701	0.2799	43.8727	1.0089
5.3727	0.28	43.8918	1.0058
5.3779	0.2799	43.9109	1.0042
5.3805	0.28	43.93	1.003
5.3831	0.28	43.9491	1.0028
5.3857	0.2803	43.9703	1.0024
5.3883	0.2802	43.9915	1.0025
5.3909	0.2804	44.0149	1.0047
5.3935	0.2801	44.0403	1.0065
5.3961	0.2801	44.0679	1.0092
5.3987	0.2803	44.0955	1.0117
5.4013	0.2807	44.1252	1.0146
5.4039	0.2811	44.1549	1.019
5.4065	0.2815	44.1825	1.0218
5.4091	0.2815	44.208	1.0229
5.4116	0.2818	44.2292	1.0214
5.4168	0.2814	44.2504	1.0186
5.4194	0.2815	44.2674	1.0143
5.422	0.2815	44.2843	1.0101
5.4246	0.2813	44.3013	1.0056
5.4272	0.2813	44.3183	1.0031
5.4298	0.2813	44.3374	1.0014
5.4324	0.2813	44.3565	1.0012
5.435	0.2813	44.3777	1.0027
5.4376	0.2811	44.3989	1.0039
5.4402	0.2809	44.4223	1.0048
5.4428	0.281	44.4456	1.0067
5.4454	0.281	44.4711	1.0094
5.448	0.2809	44.4987	1.0122
5.4506	0.2808	44.5263	1.0151
5.4532	0.281	44.5517	1.0172
5.4558	0.2811	44.5772	1.0185
5.4584	0.2813	44.6005	1.0184
5.461	0.2813	44.6239	1.0174
5.4636	0.2813	44.6451	1.0161
5.4662	0.2815	44.6621	1.0137
5.4687	0.2816	44.6854	1.0114
5.4713	0.2815	44.7045	1.0105
5.4739	0.2818	44.7257	1.0095
5.4765	0.2818	44.7469	1.009
5.4791	0.2819	44.7703	1.0097
5.4843	0.2822	44.7958	1.0107
5.4869	0.2822	44.8212	1.0129
5.4895	0.2823	44.8488	1.0149
5.4921	0.2822	44.8785	1.0173
5.4947	0.2826	44.9061	1.0215
5.4973	0.2826	44.9316	1.0234
5.4999	0.2827	44.9549	1.0237
5.5025	0.2828	44.9761	1.0234
5.5051	0.2828	44.9952	1.0206
5.5077	0.283	45.0122	1.0176
5.5103	0.2827	45.0292	1.0134
5.5129	0.2826	45.0461	1.0093
5.5155	0.2827	45.0631	1.0074
5.5181	0.2829	45.0801	1.0055
5.5207	0.2829	45.1013	1.0044
5.5233	0.2829	45.1225	1.0049
5.5259	0.2829	45.1459	1.006
5.5284	0.2826	45.1714	1.009
5.531	0.2826	45.1968	1.0125
[truncated: 151,545 more rows]

## Sheet: Fig.3f
0.5		1		1.5		2		2.5		3		3.5
Strain (%）	Stress (MPa)	Strain (%）	Stress (MPa)	Strain (%）	Stress (MPa)	Strain (%）	Stress (MPa)	Strain (%）	Stress (MPa)	Strain (%）	Stress (MPa)	Strain (%）	Stress (MPa)
0	0.1449	0	0.0871	0	0.1164	0	0.0057	0.0022	0.1161	0	0.1167	0.0025	0.0726
2.6075	2.2039	2.2172	1.6344	1.8421	1.7543	2.2927	1.702	2.1312	1.5871	2.1856	1.9682	2.421	2.0154
5.611	3.4761	4.7766	2.9304	3.9801	2.8612	5.2681	3.1112	4.6266	2.7588	4.6894	3.1361	5.2398	3.3682
8.4824	4.0105	7.1862	3.4384	5.9711	3.3401	8.0019	3.6289	6.9745	3.3191	7.033	3.6075	7.8965	3.9632
11.3038	4.275	9.5711	3.7585	7.9696	3.6795	10.6509	3.917	9.3008	3.7031	9.3919	3.9524	10.5213	4.3433
14.1251	4.4322	11.9628	3.9668	9.9457	3.8977	13.3348	4.1701	11.6054	3.9536	11.7399	4.1877	13.1289	4.6006
16.9411	4.5237	14.3343	4.1351	11.9348	4.0318	15.9988	4.3425	13.8992	4.1229	14.1011	4.3623	15.7684	4.7899
19.7282	4.5674	16.7595	4.2388	13.9407	4.156	18.6852	4.4837	16.2255	4.252	16.4469	4.4577	18.3883	4.8925
22.5706	4.6154	19.1355	4.2834	15.9038	4.2037	21.3542	4.5601	18.5409	4.3325	18.7707	4.5181	21.018	4.9585
25.384	4.6487	21.5339	4.3453	17.9096	4.2799	23.9783	4.6011	20.8607	4.3974	21.1143	4.5863	23.6133	5.0044
28.2264	4.6635	23.9099	4.3751	19.8783	4.3333	26.6447	4.6616	23.1393	4.4182	23.4491	4.6044	26.2479	5.0493
31.0214	4.6489	26.3038	4.4122	21.8805	4.3817	29.3012	4.6873	25.4916	4.4713	25.7861	4.6276	28.8703	5.0641
33.8374	4.6381	28.7178	4.4523	23.8398	4.3627	31.9627	4.7155	27.794	4.4751	28.1583	4.6712	31.4779	5.0754
36.664	4.6353	31.0737	4.4417	25.8327	4.3783	34.6491	4.7605	30.0965	4.4864	30.4645	4.6297	34.083	5.0714
39.4642	4.6203	33.4564	4.4604	27.8144	4.3731	37.2782	4.7497	32.4184	4.5012	32.8059	4.6545	36.7127	5.0618
42.2644	4.6026	35.8257	4.46	29.8054	4.3957	39.9148	4.79	34.7339	4.4966	35.1386	4.6331	39.3105	5.0204
45.1465	4.6085	38.233	4.4883	31.7815	4.3838	42.5613	4.7931	37.0255	4.4841	37.4997	4.6663	41.9599	5.0311
47.9071	4.5504	40.609	4.4799	33.7632	4.3783	45.2477	4.8385	39.3453	4.4951	39.8389	4.6565	44.5871	5.0311
50.0528	4.5527	42.9872	4.4688	35.7486	4.3699	47.9042	4.8334	41.652	4.4962	42.1737	4.6461	47.1996	4.9916
50.1082	4.5523	45.3766	4.4727	37.7247	4.3469	50.5532	4.8329	43.9913	4.4853	44.513	4.6506	49.8343	4.9793
50.6545	4.5469	47.7526	4.4518	39.7064	4.3377	53.2122	4.8482	46.2764	4.4653	46.8412	4.6339	52.4271	4.9403
48.5141	2.5226	50.1644	4.457	41.7234	4.3414	55.8538	4.8299	48.5962	4.4659	49.2111	4.6516	55.0617	4.9261
45.1386	1.0176	52.536	4.4314	43.72	4.3286	58.5526	4.8528	50.9138	4.4513	51.5284	4.617	57.6816	4.9147
42.1166	0.3164	54.9679	4.4398	45.6831	4.2961	61.1767	4.8218	53.2249	4.4454	53.8917	4.6157	60.3212	4.9074
39.2663	0	57.3349	4.4063	47.6722	4.2897	63.8706	4.8266	55.5599	4.442	56.1848	4.5823	62.8993	4.8524
		59.6975	4.3939	49.6613	4.2822	66.4773	4.8036	57.8406	4.408	58.5372	4.5821	65.5167	4.8463
		62.0847	4.3945	51.643	4.2676	69.1562	4.805	60.1778	4.4003	60.8918	4.5734	68.1317	4.8097
		64.4674	4.3763	53.6359	4.2555	71.8226	4.8097	62.4759	4.3782	63.2222	4.5515	70.7688	4.816
		66.868	4.3694	55.6325	4.2463	74.4667	4.7968	64.7935	4.388	65.5746	4.5457	73.3715	4.7876
		69.2619	4.358	57.5918	4.223	77.1282	4.7935	67.1003	4.3701	67.9116	4.5262	75.9889	4.7707
		71.6178	4.3371	59.5754	4.225	79.7872	4.7735	69.4352	4.3737	70.2333	4.5138	78.6137	4.7563
		74.0161	4.3516	61.5478	4.216	82.4237	4.768	71.729	4.3546	72.6076	4.5345	81.2213	4.7321
		76.372	4.3294	63.5499	4.2173	85.1251	4.7869	74.0293	4.3472	74.9292	4.5302	83.8534	4.7262
		78.8062	4.3518	65.5353	4.2021	87.7641	4.7909	76.3512	4.3478	77.297	4.5295	86.4881	4.712
		81.1755	4.3333	67.5207	4.1941	90.4431	4.7895	78.6775	4.3546	79.623	4.5112	89.1251	4.7068
		83.585	4.3419	69.5192	4.1931	93.0846	4.7707	81.0146	4.3625	81.982	4.513	91.7033	4.6819
		85.9498	4.3284	71.4618	4.173	95.7586	4.7778	83.2932	4.3363	84.3146	4.5062	94.3428	4.6849
		88.3393	4.3281	73.4825	4.2009	98.4126	4.768	85.6108	4.3405	86.6648	4.5131	96.9725	4.6786
		90.7555	4.3299	75.4568	4.1831	101.094	4.7706	87.9198	4.3377	89.0127	4.5149	99.5826	4.6737
		93.1159	4.3117	77.4534	4.1801	103.755	4.772	90.2265	4.3323	91.3366	4.4974	102.195	4.6695
		95.5344	4.3205	79.4183	4.1667	106.385	4.7483	92.5485	4.3333	93.689	4.5061	104.825	4.6657
		97.8544	4.2943	81.4037	4.169	109.053	4.7612	94.8878	4.3376	95.9931	4.4826	107.415	4.6583
		100.045	4.3162	83.3947	4.1699	111.683	4.7418	97.1772	4.3287	98.3564	4.506	110.052	4.6731
		100.092	4.316	85.3746	4.1671	114.371	4.7714	99.4797	4.3333	100.689	4.5004	112.65	4.6751
		100.951	4.3117	87.3451	4.1552	117.013	4.7718	101.786	4.3283	103.026	4.4952	115.287	4.6781
		99.1163	3.0102	89.3268	4.1559	119.669	4.7766	104.115	4.3458	105.394	4.5099	117.909	4.6738
		96.1944	2.0136	91.3066	4.1581	122.344	4.7939	106.4	4.3347	107.676	4.4886	120.532	4.6718
		93.6864	1.5707	93.3181	4.1731	124.953	4.7752	108.728	4.3451	110.052	4.522	123.162	4.6759
		91.2432	1.2382	95.3072	4.1815	127.654	4.8139	111.046	4.3496	112.405	4.5216	125.754	4.6754
		88.874	0.9789	97.2907	4.1742	130.313	4.8072	113.344	4.3524	114.772	4.5275	128.418	4.7058
		86.4711	0.7415	99.2743	4.1853	133.007	4.8252	115.666	4.3676	117.094	4.5163	130.999	4.6907
		84.0884	0.5284	101.252	4.1888	135.646	4.8157	117.979	4.3707	119.403	4.5169	133.639	4.6972
		81.7079	0.3312	103.247	4.1999	138.27	4.8231	120.301	4.3798	121.759	4.5315	136.236	4.6925
		79.3163	0.1596	105.234	4.2061	140.949	4.8447	122.589	4.3824	124.092	4.5305	138.856	4.7052
		76.9224	0.0172	107.248	4.2303	143.598	4.8524	124.917	4.4036	126.429	4.5288	141.479	4.7114
		74.5688	0	109.194	4.2201	146.244	4.8576	127.215	4.406	128.779	4.5421	144.096	4.72
				111.192	4.2363	148.899	4.8731	129.557	4.4323	131.096	4.5488	146.696	4.7256
				113.167	4.2314	151.538	4.8917	131.844	4.4349	133.44	4.5749	149.306	4.7345
				115.158	4.2537	154.207	4.919	134.151	4.4465	135.766	4.5819	151.941	4.7545
				117.143	4.2579	156.843	4.9204	136.462	4.4638	138.145	4.6063	154.578	4.7689
				119.128	4.2653	159.552	4.938	138.801	4.4923	140.471	4.6049	157.222	4.7893
				121.103	4.2708	162.184	4.9305	141.101	4.5035	142.823	4.6171	159.823	4.7903
				123.079	4.2828	164.855	4.9461	143.439	4.5177	145.158	4.6243	162.43	4.805
				125.075	4.2995	167.519	4.9579	145.737	4.5271	147.486	4.6404	165.045	4.8189
				127.068	4.311	170.163	4.9731	148.061	4.5443	149.863	4.6714	167.675	4.8412
				129.059	4.321	172.857	5.0004	150.357	4.5519	152.185	4.6652	170.29	4.853
				131.022	4.3295	175.488	4.9916	152.676	4.5779	154.543	4.6767	172.944	4.878
				133.015	4.3467	178.177	5.008	154.998	4.6055	156.856	4.6783	175.522	4.8817
				135.002	4.3634	180.799	5.0043	157.307	4.616	159.209	4.6953	178.15	4.9087
				136.978	4.3761	183.468	5.0264	159.612	4.627	161.55	4.7096	180.747	4.9131
				138.96	4.3964	186.129	5.0424	161.921	4.6395	163.887	4.7217	183.402	4.9447
				140.962	4.4139	188.786	5.058	164.241	4.6707	166.215	4.7346	186.019	4.955
				142.924	4.4224	191.442	5.0742	166.552	4.6851	168.546	4.7481	188.634	4.9718
				144.922	4.4485	194.084	5.0942	168.858	4.7043	170.896	4.7703	191.247	4.9868
				146.883	4.4602	196.745	5.1209	171.17	4.7285	173.259	4.794	193.842	5.0076
				148.893	4.4799	199.419	5.1476	173.479	4.7501	175.607	4.8152	196.479	5.0341
				150.039	4.4872	200.05	5.1516	175.777	4.7699	177.949	4.8298	199.104	5.0499
				150.078	4.4874	200.1	5.1517	178.107	4.7969	180.277	4.8464	201.736	5.0674
				150.873	4.4924	201.729	5.1683	180.429	4.818	182.616	4.8661	204.326	5.0831
				149.365	3.6007	199.639	4.1324	182.712	4.834	184.953	4.8812	206.961	5.1133
				146.945	2.7886	196.424	3.2586	185.047	4.8582	187.316	4.9051	209.581	5.1316
				144.857	2.3864	193.608	2.8195	187.358	4.8827	189.665	4.9257	212.186	5.1519
				142.832	2.0736	190.919	2.4966	189.672	4.9043	191.977	4.9343	214.798	5.174
				140.868	1.8278	188.248	2.2212	191.983	4.9296	194.314	4.96	217.428	5.1941
				138.86	1.5966	185.599	1.9924	194.32	4.96	196.638	4.9723	220.033	5.2116
				136.865	1.4003	182.935	1.7851	196.605	4.9822	198.995	5.0043	222.675	5.2427
				134.887	1.2337	180.266	1.6061	198.914	5.0178	201.33	5.0227	225.273	5.2631
				132.896	1.0742	177.642	1.4566	201.218	5.0476	203.671	5.0434	227.918	5.289
				130.909	0.9366	174.95	1.2903	203.551	5.0811	206.017	5.0713	230.53	5.3104
				128.944	0.8104	172.319	1.1566	205.867	5.1126	208.343	5.0895	233.135	5.3339
				126.947	0.6918	169.625	1.0079	208.18	5.1436	210.706	5.1244	235.78	5.3639
				124.932	0.5774	166.996	0.9037	210.485	5.1731	213.048	5.1443	238.385	5.3898
				122.947	0.4794	164.334	0.7954	212.78	5.204	215.393	5.1718	241.037	5.4333
				120.984	0.3874	161.67	0.6835	215.113	5.2384	217.704	5.1881	243.62	5.4531
				119.006	0.2936	159.026	0.5932	217.44	5.2601	220.067	5.2244	246.242	5.489
				117.028	0.2141	156.322	0.4795	219.751	5.2877	222.409	5.2445	248.85	5.5181
				115.029	0.1226	153.668	0.3908	222.04	5.3108	224.75	5.2706	251.487	5.5575
				113.031	0.0401	151.027	0.3073	224.349	5.349	227.098	5.2992	254.094	5.5836
				111.071	0	148.388	0.2292	226.673	5.3812	229.431	5.3239	256.724	5.6113
						145.751	0.1519	228.999	5.4218	231.753	5.3505	259.337	5.6379
						143.072	0.0757	231.295	5.4495	234.103	5.3834	261.947	5.6629
						140.401	0.0021	233.594	5.475	236.422	5.4112	264.571	5.7
						137.744	0	235.896	5.5064	238.799	5.4409	267.204	5.7339
								238.235	5.5448	241.123	5.4583	269.853	5.7736
								240.566	5.582	243.466	5.4917	272.438	5.7978
								242.864	5.6084	245.832	5.5228	275.053	5.8344
								245.179	5.6453	248.147	5.5461	277.673	5.8706
								247.482	5.6782	250.51	5.579	280.288	5.905
								249.802	5.7151	252.838	5.5965	282.915	5.9354
								250.04	5.7203	255.191	5.6249	285.567	5.9722
								250.086	5.7212	257.497	5.6432	288.133	5.9923
								250.5	5.7278	259.847	5.6767	290.773	6.0352
								248.718	4.9073	262.184	5.7026	293.358	6.0655
								245.908	4.0915	264.543	5.7355	296.01	6.1049
								243.462	3.6353	266.872	5.7663	298.625	6.1345
								241.11	3.2824	269.191	5.7891	301.245	6.1698
								238.801	2.9972	271.55	5.8291	303.87	6.2075
								236.464	2.7425	273.898	5.8592	306.46	6.2404
								234.188	2.5305	276.266	5.8983	309.117	6.2799
								231.85	2.3232	278.596	5.9227	311.71	6.3055
								229.552	2.1539	280.911	5.9508	314.334	6.3418
								227.226	1.9914	283.263	5.9889	316.945	6.3718
								224.913	1.8425	285.583	6.0133	319.569	6.4074
								222.617	1.7188	287.955	6.0467	322.201	6.442
								220.28	1.5892	290.299	6.0748	324.809	6.4789
								217.971	1.4799	292.616	6.0996	327.421	6.514
								215.642	1.373	294.959	6.1382	330.036	6.5446
								213.353	1.2878	297.29	6.1633	332.642	6.5807
								211.026	1.189	299.664	6.2022	335.303	6.6212
								208.733	1.0991	300.035	6.2067	337.935	6.654
								206.419	1.0158	300.079	6.2071	340.56	6.6778
								204.098	0.9339	300.577	6.2095	343.158	6.7084
								201.76	0.8536	298.826	5.4854	345.771	6.7416
								199.484	0.7915	295.98	4.7287	348.393	6.7707
								197.166	0.7218	293.476	4.2831	350.048	6.7863
								194.857	0.6533	291.078	3.9338	350.102	6.7865
								192.527	0.5896	288.714	3.6493	351.273	6.8044
								190.222	0.534	286.395	3.4027	349.262	6.0266
								187.898	0.4779	284.069	3.1801	346.095	5.1812
								185.6	0.428	281.712	2.9817	343.315	4.6692
								183.287	0.3694	279.375	2.8021	340.668	4.2756
								180.956	0.314	277.036	2.642	338.012	3.9423
								178.675	0.2681	274.69	2.4975	335.387	3.6608
								176.356	0.2113	272.353	2.3602	332.767	3.4076
								174.075	0.1675	270.036	2.239	330.189	3.1906
								171.731	0.1092	267.675	2.1179	327.559	2.9854
								169.411	0.0623	265.333	2.013	324.907	2.8008
								167.098	0.0281	262.99	1.9136	322.297	2.637
								164.791	0	260.648	1.8193	319.685	2.4851
								162.469	0	258.322	1.7332	317.062	2.3504
								160.193	0	255.957	1.6442	314.482	2.226
										253.626	1.5664	311.808	2.0993
										251.265	1.4895	309.185	1.9891
										248.957	1.4246	306.561	1.8871
										246.6	1.3514	303.973	1.7927
										244.267	1.2839	301.353	1.6981
										241.928	1.22	298.716	1.6094
										239.602	1.1628	296.106	1.5305
										237.228	1.103	293.478	1.4514
										234.93	1.0552	290.893	1.3834
										232.558	0.992	288.251	1.3081
										230.227	0.9377	285.636	1.2437
										227.877	0.8811	283.001	1.1759
										225.545	0.8339	280.411	1.1214
										223.203	0.7886	277.781	1.0585
										220.855	0.7403	275.166	1.0011
										218.523	0.696	272.546	0.9474
										216.166	0.645	269.897	0.8889
										213.849	0.6086	267.287	0.8399
										211.485	0.5591	264.665	0.7892
										209.184	0.5264	262.064	0.7481
										206.814	0.4787	259.442	0.7015
										204.479	0.4405	256.825	0.6542
										202.126	0.3971	254.21	0.6119
										199.796	0.361	251.59	0.5664
										197.463	0.3188	248.943	0.5174
										195.129	0.2778	246.372	0.4842
										192.78	0.238	243.728	0.4344
										190.417	0.1967	241.115	0.3939
										188.073	0.162	238.476	0.3528
										185.739	0.1258	235.87	0.3197
										183.408	0.0881	233.236	0.2832
										181.062	0.0519	230.628	0.2514
										178.73	0	228.013	0.2134
												225.381	0.1772
												222.786	0.13
												220.154	0.08
												217.576	0.038
												214.926	0
