# Supplementary material for: Stimuli-responsive mechanically interlocked polymer wrinkles
Source: Nat Commun. 2024 Jul 9;15:5760. doi: 10.1038/s41467-024-49750-8 (PMC11233622; doi:10.1038/s41467-024-49750-8)
Supplement: Supplementary file 3 — Source data [file 41467_2024_49750_MOESM3_ESM.zip › Source data/Fig.4.xlsx]

## Sheet: Fig.4a
30℃					40℃					50℃					80℃					100℃					120℃					140℃					150℃					160℃
aTw (rad/s)	bTG' (Pa)	bTG'' (Pa)	tanδ		aTw (rad/s)	bTG' (Pa)	bTG'' (Pa)	tanδ		aTw (rad/s)	bTG' (Pa)	bTG'' (Pa)	tanδ		aTw (rad/s)	bTG' (Pa)	bTG'' (Pa)	tanδ		aTw (rad/s)	bTG' (Pa)	bTG'' (Pa)	tanδ		aTw (rad/s)	bTG' (Pa)	bTG'' (Pa)	tanδ		aTw (rad/s)	bTG' (Pa)	bTG'' (Pa)	tanδ		aTw (rad/s)	bTG' (Pa)	bTG'' (Pa)	tanδ		aTw (rad/s)	bTG' (Pa)	bTG'' (Pa)	tanδ
99523.9	1.56598e+06	455445	0.29084		3612.31	537018	371362	0.69153		396.241	145369	161123	1.10837		0.93958	3963.07	3767.74	0.95071		0.09382	1862.65	1058.56	0.56831		0.01356	1127.52	476.777	0.42285		0.00017201	465.693	149.573	0.32118		0.000200153	455	145.514	0.31981		3.62098e-05	382.4	93.2953	0.24397
62795.3	1.43578e+06	525198	0.36579		2279.21	417484	327390	0.7842		250.011	105882	126059	1.19056		0.59283	3337.41	2848.29	0.85344		0.05919	1659.23	846.243	0.51002		0.00855	1025.84	408.762	0.39846		0.000108531	427.72	129.586	0.30297		0.000126288	419.136	122.391	0.29201		2.28468e-05	360.346	76.5796	0.21252
39621.1	1.24326e+06	544750	0.43816		1438.09	321440	279574	0.86975		157.746	77555.4	97426.1	1.25621		0.37405	2855.92	2168	0.75912		0.03735	1487.63	688.32	0.4627		0.0054	924.827	359.616	0.38885		6.84785e-05	398.283	110.677	0.27788		7.96824e-05	390.452	103.162	0.26421		1.44154e-05	342.334	65.6756	0.19185
24999.3	1.0233e+06	515090	0.50336		907.372	245487	233677	0.95189		99.5313	57444.9	75020.3	1.30595		0.23601	2478.28	1672.3	0.67478		0.02357	1341.18	572.779	0.42707		0.00341	837.963	318.803	0.38045		4.3207e-05	371.801	95.9716	0.25813		5.0276e-05	365.35	89.3945	0.24468		9.09548e-06	326.673	55.2862	0.16924
15773.5	851760	474748	0.55737		572.513	185508	189512	1.02158		62.8	42622	57146.1	1.34077		0.14891	2176.46	1311.97	0.6028		0.01487	1221.25	484.623	0.39683		0.00215	751.298	282.161	0.37556		2.72618e-05	357.992	77.7347	0.21714		3.17221e-05	344.242	73.1573	0.21252		5.73887e-06	315.131	43.9646	0.13951
9952.39	704454	431195	0.6121		361.231	139763	152737	1.09283		39.6241	31780.1	43194.3	1.35916		0.09396	1929.31	1040.78	0.53946		0.00938	1112.38	425.344	0.38237		0.00136	676.787	247.947	0.36636		1.7201e-05	334.421	69.5518	0.20798		2.00153e-05	330.403	61.0838	0.18488		3.62098e-06	303.611	38.0308	0.12526
6279.53	578445	386040	0.66738		227.921	105153	121633	1.15672		25.0011	23820.3	32599.2	1.36855		0.05928	1730.21	847.617	0.48989		0.00592	1011.32	374.414	0.37022		0.00085542	612.902	217.955	0.35561		1.08531e-05	315.843	59.1806	0.18737		1.26288e-05	316.636	50.0427	0.15804		2.28468e-06	297.782	30.3363	0.10187
3962.11	470942	342946	0.72821		143.809	78748.6	94778.5	1.20356		15.7746	17877.4	24532.1	1.37224		0.03741	1566.03	688.508	0.43965		0.00373	917.804	335.961	0.36605		0.000539734	558.271	185.771	0.33276		6.84785e-06	298.23	48.853	0.16381		7.96824e-06	302.139	43.4952	0.14396		1.44154e-06	286.311	24.4176	0.08528
2499.93	382029	302874	0.7928		90.7372	58968.4	73677.2	1.24944		9.95313	13528.2	18395.6	1.3598		0.0236	1419.38	577.983	0.40721		0.00236	823.431	304.459	0.36974		0.000340549	507.883	159.878	0.31479		4.3207e-06	291.691	41.1997	0.14124		5.0276e-06	293.895	37.8266	0.12871		9.09548e-07	285.044	20.4249	0.07166
1577.35	309066	263050	0.85111		57.2513	44162.5	57764.5	1.308		6.28	10966.5	13721.6	1.25123		0.01489	1296.3	494.136	0.38119		0.00149	747.787	274.592	0.36721		0.000214871	470.275	138.055	0.29356		2.72618e-06	283.042	36.5257	0.12905		3.17221e-06	286.261	31.4371	0.10982		5.73887e-07	277.841	17.5504	0.06317
					36.1231	32320.3	43405.5	1.34298		3.96241	8287.82	10301.8	1.243		0.0094	1179.84	437.614	0.37091		0.000938167	672.993	240.249	0.35699		0.000135575	436.742	118.132	0.27049		1.7201e-06	278.142	33.1936	0.11934		2.00153e-06	281.027	28.5646	0.10164		3.62098e-07	275.841	15.09	0.05471
										2.50011	6572.07	7498.83	1.14101		0.00593	1080.73	387.218	0.35829		0.000591943	607.07	209.046	0.34435		8.5542e-05	409.255	102.167	0.24964		1.08531e-06	271.696	26.0782	0.09598		1.26288e-06	274.659	23.2129	0.08452		2.28468e-07	274.65	12.5703	0.04577
										1.57746	5009.27	5605.45	1.11902		0.00374	977.001	350.505	0.35876		0.000373491	553.842	183.203	0.33079		5.39734e-05	384.039	85.218	0.2219		6.84785e-07	267.961	23.3162	0.08701		7.96824e-07	271.421	20.6191	0.07597		1.44154e-07	275.307	10.0571	0.03653
										0.99531	4345.26	4136.87	0.95204		0.00236	886.261	323.183	0.36466		0.000235657	510.736	163.64	0.3204		3.40549e-05	367.133	73.2594	0.19954							5.0276e-07	270.618	17.9236	0.06623		9.09548e-08	276.219	9.27562	0.03358
										0.628	3834.45	3192.92	0.83269		0.00149	811.585	289.552	0.35677		0.000148689	475.68	137.496	0.28905		2.14871e-05	353.186	64.2405	0.18189							3.17221e-07	269.759	14.7133	0.05454
										0.39624	3375.13	2514.61	0.74504		0.000939575	734.461	261.704	0.35632		9.38167e-05	445.202	118.982	0.26726		1.35575e-05	335.251	54.8299	0.16355
										0.25001	2865.75	1848.75	0.64512							5.629e-05	417.416	100.936	0.24181

## Sheet: Fig.4b
30℃					40℃					50℃					80℃					100℃					120℃					140℃					150℃					160℃
aTw (rad/s)	bTG' (Pa)	bTG'' (Pa)	tanδ		aTw (rad/s)	bTG' (Pa)	bTG'' (Pa)	tanδ		aTw (rad/s)	bTG' (Pa)	bTG'' (Pa)	tanδ		aTw (rad/s)	bTG' (Pa)	bTG'' (Pa)	tanδ		aTw (rad/s)	bTG' (Pa)	bTG'' (Pa)	tanδ		aTw (rad/s)	bTG' (Pa)	bTG'' (Pa)	tanδ		aTw (rad/s)	bTG' (Pa)	bTG'' (Pa)	tanδ		aTw (rad/s)	bTG' (Pa)	bTG'' (Pa)	tanδ		aTw (rad/s)	bTG' (Pa)	bTG'' (Pa)	tanδ
99523.9	1.02824e+06	343084	0.33366		3612.31	287763	226307	0.78643		628	100755	111972	1.11133		0.93958	2147.36	1879.84	0.87542		0.09382	1132.82	525.359	0.46376		0.01356	836.72	206.604	0.24692		0.00017201	574.444	60.5988	0.10549		0.000200153	610.613	66.3389	0.10864		3.62098e-05	577.303	53.4144	0.09252
62795.3	898403	369612	0.41141		2279.21	215316	191897	0.89123		396.241	69661.8	86127.7	1.23637		0.59283	1826.84	1419.16	0.77684		0.05919	1033.17	404.946	0.39194		0.00855	798.013	165.239	0.20706		0.000108531	555.736	55.0891	0.09913		0.000126288	594.799	60.5556	0.10181		2.28468e-05	562.698	45.9331	0.08163
39621.1	764883	368870	0.48226		1438.09	161045	158797	0.98604		250.011	50084.9	65344.3	1.30467		0.37405	1586.62	1073.29	0.67647		0.03735	954.91	318.731	0.33378		0.0054	764.672	139.241	0.18209		6.84785e-05	545.497	53.2865	0.09768		7.96824e-05	575.778	56.5366	0.09819		1.44154e-05	552.198	43.8516	0.07941
24999.3	644395	354924	0.55079		907.372	119084	128582	1.07976		157.746	35895.1	48829.1	1.36033		0.23601	1388.6	825.407	0.59442		0.02357	895.251	251.639	0.28108		0.00341	736.701	116.938	0.15873		4.3207e-05	530.761	44.9603	0.08471		5.0276e-05	568.751	47.276	0.08312		9.09548e-06	540.694	41.8358	0.07737
15773.5	535443	328052	0.61267		572.513	87316.2	101122	1.15811		99.5313	26246.3	36548.4	1.39252		0.14891	1241.54	635.318	0.51172		0.01487	844.518	202.8	0.24014		0.00215	711.167	99.2307	0.13953		2.72618e-05	521.065	42.3261	0.08123		3.17221e-05	551.729	46.5068	0.08429		5.73887e-06	528.896	34.6421	0.0655
9952.39	439631	296870	0.67527		361.231	63909.2	78662.3	1.23084		62.8	19384.9	27344.2	1.41059		0.09396	1133.34	498.44	0.4398		0.00938	802.168	165.01	0.20571		0.00136	686.936	89.0796	0.12968		1.08531e-05	496.211	35.9183	0.07239		2.00153e-05	541.25	42.8478	0.07916		3.62098e-06	521.432	33.3317	0.06392
6279.53	355254	261882	0.73717		227.921	46577.5	60633.1	1.30177		39.6241	14358	20347.6	1.41716		0.05928	1039.53	385.086	0.37044		0.00592	768.874	139.467	0.18139		0.00085542	668.724	79.9246	0.11952		6.84785e-06	485.732	34.1733	0.07035		7.96824e-06	518.969	32.6412	0.0629		2.28468e-06	507.385	29.3438	0.05783
3962.11	282846	228591	0.80818		143.809	34862.6	44908.3	1.28815		25.0011	10767.2	15048.4	1.39761		0.03741	953.784	314.661	0.32991		0.00373	737.717	124.242	0.16841		0.000539734	645.099	75.5452	0.11711		4.3207e-06	480.532	30.9996	0.06451		5.0276e-06	511.554	34.4759	0.06739		1.44154e-06	499.551	26.5127	0.05307
2499.93	221296	194440	0.87864		90.7372	26847	37080.6	1.38118		15.7746	8107.22	11156	1.37606		0.0236	899.218	256.087	0.28479		0.00236	709.072	103.917	0.14655		0.000340549	629.229	68.9707	0.10961		2.72618e-06	467.733	30.7127	0.06566		3.17221e-06	501.036	30.4705	0.06081		9.09548e-07	487.521	24.2083	0.04966
1577.35	171541	166540	0.97085		36.1231	13514.3	18971.4	1.4038		9.95313	6238.26	8270.12	1.32571		0.01489	843.787	204.368	0.2422		0.00149	689.442	95.2262	0.13812		0.000214871	608.892	62.8669	0.10325		1.7201e-06	465.252	27.5278	0.05917		2.00153e-06	495.864	29.8352	0.06017		5.73887e-07	488.541	23.5715	0.04825
995.239	134481	137628	1.0234							6.28	4911.48	6157.67	1.25373		0.0094	804.219	169.028	0.21018		0.000938167	671.967	87.1228	0.12965		0.000135575	592.697	58.7358	0.0991		1.08531e-06	459.704	28.0018	0.06091		1.26288e-06	489.864	26.2415	0.05357		3.62098e-07	477.176	22.3004	0.04673
627.953	97908.1	108119	1.10429							3.96241	3914.78	4522.27	1.15518		0.00593	766.419	145.034	0.18924		0.000591943	645.572	74.3405	0.11515		8.5542e-05	580.863	58.7228	0.1011		6.84785e-07	462.985	27.4372	0.05926		7.96824e-07	486.274	26.6685	0.05484		2.28468e-07	473.088	22.8486	0.0483
396.211	71409.4	85635.6	1.19922							2.50011	3229.07	3252.79	1.00735		0.00374	728.41	122.624	0.16834		0.000373491	635.812	69.486	0.10929		3.40549e-05	549.672	50.9826	0.09275							5.0276e-07	475.152	25.0105	0.05264		1.44154e-07	473.855	17.8465	0.03766
										1.57746	2605.74	2555.59	0.98075		0.00236	695.381	108.668	0.15627		0.000235657	609.68	65.9905	0.10824		2.14871e-05	533.61	48.7602	0.09138							3.17221e-07	471.297	24.8	0.05262		9.09548e-08	463.79	17.6001	0.03795
										0.99531	2176.26	1911.2	0.8782		0.000939575	668.748	88.7153	0.13266		0.000148689	589.697	62.2447	0.10555		1.35575e-05	521.591	47.0277	0.09016
										0.628	1862.53	1414.26	0.75932							9.38167e-05	585.578	59.2181	0.10113
										0.39624	1633.43	1083.79	0.66351							5.629e-05	565.035	58.2491	0.10309
										0.25001	1370.82	855.701	0.62423
										0.15775	1311.19	721.375	0.55017
										0.1	1130.75	526.697	0.46579

## Sheet: Fig.4c
40℃					50℃					60℃					80℃					100℃					120℃					140℃					150℃
aTw (rad/s)	bTG' (Pa)	bTG'' (Pa)	tanδ		aTw (rad/s)	bTG' (Pa)	bTG'' (Pa)	tanδ		aTw (rad/s)	bTG' (Pa)	bTG'' (Pa)	tanδ		aTw (rad/s)	bTG' (Pa)	bTG'' (Pa)	tanδ		aTw (rad/s)	bTG' (Pa)	bTG'' (Pa)	tanδ		aTw (rad/s)	bTG' (Pa)	bTG'' (Pa)	tanδ		aTw (rad/s)	bTG' (Pa)	bTG'' (Pa)	tanδ		aTw (rad/s)	bTG' (Pa)	bTG'' (Pa)	tanδ
64852.9	3.10762e+06	1.07867e+06	0.34711		99.5313	1041530	524933	0.504		31.1839	756673	450067	0.5948		1.06505	185751	172845	0.93052		0.04157	54702.3	32614.6	0.59622		0.00547	34176.4	16383.4	0.47938		0.000713973	19302.6	12163.2	0.63014		0.000264237	12793.5	9495.52	0.74221
40919.4	3.17739e+06	1.08438e+06	0.34128		62.8	927546	471854	0.50871		19.6757	658930	389566	0.59121		0.672	148150	137000	0.92474		0.02623	48721.5	26351.7	0.54086		0.00345	30479.7	14713.3	0.48272		0.000450486	16168.6	11030.2	0.6822		0.000166722	10348.6	8287.9	0.80087
25818.4	3.13116e+06	1.02964e+06	0.32884		39.6241	826802	423286	0.51196		12.4145	576781	352453	0.61107		0.424	120017	109308	0.91077		0.01655	43986.5	21851.4	0.49677		0.00218	26925.3	13535.6	0.50271		0.000284238	13379.5	9592.62	0.71696		0.000105195	8209.88	7209.18	0.87811
16290.3	3.01142e+06	1.17967e+06	0.39173		25.0011	729250	388845	0.53321		7.83304	488378	322251	0.65984		0.26753	98471.7	85799.8	0.87131		0.01044	39750.1	18434.4	0.46376		0.00137	23393.1	12586.9	0.53806		0.000179342	10822.9	8702.99	0.80413		6.63734e-05	6356.81	6188	0.97344
10278.5	2.84281e+06	1.06811e+06	0.37572		15.7746	636453	365511	0.57429		4.94231	405726	291261	0.71788		0.1688	82301.7	67210	0.81663		0.00659	36084.7	16007.2	0.4436		0.000867195	20002.4	11674.7	0.58367		0.000113157	8573.27	7674.44	0.89516		4.18787e-05	4792	5223.69	1.09009
6485.29	2.66002e+06	1.03581e+06	0.3894		9.95313	554387	324711	0.58571		3.11839	327495	257983	0.78775		0.1065	69899.8	52432	0.7501		0.00416	32560.5	14207.9	0.43635		0.000547164	16852	10665.6	0.6329		7.13973e-05	6673.44	6582.68	0.9864		2.64237e-05	3510.83	4271.62	1.2167
4091.94	2.45797e+06	991907	0.40355		6.28	487299	348655	0.71548		1.96757	261393	220471	0.84345		0.0672	60503.9	41146.7	0.68007		0.00262	29518.6	13122.1	0.44454		0.000345237	13920.3	9561.9	0.6869		4.50486e-05	5011.82	5531.14	1.10362		1.66722e-05	2473.04	3470.15	1.40319
2581.84	2.23154e+06	916938	0.4109		3.96241	363720	270610	0.74401		1.24145	204849	183757	0.89704		0.0424	52990	32420.1	0.61182		0.00166	26176.1	12204.5	0.46625		0.00021783	11425.5	8582.71	0.75119		2.84238e-05	3683.37	4520.39	1.22724		1.05195e-05	1705.12	2735.69	1.6044
1629.03	2.05541e+06	861286	0.41903		2.50011	303421	231747	0.76378		0.7833	164373	147632	0.89815		0.02675	46930.9	25951.9	0.55298		0.00104	22907	11475.3	0.50095		0.000137442	9052.41	7454.63	0.8235		1.79342e-05	2574.74	3670.98	1.42577		6.63734e-06	1120.64	2081.54	1.85745
1027.85	1.82509e+06	795357	0.43579		0.99531	174350	150531	0.86338		0.49423	125308	109351	0.87266		0.01688	42048.4	20868.4	0.49629		0.000658909	19670.2	10882.9	0.55327		8.67195e-05	7203.33	6598	0.91597		1.13157e-05	1789.62	2884.41	1.61174		4.18787e-06	698.223	1570.8	2.24971
648.529	1.67716e+06	901616	0.53758		0.628	140192	138903	0.99081		0.19676	84608.7	71844.6	0.84914		0.01065	38067.4	17322	0.45503		0.000415744	16992.7	9951.88	0.58565		5.47164e-05	5565.19	5642.67	1.01392		7.13973e-06	1130.12	2253.09	1.99367		2.64237e-06	447.946	1173.78	2.62036
409.194	1.3549e+06	581433	0.42913							0.12415	74937.3	55594.3	0.74188		0.00672	34488.1	14802.3	0.4292		0.000262317	14507.6	9573.89	0.65992		3.45237e-05	4203.74	4769.42	1.13456		4.50486e-06	739.011	1688.38	2.28465		1.66722e-06	292.764	799.897	2.73223
258.184	1.35515e+06	683505	0.50438							0.07833	67558.6	45907.1	0.67952		0.00424	31853	13168.3	0.41341		0.000165511	11990.9	8440.92	0.70395		2.1783e-05	3068.89	3980.29	1.29698		2.84238e-06	452.031	1247.33	2.75938		1.05195e-06	151.401	586.273	3.87232
162.903	1.318e+06	595455	0.45179							0.04942	58724.4	35188.4	0.59921		0.00268	28941.6	11748.5	0.40594		0.00010443	10129.6	7721.76	0.7623		1.37442e-05	2130.92	3261.65	1.53063		1.79342e-06	268.45	913.885	3.40431		6.63734e-07	88.8878	393.817	4.4305
102.785	1.12555e+06	505118	0.44878							0.03118	52267.8	29546.3	0.56529		0.00169	26495	10919.4	0.41213		6.58909e-05	8483.48	6822.65	0.80423		8.67195e-06	1435.02	2589.58	1.80455		1.13157e-06	163.929	657.982	4.01382		4.18787e-07	58.5799	286.091	4.88378
										0.01968	44841	24818.6	0.55348		0.00107	24219.2	10405.3	0.42963		4.15744e-05	6202	6133.78	0.989		5.47164e-06	1092.65	1996.42	1.82713		7.13973e-07	107.749	465.219	4.31764		2.64237e-07	37.903	209.774	5.53451
															0.000671998	21460.9	9963.9	0.46428		2.49446e-05	4895.15	4882.2	0.99735		3.28298e-06	666.408	1485.98	2.22984		4.28384e-07	56.3991	323.041	5.72776		1.66722e-07	23.2287	139.71	6.01453
															0.000424003	18642.4	9697.86	0.5202																	1.05195e-07	15.8061	104.088	6.58527
															0.0002556	15991.1	9241.51	0.57792

## Sheet: Fig.4d
MIN-2		Control-2
1000/T(K-1)	lnaT	1000/T(K-1)	lnaT
2.91374	-3.25192	2.9137	-3.80509
2.83131	-4.66705	2.83132	-5.45925
2.75333	-5.87814	2.7533	-6.72106
2.67963	-6.90776	2.67954	-7.78544
2.60964	-7.84936	2.60965	-8.6524
2.54326	-9.02802	2.5433	-9.81335
2.48018	-10.1266	2.48017	-10.9528
2.42021	-11.5129	2.42016	-11.8498
2.36298	-12.7169	2.36302	-12.8438
2.30849	-14.2463	2.30851	-13.2104
