# Supplementary material for: Stimuli-responsive mechanically interlocked polymer wrinkles
Source: Nat Commun. 2024 Jul 9;15:5760. doi: 10.1038/s41467-024-49750-8 (PMC11233622; doi:10.1038/s41467-024-49750-8)
Supplement: Supplementary file 3 — Source data [file 41467_2024_49750_MOESM3_ESM.zip › Source data/Fig.6.xlsx]

## Sheet: Fig.6c
Time (s)	Amplitude (μm)	Wavelength (μm)
0	3.37267	27.9473
5	3.16267	26.215
15	2.92933	26.1627
30	2.68967	24.7167
60	2.08833	23.3703
120	1.196	19.8457
180	0.24033	17.3407
300	0.09	15.972

## Sheet: Fig.6d
Time (min)	Amplitude (μm)	Wavelength (μm)
0	3.794	27.906
3	2.126	26.981
5	1.114	27.466
10	0.536	27.44
15	0.412	27.995
30	0.303	27.94

## Sheet: Fig.6e
0min		1min		3min
Distance (μm)	Height (μm)	Distance (μm)	Height (μm)	Distance (μm)	Height (μm)
0	-1.01132	0	-0.87384	0	0.09356
0.25	-0.96298	0.25	-0.92024	0.25	0.08719
0.5	-0.93232	0.5	-0.94569	0.5	0.07316
0.75	-0.87526	0.75	-0.96927	0.75	0.05096
1	-0.80691	1	-0.98835	1	0.04671
1.25	-0.74134	1.25	-1.00725	1.25	0.04459
1.5	-0.67001	1.5	-1.02016	1.5	0.04084
1.75	-0.62828	1.75	-1.03737	1.75	0.03055
2	-0.56823	2	-1.05459	2	0.03169
2.25	-0.49818	2.25	-1.06282	2.25	0.03904
2.5	-0.43324	2.5	-1.06768	2.5	0.03937
2.75	-0.36511	2.75	-1.06076	2.75	0.01847
3	-0.29974	3	-1.05066	3	0.01358
3.25	-0.23502	3.25	-1.0385	3.25	0.01994
3.5	-0.16923	3.5	-1.03719	3.5	0.02435
3.75	-0.09662	3.75	-1.02016	3.75	0.03055
4	-0.0172	4	-1.00818	4	0.03822
4.25	0.06562	4.25	-0.9992	4.25	0.03251
4.5	0.13951	4.5	-0.97469	4.5	0.03561
4.75	0.20189	4.75	-0.93484	4.75	0.02402
5	0.27173	5	-0.89966	5	0.02468
5.25	0.35136	5.25	-0.85288	5.25	0.02468
5.5	0.43717	5.5	-0.79656	5.5	0.01945
5.75	0.50019	5.75	-0.74642	5.75	0.00982
6	0.57301	6	-0.69964	6	0.00656
6.25	0.64072	6.25	-0.6422	6.25	0.01521
6.5	0.7031	6.5	-0.59243	6.5	0.01031
6.75	0.774	6.75	-0.55201	6.75	0.01521
7	0.83979	7	-0.49626	7	0.00786
7.25	0.90559	7.25	-0.42852	7.25	-0.00242
7.5	0.96967	7.5	-0.36416	7.5	0.00101
7.75	1.03227	7.75	-0.24553	7.75	0.00297
8	1.08103	8	-0.12803	8	-0.00242
8.25	1.12361	8.25	-0.03166	8.25	-0.01009
8.5	1.1613	8.5	0.04486	8.5	-0.01483
8.75	1.21517	8.75	0.11896	8.75	-0.01564
9	1.25477	9	0.1996	9	-0.01679
9.25	1.29012	9.25	0.28174	9.25	-0.02462
9.5	1.33036	9.5	0.40673	9.5	-0.03752
9.75	1.35229	9.75	0.4827	9.75	-0.05302
10	1.36996	10	0.58205	10	-0.06494
10.25	1.39232	10.25	0.69488	10.25	-0.05221
10.5	1.39977	10.5	0.76542	10.5	-0.05727
10.75	1.40211	10.75	0.85355	10.75	-0.06641
11	1.41212	11	0.95122	11	-0.0793
11.25	1.41063	11.25	1.02045	11.25	-0.07294
11.5	1.39381	11.5	1.04907	11.5	-0.07669
11.75	1.36847	11.75	1.07564	11.75	-0.07604
12	1.3574	12	1.08182	12	-0.08224
12.25	1.34569	12.25	1.07751	12.25	-0.09383
12.5	1.29693	12.5	1.05263	12.5	-0.07163
12.75	1.24796	12.75	1.00585	12.75	-0.06086
13	1.21027	13	0.94747	13	-0.04486
13.25	1.17684	13.25	0.85467	13.25	-0.05906
13.5	1.12681	13.5	0.77739	13.5	-0.09155
13.75	1.07805	13.75	0.70479	13.75	-0.08959
14	1.02801	14	0.64586	14	-0.08534
14.25	0.9684	14.25	0.57924	14.25	-0.0935
14.5	0.90048	14.5	0.5087	14.5	-0.08632
14.75	0.82659	14.75	0.3897	14.75	-0.07
15	0.74824	15	0.2417	15	-0.07277
15.25	0.67265	15.25	0.14964	15.25	-0.06624
15.5	0.57876	15.5	0.1111	15.5	-0.07375
15.75	0.50594	15.75	0.07162	15.75	-0.07979
16	0.42631	16	0.008	16	-0.07653
16.25	0.3488	16.25	-0.08948	16.25	-0.06918
16.5	0.25512	16.5	-0.18435	16.5	-0.07196
16.75	0.16165	16.75	-0.24871	16.75	-0.08812
17	0.05327	17	-0.31382	17	-0.08469
17.25	-0.02018	17.25	-0.34937	17.25	-0.08681
17.5	-0.10578	17.5	-0.38998	17.5	-0.08616
17.75	-0.19286	17.75	-0.42871	17.75	-0.09579
18	-0.29272	18	-0.47605	18	-0.11162
18.25	-0.38534	18.25	-0.51946	18.25	-0.11521
18.5	-0.47774	18.5	-0.54883	18.5	-0.13088
18.75	-0.58165	18.75	-0.57821	18.75	-0.12648
19	-0.68236	19	-0.61582	19	-0.14639
19.25	-0.76582	19.25	-0.6364	19.25	-0.14753
19.5	-0.85844	19.5	-0.64912	19.5	-0.13039
19.75	-0.94446	19.75	-0.67738	19.75	-0.12811
20	-1.02984	20	-0.6959	20	-0.13366
20.25	-1.09819	20.25	-0.70713	20.25	-0.12631
20.5	-1.17079	20.5	-0.72303	20.5	-0.1082
20.75	-1.24787	20.75	-0.72135	20.75	-0.09922
21	-1.30301	21	-0.70993	21	-0.09938
21.25	-1.34943	21.25	-0.69702	21.25	-0.09432
21.5	-1.40074	21.5	-0.69104	21.5	-0.08975
21.75	-1.4676	21.75	-0.68823	21.75	-0.08338
22	-1.51849	22	-0.67943	22	-0.08681
22.25	-1.55617	22.25	-0.67551	22.25	-0.07947
22.5	-1.59407	22.5	-0.65492	22.5	-0.07261
22.75	-1.63623	22.75	-0.63864	22.75	-0.07
23	-1.66093	23	-0.60515	23	-0.06053
23.25	-1.68158	23.25	-0.58532	23.25	-0.06004
23.5	-1.70138	23.5	-0.55875	23.5	-0.06184
23.75	-1.7116	23.75	-0.53873	23.75	-0.0602
24	-1.71033	24	-0.52451	24	-0.04682
24.25	-1.71842	24.25	-0.49401	24.25	-0.04127
24.5	-1.70479	24.5	-0.47661	24.5	-0.03621
24.75	-1.69776	24.75	-0.44798	24.75	-0.02364
25	-1.68243	25	-0.4274	25	-0.02234
25.25	-1.65412	25.25	-0.39503	25.25	-0.01793
25.5	-1.62814	25.5	-0.37351	25.5	-0.01532
25.75	-1.59791	25.75	-0.35854	25.75	-0.0145
26	-1.55426	26	-0.33422	26	-0.01336
26.25	-1.49826	26.25	-0.30821	26.25	-0.00813
26.5	-1.4693	26.5	-0.27865	26.5	-0.01173
26.75	-1.42118	26.75	-0.24871	26.75	-0.00748
27	-1.35305	27	-0.21821	27	0.00672
27.25	-1.28406	27.25	-0.19557	27.25	0.0046
27.5	-1.22019	27.5	-0.18378	27.5	0.00231
27.75	-1.14609	27.75	-0.15329	27.75	0.00705
28	-1.07498	28	-0.1284	28	0.01096
28.25	-0.99471	28.25	-0.10277	28.25	0.02957
28.5	-0.8974	28.5	-0.06291	28.5	0.0361
28.75	-0.79882	28.75	-0.04682	28.75	0.03088
29	-0.69811	29	-0.02137	29	0.03104
29.25	-0.59889	29.25	-0.00959	29.25	0.03333
29.5	-0.50564	29.5	-0.00416	29.5	0.02843
29.75	-0.42451	29.75	0.01436	29.75	0.03447
30	-0.28101	30	0.02466	30	0.02876
30.25	-0.17178	30.25	0.02746	30.25	0.02729
30.5	-0.05936	30.5	0.04299	30.5	0.02092
30.75	0.0158	30.75	0.04411	30.75	0.01276
31	0.12162	31	0.03719	31	0.01276
31.25	0.27556	31.25	0.03813	31.25	0.00688
31.5	0.41225	31.5	0.03551	31.5	0.01456
31.75	0.52489	31.75	0.01174	31.75	0.03023
32	0.63965	32	-0.00584	32	0.02272
32.25	0.74398	32.25	-0.02287	32.25	0.01439
32.5	0.87727	32.5	-0.0442	32.5	0.01553
32.75	0.96052	32.75	-0.07189	32.75	0.01831
33	1.06613	33	-0.10052	33	0.01717
33.25	1.16386	33.25	-0.13308	33.25	0.01309
33.5	1.27031	33.5	-0.15834	33.5	0.02157
33.75	1.37422	33.75	-0.17873	33.75	0.03202
34	1.47983	34	-0.19426	34	0.02876
34.25	1.5833	34.25	-0.21428	34.25	0.03871
34.5	1.66868	34.5	-0.25694	34.5	0.03382
34.75	1.74895	34.75	-0.2852	34.75	0.03333
35	1.82007	35	-0.30859	35	0.01129
35.25	1.88969	35.25	-0.32505	35.25	0.00737
35.5	1.94718	35.5	-0.33852	35.5	0.03839
35.75	1.99424	35.75	-0.35892	35.75	0.04508
36	2.03831	36	-0.39409	36	0.03023
36.25	2.06322	36.25	-0.40513	36.25	0.02353
36.5	2.07089	36.5	-0.4274	36.5	0.01766
36.75	2.07749	36.75	-0.4405	36.75	0.0139
37	2.06876	37	-0.45659	37	0.00819
37.25	2.03512	37.25	-0.47249	37.25	0.00427
37.5	1.99913	37.5	-0.49064	37.5	0.0126
37.75	1.94846	37.75	-0.50673	37.75	0.01782
38	1.89587	38	-0.51534	38	2.74887e-05
38.25	1.84413	38.25	-0.52507	38.25	-0.02103
38.5	1.77131	38.5	-0.52919	38.5	-0.02642
38.75	1.69296	38.75	-0.54228	38.75	-0.04698
39	1.64313	39	-0.54621	39	-0.05612
39.25	1.54881	39.25	-0.54958	39.25	-0.06249
39.5	1.47855	39.5	-0.55052	39.5	-0.05972
39.75	1.38359	39.75	-0.5565	39.75	-0.06886
40	1.27585	40	-0.56885	40	-0.07555
40.25	1.16258	40.25	-0.57503	40.25	-0.07898
40.5	1.05654	40.5	-0.5754	40.5	-0.07343
40.75	0.95882	40.75	-0.5726	40.75	-0.0638
41	0.84788	41	-0.59112	41	-0.062
41.25	0.73078	41.25	-0.59729	41.25	-0.06641
41.5	0.59387	41.5	-0.56829	41.5	-0.07604
41.75	0.47996	41.75	-0.5464	41.75	-0.07326
42	0.4031	42	-0.5275	42	-0.08583
42.25	0.28429	42.25	-0.52488	42.25	-0.09987
42.5	0.15846	42.5	-0.51964	42.5	-0.10917
42.75	0.01452	42.75	-0.50692	42.75	-0.12272
43	-0.10705	43	-0.48877	43	-0.13431
43.25	-0.22586	43.25	-0.45977	43.25	-0.15276
43.5	-0.35404	43.5	-0.42272	43.5	-0.16582
43.75	-0.43708	43.75	-0.38698	43.75	-0.17169
44	-0.53672	44	-0.35518	44	-0.16467
44.25	-0.65745	44.25	-0.32355	44.25	-0.16712
44.5	-0.76007	44.5	-0.29399	44.5	-0.1681
44.75	-0.8578	44.75	-0.26555	44.75	-0.15455
45	-0.96022	45	-0.22495	45	-0.14949
45.25	-1.02686	45.25	-0.19108	45.25	-0.14753
45.5	-1.11203	45.5	-0.15029	45.5	-0.13676
45.75	-1.18463	45.75	-0.1037	45.75	-0.11456
46	-1.25511	46	-0.04289	46	-0.10656
46.25	-1.31728	46.25	0.00407	46.25	-0.09448
46.5	-1.37328	46.5	0.05721	46.5	-0.07294
46.75	-1.41991	46.75	0.11596	46.75	-0.0682
47	-1.48037	47	0.18688	47	-0.05972
47.25	-1.53573	47.25	0.27126	47.25	-0.07359
47.5	-1.57193	47.5	0.35303	47.5	-0.07685
47.75	-1.59854	47.75	0.43667	47.75	-0.05825
48	-1.62793	48	0.52236	48	-0.03915
48.25	-1.65348	48.25	0.61779	48.25	-0.02462
48.5	-1.68094	48.5	0.69151	48.5	-0.00324
48.75	-1.69351	48.75	0.77983	48.75	0.01994
49	-1.69776	49	0.87357	49	0.01325
49.25	-1.69862	49.25	0.94841	49.25	0.01472
49.5	-1.69521	49.5	0.98564	49.5	0.01537
49.75	-1.69265	49.75	1.0081	49.75	0.02598
50	-1.67072	50	1.01521	50	0.03023
50.25	-1.64666	50.25	0.98901	50.25	0.04475
50.5	-1.6226	50.5	0.93606	50.5	0.06255
50.75	-1.59833	50.75	0.86365	50.75	0.06761
51	-1.5632	51	0.76392	51	0.06124
51.25	-1.53616	51.25	0.68571	51.25	0.05846
51.5	-1.49528	51.5	0.58317	51.5	0.06222
51.75	-1.45333	51.75	0.44284	51.75	0.06695
52	-1.40798	52	0.30401	52	0.0614
52.25	-1.35284	52.25	0.20278	52.25	0.04736
52.5	-1.2913	52.5	0.10829	52.5	0.05634
52.75	-1.22594	52.75	0.01904	52.75	0.0614
53	-1.22594	53	0.01904	53	0.04214
53.25	-1.1627	53.25	-0.08424	53.25	0.02925
53.5	-1.08669	53.5	-0.23412	53.5	0.02974
53.75	-0.98939	53.75	-0.3649	53.75	0.03839
54	-0.89464	54	-0.4347	54	0.03659
54.25	-0.79648	54.25	-0.49775	54.25	0.02451
54.5	-0.70067	54.5	-0.56099	54.5	0.03594
54.75	-0.61891	54.75	-0.62892	54.75	0.03545
55	-0.52395	55	-0.69646	55	0.0268
55.25	-0.41153	55.25	-0.74605	55.25	0.02712
55.5	-0.31188	55.5	-0.79544	55.5	0.0299
55.75	-0.21245	55.75	-0.85925	55.75	0.00607
56	-0.09726	56	-0.89498	56	-0.02021
56.25	0.02219	56.25	-0.92043	56.25	-0.01972
56.5	0.13227	56.5	-0.95186	56.5	-0.01254
56.75	0.22297	56.75	-0.98798	56.75	-0.01515
57	0.319	57	-0.9949	57	-0.02021
57.25	0.43844	57.25	-1.01174	57.25	-0.04192
57.5	0.54639	57.5	-1.03064	57.5	-0.05237
57.75	0.59473	57.75	-1.04261	57.75	-0.05368
58	0.68969	58	-1.04654	58	-0.05514
58.25	0.79636	58.25	-1.05384	58.25	-0.06298
58.5	0.88302	58.5	-1.05459	58.5	-0.04502
58.75	0.97159	58.75	-1.05908	58.75	-0.02935
59	1.06165	59	-1.06956	59	-0.04992
59.25	1.14235	59.25	-1.06712	59.25	-0.04486
59.5	1.22411	59.5	-1.0428	59.5	-0.04551
59.75	1.29288	59.75	-1.02671	59.75	-0.04372
60	1.3608	60	-1.00556	60	-0.04323
60.25	1.42979	60.25	-0.98255	60.25	-0.04551
60.5	1.48706	60.5	-0.95991	60.5	-0.05221
60.75	1.52475	60.75	-0.94251	60.75	-0.07294
61	1.56308	61	-0.92829	61	-0.08208
61.25	1.61609	61.25	-0.92024	61.25	-0.09008
61.5	1.64611	61.5	-0.88843	61.5	-0.09954
61.75	1.6723	61.75	-0.86243	61.75	-0.09122
62	1.69679	62	-0.83773	62	-0.08583
62.25	1.70956	62.25	-0.80536	62.25	-0.09252
62.5	1.71042	62.5	-0.76719	62.5	-0.09873
62.75	1.69679	62.75	-0.72284	62.75	-0.09465
63	1.67358	63	-0.69571	63	-0.08453
63.25	1.65612	63.25	-0.6596	63.25	-0.0904
63.5	1.63547	63.5	-0.61077	63.5	-0.09269
63.75	1.58054	63.75	-0.56436	63.75	-0.08126
64	1.55882	64	-0.52357	64	-0.06494
64.25	1.52028	64.25	-0.47567	64.25	-0.07114
64.5	1.46662	64.5	-0.42703	64.5	-0.07473
64.75	1.40978	64.75	-0.39222	64.75	-0.07196
65	1.33291	65	-0.34245	65	-0.06641
65.25	1.24881	65.25	-0.2852	65.25	-0.04878
65.5	1.16875	65.5	-0.23225	65.5	-0.04649
65.75	1.09381	65.75	-0.16938	65.75	-0.04649
66	1.01332	66	-0.09453	66	-0.03278
66.25	0.9305	66.25	0.02727	66.25	-0.02593
66.5	0.84469	66.5	0.12887	66.5	-0.0065
66.75	0.75548	66.75	0.23964	66.75	0.00754
67	0.69927	67	0.33245	67	-0.00503
67.25	0.60239	67.25	0.43573	67.25	-0.01385
67.5	0.52255	67.5	0.54126	67.5	0.00721
67.75	0.41758	67.75	0.64136	67.75	0.02108
68	0.30494	68	0.76261	68	0.01945
68.25	0.22276	68.25	0.89583	68.25	0.02451
68.5	0.12822	68.5	1.02531	68.5	0.03512
68.75	0.00771	68.75	1.13421	68.75	0.02582
69	-0.08044	69	1.21672	69	0.02435
69.25	-0.16007	69.25	1.3172	69.25	0.0299
69.5	-0.24779	69.5	1.41674	69.5	0.02761
69.75	-0.35808	69.75	1.48616	69.75	0.02108
70	-0.41472	70	1.49963	70	0.02386
70.25	-0.49776	70.25	1.4594	70.25	0.01815
70.5	-0.5891	70.5	1.40365	70.5	0.01423
70.75	-0.66575	70.75	1.33292	70.75	0.00313
71	-0.75283	71	1.18828	71	0.0077
71.25	-0.82374	71.25	1.05862	71.25	0.02239
71.5	-0.88633	71.5	0.95646	71.5	0.02663
71.75	-0.94425	71.75	0.87993	71.75	0.01978
72	-0.99599	72	0.80901	72	0.033
72.25	-1.04091	72.25	0.71452	72.25	0.03724
72.5	-1.07115	72.5	0.48663	72.5	0.0299
72.75	-1.12523	72.75	0.31991	72.75	0.04214
73	-1.17505	73	0.24788	73	0.04426
73.25	-1.18804	73.25	0.19754	73.25	0.0441
73.5	-1.21359	73.5	0.0937	73.5	0.03512
73.75	-1.24872	73.75	-0.08406	73.75	0.01292
74	-1.2681	74	-0.15834	74	0.01031
74.25	-1.29003	74.25	-0.21952	74.25	0.01913
74.5	-1.30323	74.5	-0.27453	74.5	0.02125
74.75	-1.30003	74.75	-0.32617	74.75	0.00199
75	-1.30301	75	-0.37295	75	-0.00862
75.25	-1.30514	75.25	-0.4143	75.25	-0.01009
75.5	-1.30323	75.5	-0.44798	75.5	-0.01091
75.75	-1.30791	75.75	-0.47156	75.75	-0.01679
76	-1.31238	76	-0.48334	76	-0.0096
76.25	-1.30536	76.25	-0.50898	76.25	-0.01434
76.5	-1.2813	76.5	-0.53106	76.5	-0.01254
76.75	-1.2764	76.75	-0.52713	76.75	-0.01809
77	-1.25234	77	-0.53405	77	-0.01254
77.25	-1.22211	77.25	-0.5363	77.25	-0.02201
77.5	-1.19762	77.5	-0.5522	77.5	-0.02119
77.75	-1.16398	77.75	-0.56081	77.75	-0.02282
78	-1.13715	78	-0.56118	78	-0.03441
78.25	-1.09989	78.25	-0.53948	78.25	-0.03703
78.5	-1.07966	78.5	-0.51141	78.5	-0.04453
78.75	-1.03708	78.75	-0.48653	78.75	-0.05188
79	-0.98491	79	-0.47156	79	-0.05694
79.25	-0.93211	79.25	-0.46351	79.25	-0.05645
79.5	-0.93275	79.5	-0.44068	79.5	-0.05727
79.75	-0.89442	79.75	-0.42066	79.75	-0.06396
80	-0.83715	80	-0.39634	80	-0.0824
80.25	-0.78775	80.25	-0.36247	80.25	-0.08338
80.5	-0.73559	80.5	-0.33104	80.5	-0.08469
80.75	-0.6715	80.75	-0.30952	80.75	-0.08632
81	-0.58867	81	-0.29231	81	-0.09155
81.25	-0.53843	81.25	-0.28576	81.25	-0.09448
81.5	-0.48839	81.5	-0.28613	81.5	-0.0873
81.75	-0.42238	81.75	-0.3026	81.75	-0.0793
82	-0.3732	82	-0.31869	82	-0.08975
82.25	-0.31294	82.25	-0.34582	82.25	-0.09546
82.5	-0.29527	82.5	-0.37894	82.5	-0.1015
82.75	-0.23608	82.75	-0.41786	82.75	-0.10836
83	-0.16624	83	-0.44592	83	-0.09987
83.25	-0.09811	83.25	-0.46875	83.25	-0.09775
83.5	-0.01273	83.5	-0.48484	83.5	-0.10265
83.75	0.05157	83.75	-0.50524	83.75	-0.10575
84	0.11651	84	-0.54285	84	-0.11423
84.25	0.1789	84.25	-0.5928	84.25	-0.12093
84.5	0.2383	84.5	-0.61825	84.5	-0.11391
84.75	0.30878	84.75	-0.62517	84.75	-0.11081
85	0.38287	85	-0.64145	85	-0.11277
85.25	0.44973	85.25	-0.65829	85.25	-0.1144
85.5	0.51296	85.5	-0.67008	85.5	-0.11505
85.75	0.53745	85.75	-0.69141	85.75	-0.11521
86	0.59515	86	-0.68898	86	-0.11358
86.25	0.65392	86.25	-0.68037	86.25	-0.11146
86.5	0.71737	86.5	-0.67551	86.5	-0.11587
86.75	0.79104	86.75	-0.6538	86.75	-0.11391
87	0.83362	87	-0.63322	87	-0.09612
87.25	0.86364	87.25	-0.60291	87.25	-0.10754
87.5	0.91581	87.5	-0.58682	87.5	-0.12566
87.75	0.98373	87.75	-0.5522	87.75	-0.12223
88	1.02908	88	-0.51235	88	-0.11293
88.25	1.06336	88.25	-0.47698	88.25	-0.12354
88.5	1.10914	88.5	-0.41692	88.5	-0.12011
88.75	1.1234	88.75	-0.30035	88.75	-0.11701
89	1.16322	89	-0.19239	89	-0.11897
89.25	1.19771	89.25	-0.17368	89.25	-0.11521
89.5	1.23178	89.5	-0.07358	89.5	-0.12011
89.75	1.26861	89.75	0.10979	89.75	-0.12729
90	1.30012	90	0.24993	90	-0.12811
90.25	1.31226	90.25	0.32234	90.25	-0.12533
90.5	1.31439	90.5	0.40093	90.5	-0.12484
90.75	1.31034	90.75	0.50534	90.75	-0.12762
91	1.3129	91	0.60095	91	-0.12795
91.25	1.30672	91.25	0.71733	91.25	-0.12631
91.5	1.30161	91.5	0.81145	91.5	-0.13252
91.75	1.29012	91.75	0.88741	91.75	-0.14411
92	1.29778	92	0.94167	92	-0.13366
92.25	1.28266	92.25	0.9602	92.25	-0.12582
92.5	1.25349	92.5	0.96357	92.5	-0.12272
92.75	1.23433	92.75	0.91567	92.75	-0.12648
93	1.20474	93	0.86608	93	-0.12925
93.25	1.1745	93.25	0.82885	93.25	-0.13774
93.5	1.13192	93.5	0.77028	93.5	-0.13562
93.75	1.08933	93.75	0.7091	93.75	-0.10607
94	1.04952	94	0.63444	94	-0.10052
94.25	0.99863	94.25	0.54931	94.25	-0.09938
94.5	0.95392	94.5	0.47353	94.5	-0.08681
94.75	0.91495	94.75	0.41029	94.75	-0.09448
95	0.91368	95	0.35247	95	-0.11211
95.25	0.8581	95.25	0.30887	95.25	-0.10362
95.5	0.79295	95.5	0.26715	95.5	-0.08387
95.75	0.73035	95.75	0.20129	95.75	-0.0873
96	0.67798	96	0.09632	96	-0.09106
96.25	0.63965	96.25	0.01193	96.25	-0.10313
96.5	0.59749	96.5	-0.06347	96.5	-0.10771
96.75	0.55832	96.75	-0.09378	96.75	-0.09204
97	0.50423	97	-0.14019	97	-0.09465
97.25	0.44142	97.25	-0.22177	97.25	-0.0984
97.5	0.38138	97.5	-0.28426	97.5	-0.08061
97.75	0.32815	97.75	-0.33085	97.75	-0.08371
98	0.31836	98	-0.36977	98	-0.07522
98.25	0.25193	98.25	-0.40008	98.25	-0.0731
98.5	0.19423	98.5	-0.4216	98.5	-0.06559
98.75	0.14313	98.75	-0.45303	98.75	-0.07033
99	0.08947	99	-0.49981	99	-0.08991
99.25	0.0273	99.25	-0.52993	99.25	-0.08746
99.5	-0.04616	99.5	-0.55538	99.5	-0.07588
99.75	-0.09747	99.75	-0.57503	99.75	-0.08632
100	-0.13473	100	-0.60889	100	-0.0842
100.25	-0.17753	100.25	-0.63808	100.25	-0.07963
100.5	-0.22352	100.5	-0.64968	100.5	-0.08126
100.75	-0.28633	100.75	-0.65642	100.75	-0.07604
101	-0.34914	101	-0.65118	101	-0.08355
101.25	-0.35446	101.25	-0.65193	101.25	-0.09024
101.5	-0.3979	101.5	-0.64276	101.5	-0.07849
101.75	-0.4507	101.75	-0.6437	101.75	-0.07751
102	-0.4952	102	-0.6669	102	-0.07816
102.25	-0.53928	102.25	-0.6581	102.25	-0.08012
102.5	-0.58527	102.5	-0.64201	102.5	-0.07033
102.75	-0.62934	102.75	-0.61376	102.75	-0.07375
103	-0.66256	103	-0.58214	103	-0.06853
103.25	-0.69173	103.25	-0.57877	103.25	-0.05759
103.5	-0.72814	103.5	-0.56773	103.5	-0.06102
103.75	-0.76518	103.75	-0.55183	103.75	-0.07016
104	-0.79244	104	-0.51384	104	-0.07
104.25	-0.80351	104.25	-0.48091	104.25	-0.06641
104.5	-0.82948	104.5	-0.4491	104.5	-0.06527
104.75	-0.83885	104.75	-0.42328	104.75	-0.06118
105	-0.86014	105	-0.39129	105	-0.06478
105.25	-0.89293	105.25	-0.3636	105.25	-0.06347
105.5	-0.90379	105.5	-0.33141	105.5	-0.06478
105.75	-0.90933	105.75	-0.30204

## Sheet: Fig.6f
0min		3min		10min
Distance (μm)	Height (μm)	Distance (μm)	Height (μm)	Distance (μm)	Height (μm)
0	-1.26531	0	-0.65624	0	-0.03634
0.25	-1.15463	0.25	-0.60877	0.25	-0.0241
0.5	-1.05611	0.5	-0.55913	0.5	-0.01336
0.75	-0.95686	0.75	-0.50913	0.75	-0.00257
1	-0.84326	1	-0.45253	1	0.01
1.25	-0.72723	1.25	-0.39917	1.25	0.02246
1.5	-0.60414	1.5	-0.34424	1.5	0.03202
1.75	-0.48081	1.75	-0.28884	1.75	0.04149
2	-0.36551	2	-0.23091	2	0.05173
2.25	-0.24899	2.25	-0.17322	2.25	0.062
2.5	-0.11787	2.5	-0.11998	2.5	0.07301
2.75	0.01081	2.75	-0.06697	2.75	0.08385
3	0.10471	3	-0.01061	3	0.09202
3.25	0.18571	3.25	0.04263	3.25	0.10238
3.5	0.29712	3.5	0.09888	3.5	0.10985
3.75	0.40829	3.75	0.15453	3.75	0.11697
4	0.51022	4	0.20428	4	0.12364
4.25	0.60946	4.25	0.25332	4.25	0.1317
4.5	0.70531	4.5	0.30404	4.5	0.13822
4.75	0.79969	4.75	0.36377	4.75	0.14439
5	0.88824	5	0.40716	5	0.14374
5.25	0.97435	5.25	0.44886	5.25	0.14824
5.5	1.05487	5.5	0.48852	5.5	0.15246
5.75	1.13295	5.75	0.5277	5.75	0.15613
6	1.20471	6	0.57013	6	0.15948
6.25	1.2738	6.25	0.61111	6.25	0.16185
6.5	1.33266	6.5	0.64296	6.5	0.16345
6.75	1.38788	6.75	0.66688	6.75	0.16455
7	1.43483	7	0.70377	7	0.16517
7.25	1.4791	7.25	0.73899	7.25	0.16188
7.5	1.51316	7.5	0.75641	7.5	0.15875
7.75	1.54284	7.75	0.77108	7.75	0.1569
8	1.55938	8	0.7837	8	0.15471
8.25	1.57178	8.25	0.79499	8.25	0.14946
8.5	1.56984	8.5	0.79884	8.5	0.14467
8.75	1.56424	8.75	0.79872	8.75	0.13915
9	1.54892	9	0.79824	9	0.13348
9.25	1.5263	9.25	0.79656	9.25	0.12663
9.5	1.51705	9.5	0.78634	9.5	0.11939
9.75	1.50294	9.75	0.7736	9.75	0.11267
10	1.45016	10	0.75473	10	0.1058
10.25	1.39153	10.25	0.73418	10.25	0.09784
10.5	1.3368	10.5	0.71038	10.5	0.08979
10.75	1.28036	10.75	0.68418	10.75	0.08387
11	1.2159	11	0.65005	11	0.07658
11.25	1.1512	11.25	0.61568	11.25	0.06714
11.5	1.09208	11.5	0.59008	11.5	0.05748
11.75	1.03176	11.75	0.56376	11.75	0.04951
12	0.95756	12	0.52398	12	0.03939
12.25	0.87996	12.25	0.48552	12.25	0.0287
12.5	0.79701	12.5	0.44682	12.5	0.01779
12.75	0.71528	12.75	0.40776	12.75	0.00585
13	0.65082	13	0.36774	13	-0.00502
13.25	0.58514	13.25	0.32723	13.25	-0.01615
13.5	0.48905	13.5	0.28313	13.5	-0.02724
13.75	0.38834	13.75	0.23758	13.75	-0.03833
14	0.28642	14	0.19046	14	-0.0506
14.25	0.18401	14.25	0.13674	14.25	-0.06096
14.5	0.09254	14.5	0.13674	14.5	-0.06096
14.75	0.000837064	14.75	0.08013	14.75	-0.07128
15	-0.09963	15	0.02268	15	-0.08337
15.25	-0.20325	15.25	-0.03176	15.25	-0.09351
15.5	-0.3081	15.5	-0.08572	15.5	-0.10295
15.75	-0.41391	15.75	-0.13848	15.75	-0.11239
16	-0.5173	16	-0.1904	16	-0.12258
16.25	-0.62141	16.25	-0.24581	16.25	-0.13289
16.5	-0.73039	16.5	-0.30145	16.5	-0.14188
16.75	-0.83913	16.75	-0.35818	16.75	-0.1504
17	-0.93935	17	-0.41395	17	-0.15612
17.25	-1.03884	17.25	-0.46358	17.25	-0.16129
17.5	-1.13711	17.5	-0.5119	17.5	-0.16614
17.75	-1.23393	17.75	-0.55997	17.75	-0.17046
18	-1.32077	18	-0.60997	18	-0.1727
18.25	-1.40591	18.25	-0.65143	18.25	-0.1745
18.5	-1.48765	18.5	-0.69122	18.5	-0.17505
18.75	-1.56427	18.75	-0.72787	18.75	-0.17558
19	-1.60757	19	-0.76261	19	-0.1752
19.25	-1.64601	19.25	-0.78869	19.25	-0.17445
19.5	-1.6876	19.5	-0.81248	19.5	-0.17208
19.75	-1.72579	19.75	-0.83015	19.75	-0.16953
20	-1.74136	20	-0.8477	20	-0.16706
20.25	-1.75255	20.25	-0.85899	20.25	-0.16436
20.5	-1.75036	20.5	-0.86813	20.5	-0.16044
20.75	-1.74574	20.75	-0.86777	20.75	-0.15662
21	-1.73382	21	-0.8662	21	-0.15135
21.25	-1.71533	21.25	-0.86705	21.25	-0.14578
21.5	-1.69758	21.5	-0.86608	21.5	-0.13999
21.75	-1.67641	21.75	-0.8489	21.75	-0.13512
22	-1.63336	22	-0.83351	22	-0.1276
22.25	-1.58714	22.25	-0.81849	22.25	-0.11973
22.5	-1.54627	22.5	-0.80287	22.5	-0.11136
22.75	-1.50443	22.75	-0.7852	22.75	-0.10282
23	-1.45213	23	-0.76585	23	-0.09403
23.25	-1.39691	23.25	-0.73881	23.25	-0.08486
23.5	-1.33634	23.5	-0.7102	23.5	-0.07512
23.75	-1.27334	23.75	-0.68208	23.75	-0.06518
24	-1.19574	24	-0.64891	24	-0.05464
24.25	-1.11595	24.25	-0.61658	24.25	-0.05464
24.5	-1.03519	24.5	-0.58365	24.5	-0.0443
24.75	-0.95127	24.75	-0.54868	24.75	-0.03449
25	-0.84715	25	-0.51178	25	-0.02537
25.25	-0.74109	25.25	-0.46262	25.25	-0.01476
25.5	-0.64525	25.5	-0.41864	25.5	-0.00404
25.75	-0.54916	25.75	-0.3726	25.75	0.00642
26	-0.44505	26	-0.32513	26	0.01694
26.25	-0.34118	26.25	-0.26985	26.25	0.02763
26.5	-0.25069	26.5	-0.21432	26.5	0.03767
26.75	-0.15898	26.75	-0.16745	26.75	0.04743
27	-0.04927	27	-0.12106	27	0.057
27.25	0.04973	27.25	-0.06818	27.25	0.06434
27.5	0.14801	27.5	-0.01842	27.5	0.07353
27.75	0.24531	27.75	0.02737	27.75	0.08235
28	0.3358	28	0.07304	28	0.09104
28.25	0.42508	28.25	0.1228	28.25	0.09899
28.5	0.50827	28.5	0.17352	28.5	0.10733
28.75	0.59098	28.75	0.22628	28.75	0.11402
29	0.67782	29	0.2782	29	0.12049
29.25	0.76515	29.25	0.31666	29.25	0.12686
29.5	0.84956	29.5	0.35992	29.5	0.13465
29.75	0.93372	29.75	0.40091	29.75	0.13985
30	1.01789	30	0.44177	30	0.14467
30.25	1.09938	30.25	0.48347	30.25	0.14769
30.5	1.16238	30.5	0.52458	30.5	0.15039
30.75	1.22247	30.75	0.55823	30.75	0.15316
31	1.27453	31	0.59032	31	0.15556
31.25	1.32488	31.25	0.62481	31.25	0.15648
31.5	1.3694	31.5	0.65498	31.5	0.1571
31.75	1.41197	31.75	0.67721	31.75	0.15678
32	1.44724	32	0.69788	32	0.15588
32.25	1.47886	32.25	0.71375	32.25	0.15393
32.5	1.49321	32.5	0.72853	32.5	0.15156
32.75	1.5044	32.75	0.74187	32.75	0.14791
33	1.51	33	0.75401	33	0.14377
33.25	1.51535	33.25	0.7587	33.25	0.13875
33.5	1.50635	33.5	0.76218	33.5	0.1334
33.75	1.49516	33.75	0.76326	33.75	0.1334
34	1.4757	34	0.76218	34	0.12736
34.25	1.4521	34.25	0.74752	34.25	0.12089
34.5	1.40588	34.5	0.73106	34.5	0.11412
34.75	1.35723	34.75	0.71615	34.75	0.1073
35	1.30931	35	0.69836	35	0.10118
35.25	1.26188	35.25	0.67505	35.25	0.09377
35.5	1.21493	35.5	0.65053	35.5	0.08597
35.75	1.16457	35.75	0.62685	35.75	0.07793
36	1.08527	36	0.60174	36	0.06884
36.25	1.0033	36.25	0.5664	36.25	0.05917
36.5	0.9347	36.5	0.52987	36.5	0.05031
36.75	0.86683	36.75	0.49561	36.75	0.04157
37	0.7902	37	0.45595	37	0.03252
37.25	0.7126	37.25	0.42639	37.25	0.02203
37.5	0.62941	37.5	0.39598	37.5	0.01139
37.75	0.54354	37.75	0.34947	37.75	0.000629517
38	0.44137	38	0.30103	38	-0.01058
38.25	0.33896	38.25	0.25092	38.25	-0.02165
38.5	0.2565	38.5	0.20104	38.5	-0.03141
38.75	0.17355	38.75	0.15909	38.75	-0.04148
39	0.067	39	0.11427	39	-0.05372
39.25	-0.02398	39.25	0.06787	39.25	-0.06601
39.5	-0.12736	39.5	0.02028	39.5	-0.07617
39.75	-0.2305	39.75	-0.03561	39.75	-0.08649
40	-0.33851	40	-0.09161	40	-0.09675
40.25	-0.44651	40.25	-0.13812	40.25	-0.10694
40.5	-0.55427	40.5	-0.19978	40.5	-0.11721
40.75	-0.66155	40.75	-0.25615	40.75	-0.12692
41	-0.77053	41	-0.31263	41	-0.13514
41.25	-0.87902	41.25	-0.36191	41.25	-0.14293
41.5	-0.98265	41.5	-0.41034	41.5	-0.14978
41.75	-1.08457	41.75	-0.46202	41.75	-0.15747
42	-1.18041	42	-0.51226	42	-0.16251
42.25	-1.27334	42.25	-0.5512	42.25	-0.16721
42.5	-1.35532	42.5	-0.59735	42.5	-0.17126
42.75	-1.43608	42.75	-0.64374	42.75	-0.17485
43	-1.52024	43	-0.68977	43	-0.17558
43.25	-1.59954	43.25	-0.68977	43.25	-0.17613
43.5	-1.64576	43.5	-0.72571	43.5	-0.17613
43.75	-1.68614	43.75	-0.75924	43.75	-0.17633
44	-1.72166	44	-0.78532	44	-0.17553
44.25	-1.75328	44.25	-0.80924	44.25	-0.1736
44.5	-1.76982	44.5	-0.83243	44.5	-0.17133
44.75	-1.78053	44.75	-0.85322	44.75	-0.16811
45	-1.77274	45	-0.85791	45	-0.16469
45.25	-1.75961	45.25	-0.8602	45.25	-0.16092
45.5	-1.74793	45.5	-0.86512	45.5	-0.15687
45.75	-1.73358	45.75	-0.86837	45.75	-0.15127
46	-1.69831	46	-0.85983	46	-0.14526
46.25	-1.65768	46.25	-0.84758	46.25	-0.13816
46.5	-1.60636	46.5	-0.83135	46.5	-0.13079
46.75	-1.5526	46.75	-0.81332	46.75	-0.12235
47	-1.49397	47	-0.79289	47	-0.11371
47.25	-1.43145	47.25	-0.7715	47.25	-0.10477
47.5	-1.3524	47.5	-0.7471	47.5	-0.09443
47.75	-1.27042	47.75	-0.72186	47.75	-0.08449
48	-1.18723	48	-0.6947	48	-0.07447
48.25	-1.10136	48.25	-0.6667	48.25	-0.06403
48.5	-1.01014	48.5	-0.62788	48.5	-0.05177
48.75	-0.91381	48.75	-0.58713	48.75	-0.04068
49	-0.79218	49	-0.54243	49	-0.02954
49.25	-0.66787	49.25	-0.49664	49.25	-0.01843
49.5	-0.55695	49.5	-0.45024	49.5	-0.00879
49.75	-0.44554	49.75	-0.40265	49.75	0.00253
50	-0.32221	50	-0.35169	50	0.01407
50.25	-0.19888	50.25	-0.29797	50.25	0.02518
50.5	-0.08941	50.5	-0.24437	50.5	0.03635
50.75	0.01738	50.75	-0.19052	50.75	0.04546
51	0.11882	51	-0.13452	51	0.0551
51.25	0.20955	51.25	-0.07839	51.25	0.06597
51.5	0.31829	51.5	-0.02323	51.5	0.07676
51.75	0.42702	51.75	0.02232	51.75	0.08512
52	0.53405	52	0.07797	52	0.09399
52.25	0.63841	52.25	0.13374	52.25	0.10208
52.5	0.7199	52.5	0.18626	52.5	0.11002
52.75	0.80042	52.75	0.2383	52.75	0.11792
53	0.90161	53	0.28986	53	0.11709
53.25	1.00208	53.25	0.34057	53.25	0.12633
53.5	1.07798	53.5	0.38612	53.5	0.1336
53.75	1.14974	53.75	0.42506	53.75	0.1405
54	1.21468	54	0.46581	54	0.14482
54.25	1.27769	54.25	0.50631	54.25	0.15031
54.5	1.34264	54.5	0.54597	54.5	0.15458
54.75	1.40564	54.75	0.58443	54.75	0.15863
55	1.45527	55	0.61808	55	0.16103
55.25	1.50246	55.25	0.65089	55.25	0.1634
55.5	1.54381	55.5	0.6849	55.5	0.16485
55.75	1.58103	55.75	0.71231	55.75	0.16577
56	1.60122	56	0.73598	56	0.16472
56.25	1.6163	56.25	0.75798	56.25	0.16315
56.5	1.61654	56.5	0.77432	56.5	0.16103
56.75	1.61338	56.75	0.78922	56.75	0.15855
57	1.60754	57	0.80184	57	0.15438
57.25	1.58735	57.25	0.81218	57.25	0.15086
57.5	1.57057	57.5	0.80821	57.5	0.14544
57.75	1.55014	57.75	0.80881	57.75	0.13967
58	1.5027	58	0.80269	58	0.13255
58.25	1.45162	58.25	0.79451	58.25	0.12519
58.5	1.40856	58.5	0.77997	58.5	0.11844
58.75	1.36307	58.75	0.76351	58.75	0.11102
59	1.29399	59	0.74115	59	0.10293
59.25	1.22004	59.25	0.71759	59.25	0.09484
59.5	1.14219	59.5	0.68803	59.5	0.08777
59.75	1.06192	59.75	0.66075	59.75	0.08035
60	0.97483	60	0.62601	60	0.07254
60.25	0.88897	60.25	0.5902	60.25	0.06424
60.5	0.8245	60.5	0.55534	60.5	0.05273
60.75	0.75712	60.75	0.51989	60.75	0.04159
61	0.65325	61	0.48143	61	0.0319
61.25	0.54622	61.25	0.44309	61.25	0.02241
61.5	0.44843	61.5	0.40439	61.5	0.01274
61.75	0.35234	61.75	0.36437	61.75	0.00228
62	0.26477	62	0.3181	62	-0.00851
62.25	0.17477	62.25	0.27075	62.25	-0.01943
62.5	0.05898	62.5	0.22435	62.5	-0.03092
62.75	-0.05779	62.75	0.17712	62.75	-0.03261
63	-0.15582	63	0.12376	63	-0.04383
63.25	-0.25215	63.25	0.06066	63.25	-0.05409
63.5	-0.34313	63.5	0.01283	63.5	-0.06421
63.75	-0.45673	63.75	-0.03464	63.75	-0.07442
64	-0.56863	64	-0.09065	64	-0.08569
64.25	-0.68052	64.25	-0.14642	64.25	-0.09655
64.5	-0.79583	64.5	-0.19593	64.5	-0.10724
64.75	-0.90626	64.75	-0.24533	64.75	-0.11573
65	-0.9773	65	-0.30133	65	-0.1228
65.25	-1.04808	65.25	-0.3547	65.25	-0.13042
65.5	-1.15147	65.5	-0.40313	65.5	-0.13781
65.75	-1.25436	65.75	-0.45097	65.75	-0.14401
66	-1.32467	66	-0.49976	66	-0.14988
66.25	-1.39083	66.25	-0.54675	66.25	-0.1544
66.5	-1.45432	66.5	-0.58353	66.5	-0.15872
66.75	-1.51635	66.75	-0.61946	66.75	-0.16124
67	-1.5723	67	-0.66429	67	-0.16321
67.25	-1.62338	67.25	-0.70059	67.25	-0.16371
67.5	-1.64333	67.5	-0.72883	67.5	-0.16459
67.75	-1.65817	67.75	-0.75443	67.75	-0.16266
68	-1.67374	68	-0.77222	68	-0.16047
68.25	-1.68444	68.25	-0.7882	68.25	-0.15957
68.5	-1.66352	68.5	-0.79998	68.5	-0.15707
68.75	-1.63603	68.75	-0.80503	68.75	-0.15207
69	-1.59687	69	-0.81044	69	-0.14678
69.25	-1.55527	69.25	-0.81356	69.25	-0.14258
69.5	-1.52608	69.5	-0.80154	69.5	-0.13714
69.75	-1.48205	69.75	-0.78724	69.75	-0.13222
70	-1.42562	70	-0.7745	70	-0.12702
70.25	-1.36651	70.25	-0.76032	70.25	-0.1199
70.5	-1.30253	70.5	-0.73833	70.5	-0.11229
70.75	-1.23636	70.75	-0.71165	70.75	-0.10312
71	-1.15974	71	-0.69049	71	-0.09273
71.25	-1.08068	71.25	-0.66826	71.25	-0.08289
71.5	-0.99092	71.5	-0.63593	71.5	-0.0731
71.75	-0.89775	71.75	-0.63593	71.75	-0.06353
72	-0.79047	72	-0.60228	72	-0.05464
72.25	-0.6832	72.25	-0.56827	72.25	-0.05464
72.5	-0.59003	72.5	-0.53642	72.5	-0.04308
72.75	-0.49614	72.75	-0.49171	72.75	-0.03149
73	-0.37767	73	-0.4458	73	-0.0212
73.25	-0.25677	73.25	-0.40013	73.25	-0.01083
73.5	-0.1332	73.5	-0.35313	73.5	0.00188
73.75	-0.0123	73.75	-0.29496	73.75	0.01444
74	0.08817	74	-0.23668	74	0.02298
74.25	0.1879	74.25	-0.18992	74.25	0.03265
74.5	0.30004	74.5	-0.14257	74.5	0.04251
74.75	0.41048	74.75	-0.08019	74.75	0.05231
75	0.50292	75	-0.01722	75	0.0613
75.25	0.59171	75.25	0.03194	75.25	0.07004
75.5	0.66614	75.5	0.07881	75.5	0.0787
75.75	0.76199	75.75	0.12148	75.75	0.08727
76	0.85029	76	0.16486	76	0.09519
76.25	0.93616	76.25	0.21306	76.25	0.10213
76.5	1.01035	76.5	0.26341	76.5	0.11035
76.75	1.08162	76.75	0.30884	76.75	0.11844
77	1.1473	77	0.35367	77	0.12556
77.25	1.21152	77.25	0.3985	77.25	0.1317
77.5	1.26844	77.5	0.44297	77.5	0.13687
77.75	1.32391	77.75	0.48468	77.75	0.14182
78	1.38132	78	0.52542	78	0.14666
78.25	1.4358	78.25	0.56544	78.25	0.15124
78.5	1.46767	78.5	0.59921	78.5	0.15413
78.75	1.49662	78.75	0.62926	78.75	0.15768
79	1.5314	79	0.6587	79	0.15883
79.25	1.564	79.25	0.68791	79.25	0.15948
79.5	1.58152	79.5	0.71579	79.5	0.158
79.75	1.59416	79.75	0.73346	79.75	0.15755
80	1.58516	80	0.74728	80	0.15695
80.25	1.57324	80.25	0.76026	80.25	0.15591
80.5	1.56084	80.5	0.77156	80.5	0.15233
80.75	1.54551	80.75	0.77913	80.75	0.14826
81	1.51097	81	0.7849	81	0.14304
81.25	1.47229	81.25	0.78285	81.25	0.13752
81.5	1.43362	81.5	0.77925	81.5	0.13188
81.75	1.38472	81.75	0.77288	81.75	0.12586
82	1.33753	82	0.76735	82	0.12586
82.25	1.28742	82.25	0.74956	82.25	0.11867
82.5	1.21371	82.5	0.73009	82.5	0.1115
82.75	1.13757	82.75	0.70642	82.75	0.10498
83	1.06703	83	0.68166	83	0.09789
83.25	0.99624	83.25	0.65546	83.25	0.08877
83.5	0.92059	83.5	0.62794	83.5	0.07968
83.75	0.84421	83.75	0.592	83.75	0.07341
84	0.76272	84	0.55955	84	0.06532
84.25	0.68001	84.25	0.5241	84.25	0.05563
84.5	0.59098	84.5	0.4878	84.5	0.04591
84.75	0.50097	84.75	0.4503	84.75	0.03767
85	0.40878	85	0.41256	85	0.02993
85.25	0.3161	85.25	0.37218	85.25	0.02011
85.5	0.22171	85.5	0.33048	85.5	0.01002
85.75	0.12709	85.75	0.28781	85.75	0.000629517
86	0.03003	86	0.24094	86	-0.00904
86.25	-0.06727	86.25	0.18842	86.25	-0.02325
86.5	-0.17066	86.5	0.13614	86.5	-0.03501
86.75	-0.27283	86.75	0.09143	86.75	-0.04258
87	-0.36234	87	0.04696	87	-0.05002
87.25	-0.44992	87.25	-0.00328	87.25	-0.05996
87.5	-0.52606	87.5	-0.04919	87.5	-0.06995
87.75	-0.61947	87.75	-0.0969	87.75	-0.08032
88	-0.70874	88	-0.14509	88	-0.09043
88.25	-0.79607	88.25	-0.20146	88.25	-0.0985
88.5	-0.88145	88.5	-0.25783	88.5	-0.10562
88.75	-0.96562	88.75	-0.30578	88.75	-0.11376
89	-1.04443	89	-0.35205	89	-0.1216
89.25	-1.11984	89.25	-0.39256	89.25	-0.1269
89.5	-1.17871	89.5	-0.4327	89.5	-0.13177
89.75	-1.23466	89.75	-0.475	89.75	-0.13711
90	-1.29426	90	-0.51683	90	-0.14206
90.25	-1.35167	90.25	-0.56009	90.25	-0.14421
90.5	-1.39667	90.5	-0.6012	90.5	-0.14593
90.75	-1.43705	90.75	-0.6286	90.75	-0.14783
91	-1.46186	91	-0.65372	91	-0.14948
91.25	-1.48205	91.25	-0.67235	91.25	-0.14885
91.5	-1.49349	91.5	-0.69867	91.5	-0.14885
91.75	-1.50103	91.75	-0.71585	91.75	-0.14768
92	-1.49762	92	-0.73003	92	-0.14556
92.25	-1.48984	92.25	-0.73532	92.25	-0.14311
92.5	-1.46405	92.5	-0.73833	92.5	-0.13999
92.75	-1.43413	92.75	-0.73725	92.75	-0.13706
93	-1.39837	93	-0.734	93	-0.13339
93.25	-1.35848	93.25	-0.71693	93.25	-0.12945
93.5	-1.31104	93.5	-0.70131	93.5	-0.12328
93.75	-1.25826	93.75	-0.68593	93.75	-0.11683
94	-1.21715	94	-0.6697	94	-0.11221
94.25	-1.17433	94.25	-0.65035	94.25	-0.10697
94.5	-1.11328	94.5	-0.62932	94.5	-0.09883
94.75	-1.04735	94.75	-0.60072	94.75	-0.09008
95	-0.96902	95	-0.57415	95	-0.08004
95.25	-0.88559	95.25	-0.53834	95.25	-0.0697
95.5	-0.78561	95.5	-0.50168	95.5	-0.06179
95.75	-0.68296	95.75	-0.46743	95.75	-0.05382
96	-0.58711	96	-0.43294	96	-0.0438
96.25	-0.49297	96.25	-0.39556	96.25	-0.03104
96.5	-0.40735	96.5	-0.35446	96.5	-0.02205
96.75	-0.32002	96.75	-0.28884	96.75	-0.01323
97	-0.21493	97	-0.23752	97	-0.00362
97.25	-0.10911	97.25	-0.18223	97.25	0.00545
97.5	-0.01862	97.5	-0.12791	97.5	0.01709
97.75	0.07041	97.75	-0.07935	97.75	0.02888
98	0.15798	98	-0.03176	98	0.03849
98.25	0.24701	98.25	0.01367	98.25	0.04766
98.5	0.3448	98.5	0.05934	98.5	0.055
98.75	0.4421	98.75	0.10934	98.75	0.06272
99	0.52335	99	0.16486	99	0.07221
99.25	0.60265	99.25	0.20993	99.25	0.0816
99.5	0.68195	99.5	0.2538	99.5	0.08994
99.75	0.76539	99.75	0.29502	99.75	0.09611
100	0.85102	100	0.33589	100	0.10311
100.25	0.93445	100.25	0.37831	100.25	0.11007
100.5	0.99357	100.5	0.37831	100.5	0.11599
100.75	1.05122	100.75	0.42987	100.75	0.12291
101	1.11836	101	0.47097	101	0.12808
101.25	1.18574	101.25	0.51015	101.25	0.12808
101.5	1.24777	101.5	0.54176	101.5	0.133
101.75	1.30688	101.75	0.57145	101.75	0.13875
102	1.34507	102	0.59501	102	0.14292
102.25	1.38083	102.25	0.6182	102.25	0.14492
102.5	1.41634	102.5	0.64416	102.5	0.14669
102.75	1.45016	102.75	0.67914	102.75	0.15031
103	1.46816	103	0.69728	103	0.15246
103.25	1.48348	103.25	0.71339	103.25	0.15181
103.5	1.4937	103.5	0.72481	103.5	0.15069
103.75	1.50197	103.75	0.73574	103.75	0.14936
104	1.50319	104	0.7504	104	0.14769
104.25	1.50002	104.25	0.76387	104.25	0.14582
104.5	1.47716	104.5	0.77036	104.5	0.14362
104.75	1.45113	104.75	0.77192	104.75	0.1402
105	1.42243	105	0.76411	105	0.13585
105.25	1.39178	105.25	0.75437	105.25	0.13026
105.5	1.35188	105.5	0.74079	105.5	0.12461
105.75	1.3132	105.75	0.72589	105.75	0.11937
106	1.26309	106	0.70846	106	0.1141
106.25	1.21031	106.25	0.68983	106.25	0.1068
106.5	1.15022	106.5	0.66483	106.5	0.10056
106.75	1.08771	106.75	0.63635	106.75	0.09421
107	1.01862	107	0.60546	107	0.08767
107.25	0.94808	107.25	0.57433	107.25	0.07968
107.5	0.87072	107.5	0.54309	107.5	0.07129
107.75	0.79288	107.75	0.51172	107.75	0.06332
108	0.7216	108	0.47963	108	0.05533
108.25	0.64911	108.25	0.4497	108.25	0.04686
108.5	0.56373	108.5	0.41377	108.5	0.03839
108.75	0.47835	108.75	0.37615	108.75	0.03063
109	0.40586	109	0.33156	109	0.02288
109.25	0.33118	109.25	0.28625	109.25	0.01424
109.5	0.23023	109.5	0.24431	109.5	0.00378
109.75	0.12903	109.75	0.20212	109.75	-0.00551
110	0.05825	110	0.15381	110	-0.01483
110.25	-0.01206	110.25	0.11415	110.25	-0.02355
110.5	-0.1096	110.5	0.06727	110.5	-0.03221
110.75	-0.20642	110.75	0.02028	110.75	-0.03256
111	-0.27429	111	-0.02431	111	-0.04138
111.25	-0.34191	111.25	-0.06818	111.25	-0.05005
111.5	-0.44724	111.5	-0.10736	111.5	-0.05831
111.75	-0.53335	111.75	-0.14666	111.75	-0.06681
112	-0.6129	112	-0.19473	112	-0.073
112.25	-0.68928	112.25	-0.23956	112.25	-0.07912
112.5	-0.74547	112.5	-0.28054	112.5	-0.08686
112.75	-0.79972	112.75	-0.32032	112.75	-0.09423
113	-0.86345	113	-0.35962	113	-0.1005
113.25	-0.92573	113.25	-0.3982	113.25	-0.10659
113.5	-0.97632	113.5	-0.43366	113.5	-0.11099
113.75	-1.02351	113.75	-0.46803	113.75	-0.11518
114	-1.05854	114	-0.49495	114	-0.11863
114.25	-1.09284	114.25	-0.51659	114.25	-0.12158
114.5	-1.1342	114.5	-0.53882	114.5	-0.12445
--	--	114.75	-0.56093	114.75	-0.12712
	--	--	--	115	-0.12887
	--	--	--	115.25	-0.12962
	--	--	--	115.5	-0.12937
