# Supplementary material for: Stimuli-responsive mechanically interlocked polymer wrinkles
Source: Nat Commun. 2024 Jul 9;15:5760. doi: 10.1038/s41467-024-49750-8 (PMC11233622; doi:10.1038/s41467-024-49750-8)
Supplement: Supplementary file 3 — Source data [file 41467_2024_49750_MOESM3_ESM.zip › Source data/Supplementary Fig. 43.xlsx]

## Sheet: Sheet1
MIN-2		NB-UPY		[2]Rotaxane		BMA
Wavenumber(cm-1)	Transmittance(a.u.)	Wavenumber(cm-1)	Transmittance(a.u.)	Wavenumber(cm-1)	Transmittance(a.u.)	Wavenumber(cm-1)	Transmittance(a.u.)
2000	99.1958	2000	75.2731	2000	73.6564	2000	99.5956
1999	99.1794	1999	75.243	1999	73.6522	1999	99.596
1998	99.1567	1998	75.2207	1998	73.6482	1998	99.6034
1997	99.1417	1997	75.2053	1997	73.6448	1997	99.6182
1996	99.1438	1996	75.1993	1996	73.6429	1996	99.6375
1995	99.1573	1995	75.2083	1995	73.6431	1995	99.6577
1994	99.1695	1994	75.2301	1994	73.6442	1994	99.6758
1993	99.1747	1993	75.2517	1993	73.6433	1993	99.6902
1992	99.174	1992	75.2617	1992	73.6385	1992	99.7004
1991	99.167	1991	75.2638	1991	73.6312	1991	99.7079
1990	99.1529	1990	75.2724	1990	73.624	1990	99.7161
1989	99.1352	1989	75.2956	1989	73.6182	1989	99.7285
1988	99.1199	1988	75.3281	1988	73.6132	1988	99.7473
1987	99.1102	1987	75.3597	1987	73.6089	1987	99.7715
1986	99.106	1986	75.384	1986	73.6058	1986	99.7978
1985	99.1063	1985	75.4005	1985	73.6036	1985	99.8214
1984	99.1075	1984	75.4098	1984	73.6008	1984	99.8384
1983	99.1042	1983	75.4106	1983	73.5961	1983	99.8474
1982	99.0965	1982	75.4021	1982	73.5895	1982	99.8495
1981	99.0927	1981	75.3872	1981	73.5821	1981	99.8487
1980	99.101	1980	75.3739	1980	73.575	1980	99.8503
1979	99.1209	1979	75.37	1979	73.5693	1979	99.8591
1978	99.1464	1978	75.3765	1978	73.5655	1978	99.8765
1977	99.1725	1977	75.3898	1977	73.563	1977	99.9002
1976	99.1937	1976	75.4048	1976	73.5605	1976	99.9251
1975	99.2036	1975	75.4156	1975	73.5569	1975	99.9453
1974	99.2019	1974	75.4159	1974	73.5513	1974	99.9569
1973	99.1987	1973	75.4035	1973	73.5437	1973	99.9593
1972	99.2055	1972	75.3846	1972	73.5351	1972	99.9555
1971	99.2218	1971	75.3693	1971	73.5285	1971	99.9502
1970	99.2349	1970	75.3644	1970	73.5265	1970	99.9472
1969	99.2327	1969	75.3709	1969	73.5283	1969	99.9486
1968	99.2142	1968	75.3836	1968	73.5295	1968	99.9558
1967	99.1903	1967	75.3919	1967	73.526	1967	99.968
1966	99.1743	1966	75.3873	1966	73.5184	1966	99.9814
1965	99.1707	1965	75.3731	1965	73.5103	1965	99.9902
1964	99.174	1964	75.3597	1964	73.5039	1964	99.9911
1963	99.1779	1963	75.3514	1963	73.4987	1963	99.9852
1962	99.1839	1962	75.3435	1962	73.4939	1962	99.9771
1961	99.195	1961	75.3339	1961	73.4898	1961	99.9728
1960	99.2075	1960	75.3284	1960	73.4877	1960	99.9767
1959	99.2126	1959	75.3333	1959	73.4881	1959	99.9895
1958	99.208	1958	75.3466	1958	73.4901	1958	100.008
1957	99.1997	1957	75.3623	1957	73.492	1957	100.026
1956	99.1946	1956	75.3756	1956	73.4922	1956	100.04
1955	99.1943	1955	75.3829	1955	73.4902	1955	100.047
1954	99.197	1954	75.3811	1954	73.4871	1954	100.048
1953	99.2013	1953	75.3727	1953	73.4846	1953	100.042
1952	99.2063	1952	75.3667	1952	73.4837	1952	100.035
1951	99.2097	1951	75.3701	1951	73.4842	1951	100.031
1950	99.2099	1950	75.3825	1950	73.4863	1950	100.032
1949	99.2071	1949	75.4004	1949	73.4894	1949	100.038
1948	99.2027	1948	75.4215	1948	73.492	1948	100.046
1947	99.1984	1947	75.4433	1947	73.4934	1947	100.051
1946	99.1957	1946	75.4601	1946	73.4943	1946	100.05
1945	99.1961	1945	75.468	1945	73.496	1945	100.04
1944	99.1988	1944	75.4667	1944	73.4983	1944	100.022
1943	99.2017	1943	75.4536	1943	73.4993	1943	100.003
1942	99.2036	1942	75.4261	1942	73.4988	1942	99.99
1941	99.205	1941	75.3943	1941	73.4986	1941	99.9832
1940	99.2063	1940	75.3787	1940	73.4999	1940	99.9801
1939	99.2076	1939	75.3832	1939	73.5022	1939	99.9767
1938	99.2085	1938	75.3888	1938	73.5047	1938	99.9685
1937	99.209	1937	75.3767	1937	73.5069	1937	99.9513
1936	99.2093	1936	75.3464	1936	73.5089	1936	99.9222
1935	99.2095	1935	75.3065	1935	73.5109	1935	99.8819
1934	99.2099	1934	75.2593	1934	73.513	1934	99.8339
1933	99.2103	1933	75.2042	1933	73.5152	1933	99.783
1932	99.2105	1932	75.1474	1932	73.5176	1932	99.7336
1931	99.2107	1931	75.0986	1931	73.5203	1931	99.6884
1930	99.211	1930	75.0607	1930	73.523	1930	99.6475
1929	99.2116	1929	75.03	1929	73.5257	1929	99.6078
1928	99.2123	1928	75.0068	1928	73.5283	1928	99.5651
1927	99.2133	1927	74.996	1927	73.531	1927	99.5165
1926	99.2145	1926	75.0019	1926	73.534	1926	99.4617
1925	99.2158	1925	75.0239	1925	73.5371	1925	99.4037
1924	99.2172	1924	75.0553	1924	73.5401	1924	99.3494
1923	99.2186	1923	75.0846	1923	73.5426	1923	99.3067
1922	99.2199	1922	75.1048	1922	73.5446	1922	99.2784
1921	99.2211	1921	75.1255	1921	73.5465	1921	99.261
1920	99.2221	1920	75.1595	1920	73.549	1920	99.2478
1919	99.2232	1919	75.1982	1919	73.5519	1919	99.2342
1918	99.2243	1918	75.219	1918	73.555	1918	99.2175
1917	99.2255	1917	75.2184	1917	73.5579	1917	99.1958
1916	99.2268	1916	75.2238	1916	73.5609	1916	99.1684
1915	99.2282	1915	75.2558	1915	73.5641	1915	99.1374
1914	99.2295	1914	75.302	1914	73.5675	1914	99.1059
1913	99.2309	1913	75.3407	1913	73.5711	1913	99.076
1912	99.2321	1912	75.3711	1912	73.5753	1912	99.0481
1911	99.2334	1911	75.4059	1911	73.5797	1911	99.0223
1910	99.2348	1910	75.4432	1910	73.5834	1910	98.9979
1909	99.2361	1909	75.4673	1909	73.5859	1909	98.9721
1908	99.2376	1908	75.476	1908	73.5877	1908	98.9401
1907	99.2391	1907	75.4818	1907	73.5897	1907	98.8992
1906	99.2407	1906	75.4911	1906	73.5918	1906	98.85
1905	99.2423	1905	75.4992	1905	73.5942	1905	98.7959
1904	99.2439	1904	75.5053	1904	73.5967	1904	98.741
1903	99.2455	1903	75.517	1903	73.5993	1903	98.6888
1902	99.247	1902	75.5343	1902	73.6018	1902	98.6413
1901	99.2484	1901	75.5475	1901	73.6044	1901	98.5973
1900	99.2498	1900	75.5548	1900	73.6073	1900	98.5524
1899	99.2512	1899	75.5626	1899	73.6106	1899	98.5015
1898	99.2526	1898	75.5715	1898	73.6145	1898	98.442
1897	99.254	1897	75.5741	1897	73.6187	1897	98.3745
1896	99.2554	1896	75.566	1896	73.6223	1896	98.3024
1895	99.2567	1895	75.5502	1895	73.6243	1895	98.2301
1894	99.258	1894	75.5313	1894	73.6249	1894	98.1617
1893	99.2593	1893	75.516	1893	73.6259	1893	98.0984
1892	99.2605	1892	75.5119	1892	73.6294	1892	98.0382
1891	99.2616	1891	75.5166	1891	73.6353	1891	97.9784
1890	99.2627	1890	75.5117	1890	73.6405	1890	97.92
1889	99.2637	1889	75.4824	1889	73.6433	1889	97.8642
1888	99.2647	1888	75.446	1888	73.6458	1888	97.8093
1887	99.2656	1887	75.4329	1887	73.6496	1887	97.7544
1886	99.2664	1886	75.4427	1886	73.654	1886	97.7041
1885	99.2671	1885	75.45	1885	73.6576	1885	97.6658
1884	99.2677	1884	75.4441	1884	73.6605	1884	97.6444
1883	99.2683	1883	75.4378	1883	73.664	1883	97.64
1882	99.2689	1882	75.4399	1882	73.6687	1882	97.6513
1881	99.2694	1881	75.4421	1881	73.6743	1881	97.6758
1880	99.2698	1880	75.4371	1880	73.6804	1880	97.7075
1879	99.2701	1879	75.4262	1879	73.6865	1879	97.7408
1878	99.2704	1878	75.4082	1878	73.6916	1878	97.7753
1877	99.2707	1877	75.3794	1877	73.6958	1877	97.8148
1876	99.271	1876	75.3449	1876	73.7	1876	97.8629
1875	99.2712	1875	75.3177	1875	73.7037	1875	97.923
1874	99.2715	1874	75.3052	1874	73.7062	1874	97.9975
1873	99.272	1873	75.3054	1873	73.7081	1873	98.0848
1872	99.2727	1872	75.3172	1872	73.713	1872	98.178
1871	99.2729	1871	75.338	1871	73.7239	1871	98.2706
1870	99.2724	1870	75.354	1870	73.7385	1870	98.3622
1869	99.2716	1869	75.3471	1869	73.7498	1869	98.4567
1868	99.271	1868	75.3208	1868	73.7551	1868	98.5535
1867	99.271	1867	75.306	1867	73.7576	1867	98.6496
1866	99.2717	1866	75.3238	1866	73.7602	1866	98.7455
1865	99.2731	1865	75.3602	1865	73.7644	1865	98.8435
1864	99.2747	1864	75.394	1864	73.7707	1864	98.943
1863	99.2757	1863	75.4219	1863	73.7787	1863	99.0421
1862	99.2754	1862	75.4444	1862	73.7868	1862	99.14
1861	99.2744	1861	75.4528	1861	73.7939	1861	99.2349
1860	99.2733	1860	75.4427	1860	73.7996	1860	99.3237
1859	99.2726	1859	75.4229	1859	73.804	1859	99.4046
1858	99.2731	1858	75.3998	1858	73.8066	1858	99.479
1857	99.2752	1857	75.3706	1857	73.8082	1857	99.5497
1856	99.2783	1856	75.3398	1856	73.8105	1856	99.6187
1855	99.2809	1855	75.3214	1855	73.8145	1855	99.6881
1854	99.2818	1854	75.3187	1854	73.8195	1854	99.7588
1853	99.281	1853	75.3173	1853	73.8242	1853	99.8277
1852	99.2784	1852	75.3112	1852	73.8293	1852	99.8879
1851	99.2739	1851	75.3087	1851	73.8356	1851	99.9347
1850	99.2692	1850	75.3082	1850	73.8403	1850	99.9684
1849	99.2667	1849	75.2961	1849	73.8385	1849	99.9916
1848	99.2663	1848	75.2712	1848	73.8288	1848	100.007
1847	99.2652	1847	75.2478	1847	73.8167	1847	100.018
1846	99.2624	1846	75.2225	1846	73.8109	1846	100.027
1845	99.2609	1845	75.1632	1845	73.8143	1845	100.036
1844	99.2638	1844	75.0591	1844	73.8215	1844	100.046
1843	99.2699	1843	74.956	1843	73.8283	1843	100.056
1842	99.2764	1842	74.9002	1842	73.8347	1842	100.063
1841	99.283	1841	74.8859	1841	73.8411	1841	100.065
1840	99.288	1840	74.881	1840	73.8476	1840	100.057
1839	99.2887	1839	74.861	1839	73.8521	1839	100.036
1838	99.2852	1838	74.8211	1838	73.8522	1838	100.006
1837	99.2817	1837	74.7722	1837	73.8482	1837	99.9741
1836	99.2796	1836	74.7297	1836	73.8414	1836	99.9456
1835	99.2753	1835	74.706	1835	73.8308	1835	99.9213
1834	99.2669	1834	74.701	1834	73.8157	1834	99.8997
1833	99.2574	1833	74.7027	1833	73.8017	1833	99.8767
1832	99.2504	1832	74.6967	1832	73.7995	1832	99.8444
1831	99.2472	1831	74.6688	1831	73.8058	1831	99.7991
1830	99.2484	1830	74.6091	1830	73.8009	1830	99.7475
1829	99.2536	1829	74.5317	1829	73.7805	1829	99.699
1828	99.2601	1828	74.4805	1828	73.7615	1828	99.6562
1827	99.2652	1827	74.4771	1827	73.7572	1827	99.6179
1826	99.2702	1826	74.4881	1826	73.7639	1826	99.5843
1825	99.2767	1825	74.4712	1825	73.7672	1825	99.5561
1824	99.2808	1824	74.4291	1824	73.7627	1824	99.5299
1823	99.2757	1823	74.399	1823	73.7563	1823	99.5004
1822	99.2641	1822	74.3923	1822	73.7491	1822	99.4651
1821	99.2567	1821	74.383	1821	73.7387	1821	99.4227
1820	99.2601	1820	74.3533	1820	73.7279	1820	99.3719
1819	99.2715	1819	74.3148	1819	73.7205	1819	99.3146
1818	99.2854	1818	74.2844	1818	73.7136	1818	99.2575
1817	99.2999	1817	74.2608	1817	73.7017	1817	99.2066
1816	99.3099	1816	74.2402	1816	73.6885	1816	99.1615
1815	99.3074	1815	74.2342	1815	73.6844	1815	99.117
1814	99.2939	1814	74.2481	1814	73.6916	1814	99.0685
1813	99.2795	1813	74.2629	1813	73.7029	1813	99.0124
1812	99.2695	1812	74.2526	1812	73.7062	1812	98.9455
1811	99.2592	1811	74.2116	1811	73.692	1811	98.8685
1810	99.2467	1810	74.1566	1810	73.6637	1810	98.7875
1809	99.2402	1809	74.1036	1809	73.6329	1809	98.7099
1808	99.2415	1808	74.0591	1808	73.6068	1808	98.6386
1807	99.2405	1807	74.025	1807	73.5846	1807	98.5722
1806	99.2317	1806	73.9972	1806	73.5627	1806	98.5084
1805	99.2215	1805	73.9651	1805	73.544	1805	98.4431
1804	99.2134	1804	73.9228	1804	73.5343	1804	98.3702
1803	99.2019	1803	73.8726	1803	73.5311	1803	98.2853
1802	99.1863	1802	73.8063	1802	73.5128	1802	98.1924
1801	99.1723	1801	73.7097	1801	73.4727	1801	98.1003
1800	99.1585	1800	73.5944	1800	73.439	1800	98.0129
1799	99.1368	1799	73.5041	1799	73.4351	1799	97.9299
1798	99.1103	1798	73.4665	1798	73.4355	1798	97.8535
1797	99.0919	1797	73.4617	1797	73.3909	1797	97.7876
1796	99.0823	1796	73.4569	1796	73.289	1796	97.7285
1795	99.0694	1795	73.4393	1795	73.1799	1795	97.6646
1794	99.0503	1794	73.3966	1794	73.1295	1794	97.5861
1793	99.0358	1793	73.3049	1793	73.137	1793	97.4922
1792	99.0291	1792	73.1655	1792	73.1387	1792	97.3898
1791	99.0196	1791	73.0271	1791	73.1164	1791	97.2878
1790	99.0091	1790	72.9417	1790	73.0884	1790	97.195
1789	99.0122	1789	72.9137	1789	73.0592	1789	97.1152
1788	99.0258	1788	72.9122	1788	73.0337	1788	97.0398
1787	99.0307	1787	72.909	1787	73.0191	1787	96.9558
1786	99.0189	1786	72.8863	1786	73.0065	1786	96.86
1785	99.0014	1785	72.8332	1785	72.9812	1785	96.7581
1784	98.9842	1784	72.7586	1784	72.9536	1784	96.6504
1783	98.9605	1783	72.6915	1783	72.953	1783	96.5293
1782	98.9346	1782	72.6421	1782	72.9661	1782	96.3957
1781	98.9167	1781	72.5927	1781	72.9459	1781	96.2614
1780	98.9031	1780	72.5304	1780	72.8779	1780	96.1333
1779	98.8822	1779	72.4707	1779	72.7981	1779	96.0054
1778	98.8572	1778	72.4308	1778	72.7261	1778	95.8718
1777	98.842	1777	72.4	1777	72.6366	1777	95.7358
1776	98.8301	1776	72.37	1776	72.5145	1776	95.5964
1775	98.8008	1775	72.3473	1775	72.3967	1775	95.4393
1774	98.7496	1774	72.3113	1774	72.3301	1774	95.2547
1773	98.6897	1773	72.2036	1773	72.2692	1773	95.0496
1772	98.6247	1772	72.005	1772	72.1465	1772	94.837
1771	98.5479	1771	71.7896	1771	72.0233	1771	94.6241
1770	98.4719	1770	71.6535	1770	71.9741	1770	94.4171
1769	98.4179	1769	71.6035	1769	71.9736	1769	94.2191
1768	98.3794	1768	71.565	1768	71.952	1768	94.0199
1767	98.3322	1767	71.4828	1767	71.876	1767	93.8054
1766	98.2727	1766	71.3729	1766	71.7602	1766	93.5788
1765	98.2131	1765	71.2699	1765	71.6329	1765	93.3487
1764	98.1449	1764	71.1669	1764	71.5179	1764	93.1027
1763	98.0425	1763	71.0264	1763	71.4147	1763	92.817
1762	97.9093	1762	70.834	1762	71.2866	1762	92.4977
1761	97.7797	1761	70.6295	1761	71.1348	1761	92.1796
1760	97.6621	1760	70.4644	1760	70.9926	1760	91.8724
1759	97.5298	1759	70.343	1759	70.8774	1759	91.5453
1758	97.3709	1758	70.2212	1758	70.7662	1758	91.1709
1757	97.1993	1757	70.0517	1757	70.6047	1757	90.7524
1756	97.0153	1756	69.8391	1756	70.3819	1756	90.302
1755	96.8019	1755	69.6419	1755	70.1435	1755	89.8181
1754	96.5531	1754	69.5025	1754	69.9232	1754	89.2911
1753	96.2673	1753	69.3965	1753	69.7146	1753	88.7039
1752	95.9177	1752	69.2563	1752	69.4855	1752	88.0258
1751	95.4775	1751	69.0411	1751	69.1992	1751	87.2401
1750	94.9679	1750	68.785	1750	68.8578	1750	86.3828
1749	94.4258	1749	68.5468	1749	68.4658	1749	85.5047
1748	93.8301	1748	68.3524	1748	68.0055	1748	84.6016
1747	93.1266	1747	68.1982	1747	67.4768	1747	83.6289
1746	92.2933	1746	68.0656	1746	66.8807	1746	82.5647
1745	91.3238	1745	67.934	1745	66.184	1745	81.4149
1744	90.1986	1744	67.7832	1744	65.3413	1744	80.1745
1743	88.9064	1743	67.6003	1743	64.3769	1743	78.826
1742	87.4446	1742	67.3873	1742	63.3839	1742	77.3511
1741	85.7678	1741	67.1498	1741	62.4052	1741	75.7021
1740	83.8477	1740	66.8843	1740	61.3804	1740	73.8167
1739	81.8594	1739	66.6041	1739	60.3128	1739	71.7452
1738	80.0979	1738	66.3541	1738	59.3456	1738	69.6533
1737	78.6029	1737	66.1649	1737	58.5622	1737	67.5487
1736	77.0721	1736	65.9934	1736	57.8972	1736	65.0853
1735	75.0828	1735	65.7094	1735	57.1472	1735	61.7555
1734	72.6957	1734	65.2362	1734	56.162	1734	57.5924
1733	70.5858	1733	64.6782	1733	55.2269	1733	53.4865
1732	69.0359	1732	64.1501	1732	54.6037	1732	50.0282
1731	67.734	1731	63.6256	1731	54.1489	1731	46.9979
1730	66.4454	1730	63.0378	1730	53.6342	1730	44.1443
1729	65.2069	1729	62.3474	1729	52.9919	1729	41.5807
1728	64.1417	1728	61.5534	1728	52.2891	1728	39.5214
1727	63.2805	1727	60.6646	1727	51.5803	1727	37.9789
1726	62.6088	1726	59.6599	1726	50.8502	1726	36.8366
1725	62.1563	1725	58.505	1725	50.0759	1725	36.0172
1724	61.9637	1724	57.1938	1724	49.2589	1724	35.4689
1723	62.0346	1723	55.7983	1723	48.4408	1723	35.1312
1722	62.3629	1722	54.4981	1722	47.7186	1722	34.9951
1721	62.9678	1721	53.5439	1721	47.1986	1721	35.0865
1720	63.8836	1720	53.1992	1720	46.8928	1720	35.3544
1719	65.1596	1719	53.6849	1719	46.6359	1719	35.6896
1718	66.8404	1718	55.0311	1718	46.2022	1718	36.1257
1717	68.8511	1717	56.8552	1717	45.691	1717	36.8916
1716	71.0016	1716	58.5985	1716	45.4214	1716	38.0952
1715	73.1719	1715	60.0361	1715	45.463	1715	39.6193
1714	75.326	1714	61.2241	1714	45.702	1714	41.3973
1713	77.4138	1713	62.2133	1713	46.0833	1713	43.4796
1712	79.3875	1712	63.0085	1712	46.5938	1712	45.8665
1711	81.237	1711	63.6339	1711	47.1738	1711	48.4668
1710	82.9508	1710	64.1122	1710	47.754	1710	51.1946
1709	84.4851	1709	64.4296	1709	48.3461	1709	53.9893
1708	85.827	1708	64.5875	1708	49.0225	1708	56.7839
1707	87.0372	1707	64.6402	1707	49.7833	1707	59.5482
1706	88.1561	1706	64.6331	1706	50.5187	1706	62.2852
1705	89.1203	1705	64.5627	1705	51.1631	1705	64.8896
1704	89.8706	1704	64.4582	1704	51.7667	1704	67.1618
1703	90.4613	1703	64.3835	1703	52.3727	1703	69.0734
1702	90.9864	1702	64.2965	1702	53.0528	1702	70.8567
1701	91.4976	1701	64.0244	1701	53.8733	1701	72.7962
1700	91.9917	1700	63.5857	1700	54.7424	1700	74.8251
1699	92.4281	1699	63.276	1699	55.6286	1699	76.5308
1698	92.7924	1698	63.1825	1698	56.5472	1698	77.8125
1697	93.1093	1697	63.0958	1697	57.4345	1697	78.9293
1696	93.4056	1696	62.7921	1696	58.2299	1696	80.1051
1695	93.6798	1695	62.2764	1695	58.9706	1695	81.299
1694	93.9014	1694	61.7609	1694	59.729	1694	82.3249
1693	94.0614	1693	61.3289	1693	60.5397	1693	83.1372
1692	94.1899	1692	60.931	1692	61.3866	1692	83.8246
1691	94.3136	1691	60.5106	1691	62.212	1691	84.4694
1690	94.4216	1690	60.0199	1690	62.9453	1690	85.0737
1689	94.4902	1689	59.4668	1689	63.5485	1689	85.5823
1688	94.5324	1688	58.9305	1688	64.0436	1688	85.9689
1687	94.5857	1687	58.4617	1687	64.489	1687	86.2645
1686	94.6493	1686	57.9475	1686	65.0293	1686	86.5111
1685	94.6846	1685	57.1499	1685	65.6576	1685	86.7353
1684	94.6967	1684	56.0401	1684	66.146	1684	86.9627
1683	94.7347	1683	54.9461	1683	66.5796	1683	87.1961
1682	94.8136	1682	54.1252	1682	67.0694	1682	87.423
1681	94.908	1681	53.4951	1681	67.5126	1681	87.6524
1680	94.9969	1680	52.9137	1680	67.7917	1680	87.9164
1679	95.0749	1679	52.3806	1679	67.8982	1679	88.2471
1678	95.1363	1678	51.9714	1678	67.9434	1678	88.653
1677	95.1742	1677	51.7393	1677	68.0762	1677	89.1365
1676	95.2017	1676	51.7151	1676	68.3562	1676	89.7147
1675	95.247	1675	51.9457	1675	68.7085	1675	90.3666
1674	95.3037	1674	52.4298	1674	69.0404	1674	90.9927
1673	95.3325	1673	53.0926	1673	69.3246	1673	91.5129
1672	95.3212	1672	53.8795	1672	69.582	1672	91.9386
1671	95.2835	1671	54.7892	1671	69.8463	1671	92.3212
1670	95.2281	1670	55.7948	1670	70.1039	1670	92.6848
1669	95.1566	1669	56.8142	1669	70.3425	1669	93.0086
1668	95.0838	1668	57.7883	1668	70.567	1668	93.2703
1667	95.029	1667	58.7012	1667	70.7432	1667	93.4819
1666	94.9845	1666	59.5471	1666	70.8559	1666	93.6624
1665	94.9309	1665	60.3413	1665	70.9642	1665	93.8145
1664	94.872	1664	61.1081	1664	71.1196	1664	93.9369
1663	94.8358	1663	61.844	1663	71.2843	1663	94.0355
1662	94.8353	1662	62.511	1662	71.4138	1662	94.1089
1661	94.8518	1661	63.0989	1661	71.5216	1661	94.1427
1660	94.8737	1660	63.6421	1660	71.6023	1660	94.1333
1659	94.9055	1659	64.1499	1659	71.6093	1659	94.095
1658	94.9367	1658	64.5909	1658	71.4921	1658	94.0425
1657	94.9472	1657	64.9647	1657	71.2587	1657	93.9739
1656	94.9383	1656	65.3363	1656	70.9992	1656	93.873
1655	94.933	1655	65.7324	1655	70.9338	1655	93.7034
1654	94.939	1654	66.0536	1654	71.0478	1654	93.4
1653	94.9452	1653	66.158	1653	71.0437	1653	92.9184
1652	94.9496	1652	66.1227	1652	71.0031	1652	92.3393
1651	94.9577	1651	66.1018	1651	70.9747	1651	91.7712
1650	94.9624	1650	66.0436	1650	70.9226	1650	91.1564
1649	94.9623	1649	65.9898	1649	70.8774	1649	90.3027
1648	94.9672	1648	65.9868	1648	70.7726	1648	88.9594
1647	94.9921	1647	65.9387	1647	70.4626	1647	86.9236
1646	95.0367	1646	65.7753	1646	70.0056	1646	84.2378
1645	95.0879	1645	65.5747	1645	69.5438	1645	81.1816
1644	95.1507	1644	65.4007	1644	69.0744	1644	78.0038
1643	95.2341	1643	65.2211	1643	68.5489	1643	74.8478
1642	95.332	1642	65.0163	1642	67.9422	1642	71.9092
1641	95.4214	1641	64.7896	1641	67.2795	1641	69.5321
1640	95.4884	1640	64.5639	1640	66.6564	1640	68.0623
1639	95.5419	1639	64.3764	1639	66.1771	1639	67.5927
1638	95.5899	1638	64.2418	1638	65.8918	1638	67.9689
1637	95.6288	1637	64.1178	1637	65.7633	1637	69.0285
1636	95.6658	1636	63.9418	1636	65.6947	1636	70.6502
1635	95.7232	1635	63.7232	1635	65.7098	1635	72.5151
1634	95.7984	1634	63.5763	1634	65.8545	1634	74.1979
1633	95.8688	1633	63.539	1633	66.0521	1633	75.5751
1632	95.9287	1632	63.5414	1632	66.2183	1632	76.7768
1631	95.982	1631	63.5198	1631	66.333	1631	77.9295
1630	96.0252	1630	63.4236	1630	66.4199	1630	79.0814
1629	96.0508	1629	63.2401	1629	66.4957	1629	80.2444
1628	96.0648	1628	63.0073	1628	66.5467	1628	81.4188
1627	96.079	1627	62.7661	1627	66.5666	1627	82.5751
1626	96.0902	1626	62.5132	1626	66.5661	1626	83.6795
1625	96.0841	1625	62.2061	1625	66.556	1625	84.7512
1624	96.0634	1624	61.8061	1624	66.4918	1624	85.8437
1623	96.0519	1623	61.3184	1623	66.2794	1623	86.9476
1622	96.0592	1622	60.795	1622	65.8888	1622	87.9653
1621	96.0697	1621	60.2978	1621	65.3639	1621	88.8307
1620	96.0714	1620	59.8477	1620	64.7496	1620	89.5738
1619	96.0632	1619	59.3993	1619	64.0494	1619	90.2579
1618	96.0341	1618	58.8321	1618	63.2161	1618	90.9253
1617	95.9737	1617	58.0325	1617	62.2236	1617	91.5869
1616	95.906	1616	57.0693	1616	61.2806	1616	92.2074
1615	95.8679	1615	56.1441	1615	60.6897	1615	92.7295
1614	95.8598	1614	55.3473	1614	60.4882	1614	93.1391
1613	95.8563	1613	54.6343	1613	60.5041	1613	93.4758
1612	95.84	1612	53.9427	1612	60.5639	1612	93.7901
1611	95.8101	1611	53.253	1611	60.5739	1611	94.1039
1610	95.7712	1610	52.5862	1610	60.5004	1610	94.4102
1609	95.7201	1609	51.9733	1609	60.3228	1609	94.7096
1608	95.654	1608	51.4507	1608	60.033	1608	95.0182
1607	95.5798	1607	51.0722	1607	59.6745	1607	95.332
1606	95.5063	1606	50.8888	1606	59.3215	1606	95.6208
1605	95.4355	1605	50.9271	1605	59.0195	1605	95.8679
1604	95.3723	1604	51.1972	1604	58.7808	1604	96.0854
1603	95.3299	1603	51.6914	1603	58.6216	1603	96.2862
1602	95.313	1602	52.3699	1602	58.5754	1602	96.4686
1601	95.3167	1601	53.1717	1601	58.6619	1601	96.6365
1600	95.3419	1600	54.0444	1600	58.8781	1600	96.8063
1599	95.3919	1599	54.9454	1599	59.2089	1599	96.9816
1598	95.4532	1598	55.8292	1598	59.6269	1598	97.1428
1597	95.5002	1597	56.657	1597	60.0839	1597	97.2742
1596	95.5253	1596	57.4055	1596	60.5174	1596	97.3814
1595	95.5421	1595	58.0563	1595	60.8826	1595	97.4714
1594	95.5594	1594	58.5913	1594	61.1726	1594	97.5391
1593	95.5705	1593	59.0064	1593	61.4051	1593	97.5897
1592	95.5736	1592	59.3083	1592	61.5982	1592	97.6472
1591	95.5799	1591	59.4916	1591	61.7683	1591	97.7239
1590	95.5968	1590	59.5367	1590	61.938	1590	97.8068
1589	95.6196	1589	59.4323	1589	62.1327	1589	97.8829
1588	95.6451	1588	59.1856	1588	62.3667	1588	97.9548
1587	95.6775	1587	58.8139	1587	62.6403	1587	98.0232
1586	95.7156	1586	58.3485	1586	62.9519	1586	98.0747
1585	95.751	1585	57.852	1585	63.2926	1585	98.105
1584	95.7828	1584	57.4202	1584	63.6504	1584	98.1326
1583	95.8259	1583	57.1497	1583	64.0108	1583	98.1753
1582	95.8917	1582	57.0856	1582	64.3544	1582	98.2309
1581	95.9713	1581	57.1851	1581	64.6624	1581	98.2931
1580	96.0506	1580	57.3402	1580	64.9376	1580	98.3645
1579	96.1289	1579	57.4437	1579	65.2058	1579	98.4408
1578	96.2086	1578	57.4381	1578	65.4846	1578	98.5015
1577	96.2809	1577	57.3505	1577	65.7104	1577	98.5348
1576	96.3386	1576	57.3224	1576	65.7878	1576	98.5595
1575	96.3857	1575	57.51	1575	65.7738	1575	98.5949
1574	96.4286	1574	57.9219	1574	65.7705	1574	98.6354
1573	96.4693	1573	58.4764	1573	65.7868	1573	98.6738
1572	96.5082	1572	59.1036	1572	65.8006	1572	98.7165
1571	96.543	1571	59.7163	1571	65.7943	1571	98.7678
1570	96.5707	1570	60.2202	1570	65.7038	1570	98.817
1569	96.5917	1569	60.5844	1569	65.5129	1569	98.8507
1568	96.6106	1568	60.8422	1568	65.2949	1568	98.8723
1567	96.6321	1567	60.9959	1567	65.065	1567	98.8879
1566	96.6494	1566	61.0003	1566	64.7758	1566	98.8893
1565	96.6524	1565	60.8452	1565	64.383	1565	98.8749
1564	96.643	1564	60.5832	1564	63.8863	1564	98.8659
1563	96.6328	1563	60.282	1563	63.3225	1563	98.8795
1562	96.6212	1562	59.9484	1562	62.7197	1562	98.9029
1561	96.5864	1561	59.4531	1561	62.2016	1561	98.9093
1560	96.5047	1560	58.5477	1560	61.7901	1560	98.8843
1559	96.4116	1559	57.1961	1559	60.9846	1559	98.8703
1558	96.3492	1558	55.7621	1558	60.1746	1558	98.8647
1557	96.324	1557	54.7358	1557	59.879	1557	98.8358
1556	96.3302	1556	54.0868	1556	59.8352	1556	98.8076
1555	96.3498	1555	53.5538	1555	59.7679	1555	98.7941
1554	96.3619	1554	53.0643	1554	59.6211	1554	98.7852
1553	96.3519	1553	52.6921	1553	59.4943	1553	98.7712
1552	96.3325	1552	52.5291	1552	59.4652	1552	98.7619
1551	96.3257	1551	52.582	1551	59.4871	1551	98.7663
1550	96.3288	1550	52.792	1550	59.4739	1550	98.7706
1549	96.3246	1549	53.0937	1549	59.4316	1549	98.7553
1548	96.3112	1548	53.4771	1548	59.4439	1548	98.7231
1547	96.301	1547	53.9624	1547	59.5592	1547	98.6864
1546	96.2969	1546	54.5415	1546	59.7523	1546	98.6424
1545	96.2935	1545	55.1756	1545	59.9345	1545	98.5913
1544	96.2952	1544	55.8188	1544	60.0595	1544	98.5564
1543	96.3101	1543	56.4434	1543	60.206	1543	98.5555
1542	96.3278	1542	57.0479	1542	60.492	1542	98.5632
1541	96.3305	1541	57.6227	1541	60.8494	1541	98.5451
1540	96.3334	1540	58.0881	1540	61.0813	1540	98.5185
1539	96.362	1539	58.3551	1539	61.2812	1539	98.5115
1538	96.4015	1538	58.4735	1538	61.5655	1538	98.5125
1537	96.424	1537	58.494	1537	61.8815	1537	98.5069
1536	96.436	1536	58.4406	1536	62.2125	1536	98.4975
1535	96.4556	1535	58.3281	1535	62.5971	1535	98.4917
1534	96.4784	1534	58.1084	1534	62.9928	1534	98.489
1533	96.4834	1533	57.7773	1533	63.3221	1533	98.4893
1532	96.4771	1532	57.4231	1532	63.6197	1532	98.5034
1531	96.4856	1531	57.0977	1531	63.9114	1531	98.533
1530	96.5064	1530	56.7457	1530	64.1595	1530	98.5507
1529	96.5201	1529	56.3041	1529	64.3441	1529	98.5277
1528	96.526	1528	55.7783	1528	64.4617	1528	98.4784
1527	96.5407	1527	55.1904	1527	64.4921	1527	98.4448
1526	96.5664	1526	54.5417	1526	64.4103	1526	98.4382
1525	96.5851	1525	53.8573	1525	64.2453	1525	98.4348
1524	96.5912	1524	53.1657	1524	64.0593	1524	98.4241
1523	96.5936	1523	52.4002	1523	63.83	1523	98.4124
1522	96.5854	1522	51.4293	1522	63.3625	1522	98.3914
1521	96.5508	1521	50.2967	1521	62.5817	1521	98.3441
1520	96.5009	1520	49.3156	1520	61.7555	1520	98.2829
1519	96.4603	1519	48.7355	1519	61.0785	1519	98.2311
1518	96.4271	1518	48.601	1518	60.4309	1518	98.179
1517	96.3876	1517	48.889	1517	59.6301	1517	98.113
1516	96.3511	1516	49.508	1516	58.7601	1516	98.054
1515	96.3391	1515	50.3061	1515	58.085	1515	98.0234
1514	96.3486	1514	51.1661	1514	57.7167	1514	98.0003
1513	96.3579	1513	52.0197	1513	57.6451	1513	97.949
1512	96.3618	1512	52.8046	1512	57.8769	1512	97.8681
1511	96.3682	1511	53.478	1511	58.4035	1511	97.7795
1510	96.3729	1510	54.0678	1510	59.1611	1510	97.6778
1509	96.3621	1509	54.6531	1509	60.0926	1509	97.5383
1508	96.3408	1508	55.2865	1508	61.096	1508	97.3747
1507	96.3312	1507	55.9171	1507	61.9293	1507	97.2537
1506	96.3213	1506	56.431	1506	62.6912	1506	97.1754
1505	96.2982	1505	56.9184	1505	63.4921	1505	97.085
1504	96.2694	1504	57.4341	1504	64.2049	1504	96.9922
1503	96.2305	1503	57.9222	1503	64.7696	1503	96.911
1502	96.1562	1502	58.4044	1502	65.1651	1502	96.812
1501	96.0097	1501	58.8799	1501	65.3857	1501	96.6606
1500	95.7812	1500	59.3196	1500	65.486	1500	96.4659
1499	95.4883	1499	59.7401	1499	65.5467	1499	96.2629
1498	95.1161	1498	60.1974	1498	65.572	1498	96.0479
1497	94.6191	1497	60.6987	1497	65.4934	1497	95.7926
1496	94.02	1496	61.179	1496	65.3016	1496	95.5185
1495	93.4124	1495	61.5932	1495	65.0667	1495	95.2722
1494	92.8415	1494	61.957	1494	64.8244	1494	95.0315
1493	92.2767	1493	62.2993	1493	64.57	1493	94.7327
1492	91.673	1492	62.6278	1492	64.3227	1492	94.3518
1491	91.0136	1491	62.9366	1491	64.0707	1491	93.902
1490	90.3338	1490	63.214	1490	63.7296	1490	93.384
1489	89.7178	1489	63.4241	1489	63.3125	1489	92.7901
1488	89.2397	1488	63.5457	1488	62.9417	1488	92.1461
1487	88.9055	1487	63.605	1487	62.6739	1487	91.4696
1486	88.6763	1486	63.6338	1486	62.4756	1486	90.7149
1485	88.5226	1485	63.6445	1485	62.2934	1485	89.8252
1484	88.4281	1484	63.6551	1484	62.0994	1484	88.788
1483	88.3633	1483	63.6982	1483	61.8576	1483	87.5931
1482	88.2725	1482	63.8023	1482	61.4979	1482	86.2092
1481	88.1138	1481	63.9667	1481	60.9933	1481	84.673
1480	87.8936	1480	64.1695	1480	60.4133	1480	83.1292
1479	87.632	1479	64.3968	1479	59.8359	1479	81.6975
1478	87.3237	1478	64.6416	1478	59.2644	1478	80.3794
1477	86.9739	1477	64.8923	1477	58.6769	1477	79.1426
1476	86.6316	1476	65.1378	1476	58.097	1476	77.9959
1475	86.3267	1475	65.3763	1475	57.5639	1475	76.9063
1474	86.0074	1474	65.583	1474	57.0284	1474	75.7309
1473	85.595	1473	65.6977	1473	56.3807	1473	74.3608
1472	85.0989	1472	65.6883	1472	55.6899	1472	72.9128
1471	84.5894	1471	65.6209	1471	55.1716	1471	71.6089
1470	84.0838	1470	65.5645	1470	54.8757	1470	70.5284
1469	83.5694	1469	65.4904	1469	54.7052	1469	69.6552
1468	83.0701	1468	65.3353	1468	54.5938	1468	69.0098
1467	82.6325	1467	65.0755	1467	54.5348	1467	68.6228
1466	82.2937	1466	64.7479	1466	54.5147	1466	68.4544
1465	82.082	1465	64.4403	1465	54.4929	1465	68.3906
1464	82.0064	1464	64.2495	1464	54.4812	1464	68.3027
1463	82.0191	1463	64.1983	1463	54.512	1463	68.097
1462	82.0353	1462	64.2056	1462	54.552	1462	67.7328
1461	82.0016	1461	64.1674	1461	54.5563	1461	67.2271
1460	81.909	1460	64.0457	1460	54.5303	1460	66.6331
1459	81.7549	1459	63.8439	1459	54.4834	1459	65.9799
1458	81.5084	1458	63.5309	1458	54.3058	1458	65.2624
1457	81.1863	1457	63.0694	1457	53.9205	1457	64.5614
1456	80.9109	1456	62.583	1456	53.5769	1456	64.0825
1455	80.7501	1455	62.2546	1455	53.4927	1455	63.9308
1454	80.6531	1454	62.0852	1454	53.5919	1454	64.0617
1453	80.5764	1453	62.0119	1453	53.7307	1453	64.4649
1452	80.5308	1452	61.985	1452	53.8541	1452	65.1927
1451	80.541	1451	61.9528	1451	54.0037	1451	66.2508
1450	80.6148	1450	61.894	1450	54.2307	1450	67.5732
1449	80.7623	1449	61.8227	1449	54.5302	1449	69.0905
1448	81.0135	1448	61.7799	1448	54.855	1448	70.711
1447	81.3865	1447	61.8248	1447	55.1802	1447	72.2626
1446	81.8759	1446	61.9934	1446	55.5024	1446	73.5804
1445	82.4728	1445	62.2655	1445	55.8006	1445	74.6144
1444	83.1689	1444	62.5784	1444	56.0501	1444	75.3854
1443	83.9367	1443	62.8734	1443	56.242	1443	75.9092
1442	84.7256	1442	63.132	1442	56.3735	1442	76.2029
1441	85.4811	1441	63.3698	1441	56.4401	1441	76.3175
1440	86.1611	1440	63.608	1440	56.4529	1440	76.3243
1439	86.7505	1439	63.8552	1439	56.4395	1439	76.2852
1438	87.268	1438	64.1106	1438	56.422	1438	76.2666
1437	87.75	1437	64.3735	1437	56.371	1437	76.3795
1436	88.2059	1436	64.6439	1436	56.285	1436	76.734
1435	88.6241	1435	64.9174	1435	56.2342	1435	77.3339
1434	89.0259	1434	65.1838	1434	56.2158	1434	78.112
1433	89.4564	1433	65.4249	1433	56.1517	1433	79.025
1432	89.9394	1432	65.6114	1432	56.0141	1432	80.0338
1431	90.4661	1431	65.7241	1431	55.8574	1431	81.0639
1430	91.0148	1430	65.7859	1430	55.7672	1430	82.0364
1429	91.5585	1429	65.8362	1429	55.8226	1429	82.9033
1428	92.0572	1428	65.8899	1428	56.085	1428	83.6292
1427	92.4851	1427	65.9475	1427	56.5798	1427	84.1945
1426	92.8631	1426	66.0066	1426	57.273	1426	84.6242
1425	93.2201	1425	66.0586	1425	58.0618	1425	84.9625
1424	93.5382	1424	66.0852	1424	58.8151	1424	85.2208
1423	93.7787	1423	66.0834	1423	59.4643	1423	85.387
1422	93.9453	1422	66.0814	1422	60.0346	1422	85.4724
1421	94.07	1421	66.0814	1421	60.6082	1421	85.5008
1420	94.1625	1420	66.0296	1420	61.2463	1420	85.471
1419	94.2221	1419	65.8839	1419	61.8877	1419	85.3751
1418	94.2681	1418	65.6623	1418	62.468	1418	85.2304
1417	94.3193	1417	65.4019	1417	62.998	1417	85.0461
1416	94.3642	1416	65.0987	1416	63.4755	1416	84.7913
1415	94.3799	1415	64.7157	1415	63.8902	1415	84.426
1414	94.3619	1414	64.2293	1414	64.2495	1414	83.9344
1413	94.3151	1413	63.6445	1413	64.5521	1413	83.3116
1412	94.234	1412	62.9812	1412	64.7754	1412	82.5434
1411	94.1153	1411	62.277	1411	64.9082	1411	81.6284
1410	93.9744	1410	61.6018	1410	64.9733	1410	80.603
1409	93.8266	1409	61.042	1409	65.0056	1409	79.5285
1408	93.6654	1408	60.6675	1408	65.0222	1408	78.4742
1407	93.4779	1407	60.5115	1407	65.033	1407	77.5206
1406	93.2738	1406	60.5526	1406	65.0452	1406	76.7511
1405	93.0806	1405	60.7193	1405	65.0466	1405	76.2346
1404	92.9207	1404	60.9338	1404	65.0317	1404	76.0177
1403	92.8042	1403	61.1617	1403	65.0276	1403	76.112
1402	92.7308	1402	61.4195	1402	65.0778	1402	76.4979
1401	92.6911	1401	61.7483	1401	65.2122	1401	77.1569
1400	92.6712	1400	62.1878	1400	65.4118	1400	78.0649
1399	92.6606	1399	62.735	1399	65.6181	1399	79.1201
1398	92.6491	1398	63.3319	1398	65.7963	1398	80.1397
1397	92.6133	1397	63.9183	1397	65.9318	1397	80.9817
1396	92.5137	1396	64.4633	1396	65.9899	1396	81.6031
1395	92.3246	1395	64.9498	1395	65.9493	1395	82.0007
1394	92.0671	1394	65.3778	1394	65.8523	1394	82.1773
1393	91.7868	1393	65.7842	1393	65.7545	1393	82.1618
1392	91.5098	1392	66.2099	1392	65.656	1392	82.0178
1391	91.2472	1391	66.6683	1391	65.5441	1391	81.8277
1390	91.0105	1390	67.1593	1390	65.4438	1390	81.677
1389	90.8033	1389	67.6762	1389	65.3842	1389	81.6288
1388	90.6137	1388	68.1891	1388	65.3417	1388	81.6898
1387	90.4312	1387	68.6379	1387	65.2697	1387	81.7946
1386	90.2591	1386	68.9629	1386	65.1736	1386	81.8377
1385	90.0981	1385	69.1423	1385	65.081	1385	81.7366
1384	89.9342	1384	69.1755	1384	64.9883	1384	81.4666
1383	89.7556	1383	69.0632	1383	64.8844	1383	81.0585
1382	89.5639	1382	68.8273	1382	64.7794	1382	80.5756
1381	89.3654	1381	68.5121	1381	64.6831	1381	80.0706
1380	89.1682	1380	68.1527	1380	64.5806	1380	79.5725
1379	88.9977	1379	67.7591	1379	64.4611	1379	79.1383
1378	88.8993	1378	67.3259	1378	64.3575	1378	78.9011
1377	88.9177	1377	66.842	1377	64.3285	1377	79.0413
1376	89.0839	1376	66.3041	1376	64.4075	1376	79.6983
1375	89.412	1375	65.7447	1375	64.5781	1375	80.8698
1374	89.876	1374	65.2334	1374	64.8056	1374	82.3436
1373	90.3947	1373	64.822	1373	65.076	1373	83.7816
1372	90.8779	1372	64.4831	1372	65.3711	1372	84.9517
1371	91.2721	1371	64.1221	1371	65.653	1371	85.8464
1370	91.557	1370	63.6621	1370	65.8816	1370	86.5953
1369	91.7308	1369	63.1222	1369	66.0156	1369	87.3246
1368	91.8143	1368	62.6193	1368	66.0314	1368	88.0652
1367	91.8573	1367	62.2883	1367	65.9488	1367	88.7512
1366	91.917	1366	62.1882	1366	65.8196	1366	89.2915
1365	92.0319	1365	62.2711	1365	65.6835	1365	89.6315
1364	92.2121	1364	62.4216	1364	65.5271	1364	89.7549
1363	92.4426	1363	62.5191	1363	65.2982	1363	89.6607
1362	92.6907	1362	62.4989	1362	64.9831	1362	89.3569
1361	92.9246	1361	62.3851	1361	64.621	1361	88.8694
1360	93.1267	1360	62.2402	1360	64.239	1360	88.2489
1359	93.2918	1359	62.0831	1359	63.8365	1359	87.5819
1358	93.4242	1358	61.8675	1358	63.4103	1358	86.9941
1357	93.5353	1357	61.5125	1357	62.9579	1357	86.6184
1356	93.6379	1356	60.9475	1356	62.4804	1356	86.5329
1355	93.74	1355	60.1452	1355	62.0069	1355	86.7194
1354	93.8461	1354	59.1261	1354	61.609	1354	87.0748
1353	93.9598	1353	57.9388	1353	61.3684	1353	87.4628
1352	94.0869	1352	56.6419	1352	61.3191	1352	87.7661
1351	94.2306	1351	55.3018	1351	61.4276	1351	87.9075
1350	94.3881	1350	53.9851	1350	61.6146	1350	87.8482
1349	94.5456	1349	52.7472	1349	61.8	1349	87.5756
1348	94.6836	1348	51.6343	1348	61.9473	1348	87.0912
1347	94.7906	1347	50.7009	1347	62.0701	1347	86.405
1346	94.871	1346	50.0191	1346	62.1935	1346	85.5396
1345	94.9363	1345	49.6722	1345	62.3147	1345	84.5384
1344	94.9921	1344	49.7323	1344	62.4063	1344	83.4697
1343	95.0371	1343	50.2254	1343	62.4483	1343	82.4163
1342	95.07	1342	51.0948	1342	62.4364	1342	81.4449
1341	95.0947	1341	52.192	1341	62.3549	1341	80.569
1340	95.1176	1340	53.2999	1340	62.1748	1340	79.7285
1339	95.1461	1339	54.1875	1339	61.902	1339	78.8018
1338	95.1874	1338	54.6873	1338	61.5942	1338	77.6544
1337	95.2437	1337	54.748	1337	61.3077	1337	76.203
1336	95.3076	1336	54.4407	1336	61.0609	1336	74.4581
1335	95.3678	1335	53.9493	1335	60.8529	1335	72.5229
1334	95.4177	1334	53.5283	1334	60.6807	1334	70.5396
1333	95.4557	1333	53.4106	1333	60.532	1333	68.6101
1332	95.4785	1332	53.7166	1332	60.3806	1332	66.7483
1331	95.4811	1331	54.4228	1331	60.2022	1331	64.8802
1330	95.4614	1330	55.4003	1330	59.9849	1330	62.8816
1329	95.4209	1329	56.494	1329	59.7233	1329	60.6495
1328	95.3637	1328	57.5862	1328	59.4162	1328	58.1901
1327	95.2975	1327	58.6114	1327	59.0798	1327	55.6541
1326	95.2348	1326	59.5379	1326	58.7476	1326	53.2771
1325	95.1866	1325	60.3458	1325	58.4521	1325	51.2832
1324	95.1553	1324	61.0118	1324	58.2174	1324	49.8343
1323	95.1364	1323	61.504	1323	58.0653	1323	49.0115
1322	95.1235	1322	61.7862	1322	58.0119	1322	48.7974
1321	95.1101	1321	61.8303	1321	58.0518	1321	49.0981
1320	95.0887	1320	61.6316	1320	58.1578	1320	49.8097
1319	95.0531	1319	61.2306	1319	58.2986	1319	50.8533
1318	95.0002	1318	60.7227	1318	58.4515	1318	52.1513
1317	94.9263	1317	60.2342	1317	58.5974	1317	53.6165
1316	94.8281	1316	59.8747	1316	58.7121	1316	55.1771
1315	94.7071	1315	59.7003	1315	58.7686	1315	56.7836
1314	94.5721	1314	59.7029	1314	58.7407	1314	58.3789
1313	94.4308	1313	59.8254	1313	58.6065	1313	59.8823
1312	94.2835	1312	59.9961	1312	58.3601	1312	61.2046
1311	94.1292	1311	60.1629	1311	58.0188	1311	62.2635
1310	93.9753	1310	60.306	1310	57.6116	1310	62.9863
1309	93.8341	1309	60.4325	1309	57.1622	1309	63.3192
1308	93.7154	1308	60.566	1308	56.6894	1308	63.2388
1307	93.6228	1307	60.7383	1307	56.218	1307	62.7427
1306	93.5579	1306	60.9762	1306	55.77	1306	61.8254
1305	93.5209	1305	61.2859	1305	55.3436	1305	60.4757
1304	93.5085	1304	61.6478	1304	54.9163	1304	58.7121
1303	93.5125	1303	62.0276	1303	54.4674	1303	56.6203
1302	93.5213	1302	62.3915	1302	53.99	1302	54.3502
1301	93.5236	1301	62.7164	1301	53.4895	1301	52.0859
1300	93.5126	1300	62.9921	1300	52.9906	1300	50.0242
1299	93.4875	1299	63.2201	1299	52.5438	1299	48.3593
1298	93.4512	1298	63.4109	1298	52.2123	1298	47.2606
1297	93.4046	1297	63.5759	1297	52.0451	1297	46.8736
1296	93.3445	1296	63.7204	1296	52.069	1296	47.3337
1295	93.2672	1295	63.8461	1295	52.2888	1295	48.7341
1294	93.1714	1294	63.956	1294	52.6782	1294	51.0532
1293	93.0577	1293	64.0521	1293	53.1761	1293	54.1302
1292	92.9251	1292	64.1268	1292	53.7093	1292	57.7108
1291	92.7706	1291	64.1629	1291	54.2221	1291	61.5055
1290	92.5905	1290	64.1414	1290	54.6844	1290	65.2443
1289	92.3822	1289	64.0465	1289	55.0802	1289	68.7343
1288	92.1448	1288	63.8654	1288	55.4047	1288	71.8824
1287	91.8762	1287	63.5866	1287	55.6657	1287	74.6645
1286	91.5696	1286	63.1985	1286	55.8706	1286	77.0819
1285	91.2137	1285	62.6866	1285	56.0062	1285	79.1425
1284	90.8002	1284	62.039	1284	56.0397	1284	80.8577
1283	90.3268	1283	61.262	1283	55.9377	1283	82.243
1282	89.7879	1282	60.3942	1282	55.678	1282	83.3276
1281	89.1692	1281	59.5065	1281	55.2459	1281	84.1646
1280	88.4587	1280	58.6955	1280	54.636	1280	84.8259
1279	87.662	1279	58.0662	1279	53.8624	1279	85.3866
1278	86.8001	1278	57.6996	1278	52.9554	1278	85.9094
1277	85.9004	1277	57.6182	1277	51.9494	1277	86.4293
1276	84.998	1276	57.7872	1276	50.8861	1276	86.941
1275	84.1407	1275	58.1474	1275	49.8272	1275	87.4038
1274	83.3782	1274	58.6484	1274	48.8442	1274	87.7679
1273	82.7464	1273	59.2541	1273	47.9961	1273	88.0031
1272	82.2664	1272	59.9272	1272	47.3315	1272	88.1103
1271	81.9439	1271	60.6202	1271	46.9022	1271	88.1195
1270	81.7572	1270	61.2893	1270	46.7532	1270	88.0818
1269	81.6578	1269	61.912	1269	46.9012	1269	88.0547
1268	81.5987	1268	62.4831	1268	47.335	1268	88.0799
1267	81.5597	1267	62.9952	1267	48.0258	1267	88.1686
1266	81.5447	1266	63.4283	1266	48.9223	1266	88.3023
1265	81.5656	1265	63.7573	1265	49.9479	1265	88.4437
1264	81.6352	1264	63.9682	1264	51.0184	1264	88.5523
1263	81.7612	1263	64.0707	1263	52.0645	1263	88.6054
1262	81.9381	1262	64.0991	1262	53.0365	1262	88.6164
1261	82.1477	1261	64.0946	1261	53.8988	1261	88.6318
1260	82.3722	1260	64.0771	1260	54.6334	1260	88.7048
1259	82.5996	1259	64.0362	1259	55.2423	1259	88.8669
1258	82.813	1258	63.947	1258	55.7357	1258	89.117
1257	82.9852	1257	63.7976	1257	56.1141	1257	89.4257
1256	83.0898	1256	63.6046	1256	56.3693	1256	89.7443
1255	83.1094	1255	63.4134	1255	56.5024	1255	90.0188
1254	83.0297	1254	63.2822	1254	56.5326	1254	90.2103
1253	82.8336	1253	63.2594	1253	56.4916	1253	90.307
1252	82.5109	1252	63.3653	1252	56.4193	1252	90.3193
1251	82.0688	1251	63.5903	1251	56.3641	1251	90.2679
1250	81.5268	1250	63.9042	1250	56.3697	1250	90.1747
1249	80.9041	1249	64.2667	1249	56.4531	1249	90.0509
1248	80.2205	1248	64.633	1248	56.601	1248	89.8843
1247	79.5035	1247	64.9613	1247	56.7847	1247	89.641
1246	78.7845	1246	65.2257	1246	56.9719	1246	89.2838
1245	78.094	1245	65.4263	1245	57.1306	1245	88.7925
1244	77.467	1244	65.5849	1244	57.2405	1244	88.1741
1243	76.9455	1243	65.7331	1243	57.3045	1243	87.469
1242	76.5647	1242	65.9011	1242	57.3407	1242	86.7497
1241	76.3458	1241	66.1072	1241	57.359	1241	86.1048
1240	76.3059	1240	66.3498	1240	57.3516	1240	85.6117
1239	76.4591	1239	66.6099	1239	57.3046	1239	85.3139
1238	76.8003	1238	66.8627	1238	57.2041	1238	85.2116
1237	77.2989	1237	67.0884	1237	57.0341	1237	85.2673
1236	77.9136	1236	67.2767	1236	56.781	1236	85.4268
1235	78.5997	1235	67.4302	1235	56.4468	1235	85.6426
1234	79.3072	1234	67.5695	1234	56.0478	1234	85.8915
1233	79.9924	1233	67.7249	1233	55.5983	1233	86.1743
1232	80.6376	1232	67.9184	1232	55.1043	1232	86.4986
1231	81.2492	1231	68.1534	1231	54.5707	1231	86.8604
1230	81.8379	1230	68.4189	1230	53.9996	1230	87.2379
1229	82.4093	1229	68.6957	1229	53.382	1229	87.5967
1228	82.9695	1228	68.9558	1228	52.7065	1228	87.8956
1227	83.526	1227	69.1671	1227	51.9783	1227	88.0947
1226	84.0791	1226	69.3087	1226	51.2214	1226	88.1692
1225	84.6227	1225	69.3834	1225	50.4667	1225	88.1174
1224	85.1546	1224	69.4137	1224	49.7501	1224	87.9572
1223	85.6772	1223	69.4338	1223	49.1147	1223	87.7141
1222	86.1885	1222	69.4817	1222	48.5938	1222	87.4126
1221	86.6771	1221	69.5844	1221	48.1922	1221	87.0666
1220	87.1306	1220	69.7416	1220	47.8948	1220	86.6713
1219	87.545	1219	69.9246	1219	47.6859	1219	86.2045
1218	87.9245	1218	70.0965	1218	47.5502	1218	85.638
1217	88.2736	1217	70.2311	1217	47.4664	1217	84.9511
1216	88.5868	1216	70.3178	1216	47.4195	1216	84.1378
1215	88.8451	1215	70.3607	1215	47.4141	1215	83.2108
1214	89.0269	1214	70.3813	1214	47.4638	1214	82.196
1213	89.1258	1213	70.4113	1213	47.5756	1213	81.1205
1212	89.154	1212	70.4743	1212	47.7546	1212	80.0014
1211	89.127	1211	70.5734	1211	48.0132	1211	78.8418
1210	89.0454	1210	70.6926	1210	48.3575	1210	77.6317
1209	88.8955	1209	70.802	1209	48.7742	1209	76.3543
1208	88.6656	1208	70.8617	1208	49.2417	1208	75.0001
1207	88.3546	1207	70.834	1207	49.7484	1207	73.5769
1206	87.9644	1206	70.7027	1206	50.2909	1206	72.1058
1205	87.4911	1205	70.476	1205	50.8629	1205	70.6126
1204	86.9324	1204	70.1658	1204	51.4588	1204	69.127
1203	86.3019	1203	69.7693	1203	52.0808	1203	67.6784
1202	85.6277	1202	69.2755	1202	52.7274	1202	66.2794
1201	84.9376	1201	68.6909	1201	53.3798	1201	64.9194
1200	84.2511	1200	68.0688	1200	54.0066	1200	63.5816
1199	83.5836	1199	67.5195	1199	54.5795	1199	62.2576
1198	82.9472	1198	67.177	1198	55.0777	1198	60.9406
1197	82.3486	1197	67.1292	1197	55.4851	1197	59.6233
1196	81.7886	1196	67.3676	1196	55.7962	1196	58.3135
1195	81.2628	1195	67.8009	1195	56.0243	1195	57.0346
1194	80.7606	1194	68.3158	1194	56.1946	1194	55.8002
1193	80.2669	1193	68.8277	1193	56.3249	1193	54.6024
1192	79.7675	1192	69.2856	1192	56.4185	1192	53.4318
1191	79.2463	1191	69.654	1191	56.4725	1191	52.2869
1190	78.6818	1190	69.906	1190	56.4778	1190	51.1562
1189	78.0555	1189	70.0266	1189	56.4151	1189	50.0164
1188	77.3667	1188	70.0121	1188	56.2639	1188	48.8618
1187	76.6265	1187	69.8704	1187	56.0221	1187	47.7144
1186	75.8393	1186	69.6228	1186	55.7088	1186	46.5935
1185	75.0048	1185	69.297	1185	55.3497	1185	45.5025
1184	74.1395	1184	68.9077	1184	54.9686	1184	44.4527
1183	73.2785	1183	68.4438	1183	54.5907	1183	43.469
1182	72.4494	1182	67.8694	1182	54.2358	1182	42.558
1181	71.6618	1181	67.1292	1181	53.9052	1181	41.6998
1180	70.9268	1180	66.1602	1180	53.5867	1180	40.8838
1179	70.2681	1179	64.9202	1179	53.2733	1179	40.1231
1178	69.7028	1178	63.4242	1178	52.9679	1178	39.4238
1177	69.232	1177	61.7681	1177	52.674	1177	38.7758
1176	68.8564	1176	60.1301	1176	52.3973	1176	38.1872
1175	68.5791	1175	58.7473	1175	52.1527	1175	37.6912
1174	68.3888	1174	57.8502	1174	51.956	1174	37.3041
1173	68.26	1173	57.571	1173	51.8056	1173	37.0085
1172	68.1778	1172	57.8833	1172	51.6846	1172	36.7876
1171	68.1389	1171	58.6115	1171	51.5754	1171	36.6385
1170	68.1272	1170	59.5061	1170	51.4637	1170	36.545
1169	68.1136	1169	60.3445	1169	51.3347	1169	36.4779
1168	68.0834	1168	60.9956	1168	51.1826	1168	36.4373
1167	68.0356	1167	61.4235	1167	51.0235	1167	36.458
1166	67.9512	1166	61.655	1166	50.8866	1166	36.5636
1165	67.7918	1165	61.7413	1165	50.796	1165	36.7511
1164	67.5334	1164	61.7233	1164	50.7689	1164	37.0258
1163	67.1778	1163	61.6087	1163	50.8213	1163	37.4082
1162	66.7249	1162	61.3717	1162	50.9582	1162	37.8951
1161	66.1632	1161	60.9757	1161	51.1607	1161	38.4564
1160	65.5	1160	60.4035	1160	51.3964	1160	39.0828
1159	64.7757	1159	59.6775	1159	51.6439	1159	39.802
1158	64.0363	1158	58.8604	1158	51.9001	1158	40.6419
1157	63.3151	1157	58.041	1157	52.1737	1157	41.6136
1156	62.6456	1156	57.3174	1156	52.4829	1156	42.7343
1155	62.062	1155	56.7794	1155	52.8533	1155	44.0195
1154	61.5695	1154	56.4875	1154	53.3011	1154	45.4409
1153	61.1401	1153	56.4568	1153	53.8141	1153	46.9256
1152	60.7461	1152	56.6583	1152	54.356	1152	48.4055
1151	60.3697	1151	57.0326	1151	54.8861	1151	49.8471
1150	59.9805	1150	57.5123	1150	55.3717	1150	51.2442
1149	59.5425	1149	58.0466	1149	55.7916	1149	52.6235
1148	59.0594	1148	58.6102	1148	56.1415	1148	54.0607
1147	58.5834	1147	59.1906	1147	56.4345	1147	55.6523
1146	58.1712	1146	59.7756	1146	56.687	1146	57.4541
1145	57.8616	1145	60.3596	1145	56.8982	1145	59.4562
1144	57.698	1144	60.9519	1144	57.0493	1144	61.604
1143	57.7239	1143	61.5648	1143	57.1199	1143	63.8136
1142	57.9406	1142	62.1911	1142	57.0989	1142	65.9798
1141	58.3044	1141	62.8003	1141	56.9863	1141	68.0079
1140	58.7796	1140	63.3586	1140	56.8001	1140	69.8519
1139	59.3592	1139	63.8529	1139	56.5836	1139	71.5162
1138	60.0287	1138	64.2984	1138	56.3921	1138	73.0281
1137	60.753	1137	64.7244	1137	56.2645	1137	74.4193
1136	61.5099	1136	65.1519	1136	56.212	1136	75.7172
1135	62.2986	1135	65.5813	1135	56.2272	1135	76.9312
1134	63.104	1134	65.9948	1134	56.2889	1134	78.0421
1133	63.8832	1133	66.3688	1133	56.3628	1133	79.0132
1132	64.5993	1132	66.684	1132	56.4137	1132	79.8134
1131	65.2391	1131	66.9355	1131	56.425	1131	80.4326
1130	65.793	1130	67.1408	1130	56.3993	1130	80.8888
1129	66.2488	1129	67.3335	1129	56.3436	1129	81.2278
1128	66.6121	1128	67.5456	1128	56.2622	1128	81.5093
1127	66.9113	1127	67.7927	1127	56.1591	1127	81.7796
1126	67.1758	1126	68.0715	1126	56.0316	1126	82.0472
1125	67.4303	1125	68.3638	1125	55.8612	1125	82.2833
1124	67.7066	1124	68.6391	1124	55.6239	1124	82.4436
1123	68.0261	1123	68.8651	1123	55.3128	1123	82.4946
1122	68.3678	1122	69.0255	1122	54.9442	1122	82.4387
1121	68.687	1121	69.1288	1121	54.5436	1121	82.3354
1120	68.9753	1120	69.1996	1120	54.1394	1120	82.304
1119	69.2754	1119	69.2663	1119	53.7656	1119	82.4886
1118	69.6347	1118	69.3534	1118	53.4496	1118	82.9935
1117	70.0767	1117	69.4726	1117	53.1919	1117	83.8303
1116	70.6177	1116	69.6109	1116	52.9689	1116	84.9123
1115	71.2731	1115	69.733	1115	52.753	1115	86.0938
1114	72.0288	1114	69.8018	1114	52.5225	1114	87.2304
1113	72.8376	1113	69.7984	1113	52.2578	1113	88.2279
1112	73.6556	1112	69.7289	1112	51.9489	1112	89.0564
1111	74.4595	1111	69.6228	1111	51.6076	1111	89.7367
1110	75.2273	1110	69.528	1110	51.2602	1110	90.3194
1109	75.9334	1109	69.4917	1109	50.9265	1109	90.8625
1108	76.576	1108	69.5346	1108	50.6158	1108	91.403
1107	77.1821	1107	69.6428	1107	50.3343	1107	91.9413
1106	77.7701	1106	69.7843	1106	50.0808	1106	92.4479
1105	78.3257	1105	69.9284	1105	49.8387	1105	92.8835
1104	78.8263	1104	70.051	1104	49.5881	1104	93.2147
1103	79.2698	1103	70.1352	1103	49.3282	1103	93.4263
1102	79.6683	1102	70.1793	1102	49.0754	1102	93.5352
1101	80.031	1101	70.1983	1101	48.849	1101	93.5875
1100	80.3674	1100	70.215	1100	48.6689	1100	93.6362
1099	80.6932	1099	70.2493	1099	48.5604	1099	93.7156
1098	81.0165	1098	70.3194	1098	48.543	1098	93.8322
1097	81.3284	1097	70.4365	1097	48.614	1097	93.9657
1096	81.6184	1096	70.5916	1096	48.7541	1096	94.0754
1095	81.8905	1095	70.7532	1095	48.944	1095	94.1161
1094	82.1547	1094	70.888	1094	49.1671	1094	94.0638
1093	82.4107	1093	70.9845	1093	49.4067	1093	93.9318
1092	82.6507	1092	71.0545	1092	49.6595	1092	93.7652
1091	82.872	1091	71.1193	1091	49.9445	1091	93.625
1090	83.0786	1090	71.2001	1090	50.2865	1090	93.5712
1089	83.2762	1089	71.307	1089	50.6895	1089	93.6387
1088	83.4721	1088	71.4236	1088	51.133	1088	93.816
1087	83.6718	1087	71.5054	1087	51.5856	1087	94.0465
1086	83.8689	1086	71.5072	1086	52.0126	1086	94.2578
1085	84.043	1085	71.4196	1085	52.3796	1085	94.393
1084	84.1713	1084	71.2785	1084	52.6686	1084	94.4222
1083	84.2392	1083	71.1475	1083	52.8937	1083	94.3407
1082	84.2394	1082	71.089	1082	53.0953	1082	94.1682
1081	84.1665	1081	71.1414	1081	53.3191	1081	93.9372
1080	84.0158	1080	71.3072	1080	53.6028	1080	93.6662
1079	83.7787	1079	71.5566	1079	53.9721	1079	93.3398
1078	83.4388	1078	71.8434	1078	54.4302	1078	92.9109
1077	82.9803	1077	72.1221	1077	54.9495	1077	92.3219
1076	82.4069	1076	72.3553	1076	55.4861	1076	91.5313
1075	81.7471	1075	72.5207	1075	56.005	1075	90.5423
1074	81.0392	1074	72.6224	1074	56.4919	1074	89.419
1073	80.3193	1073	72.6924	1073	56.9476	1073	88.2705
1072	79.624	1072	72.773	1072	57.3845	1072	87.2074
1071	78.9856	1071	72.8956	1071	57.8261	1071	86.2976
1070	78.4168	1070	73.0713	1070	58.2926	1070	85.5422
1069	77.9121	1069	73.288	1069	58.7805	1069	84.8808
1068	77.4715	1068	73.5105	1068	59.2585	1068	84.2244
1067	77.1071	1067	73.6887	1067	59.6857	1067	83.5018
1066	76.8266	1066	73.7803	1066	60.0292	1066	82.7007
1065	76.6321	1065	73.7676	1065	60.2706	1065	81.8892
1064	76.5443	1064	73.6566	1064	60.4117	1064	81.2054
1063	76.603	1063	73.4646	1063	60.4805	1063	80.8114
1062	76.8344	1062	73.2052	1062	60.5234	1062	80.8319
1061	77.238	1061	72.8702	1061	60.5801	1061	81.3137
1060	77.8082	1060	72.4154	1060	60.6665	1060	82.2233
1059	78.5433	1059	71.7762	1059	60.7773	1059	83.4622
1058	79.4208	1058	70.9154	1058	60.8931	1058	84.8911
1057	80.39	1057	69.8605	1057	60.9855	1057	86.3659
1056	81.4024	1056	68.6887	1056	61.0314	1056	87.7705
1055	82.4373	1055	67.4728	1055	61.0323	1055	89.0336
1054	83.4913	1054	66.2492	1054	61.0184	1054	90.1331
1053	84.5547	1053	65.0576	1053	61.0284	1053	91.0888
1052	85.6025	1052	64.0141	1052	61.0904	1052	91.9361
1051	86.6002	1051	63.2989	1051	61.216	1051	92.6963
1050	87.5108	1050	63.0196	1050	61.3954	1050	93.3629
1049	88.3051	1049	63.0891	1049	61.5926	1049	93.9079
1048	88.9692	1048	63.2861	1048	61.7575	1048	94.2967
1047	89.5054	1047	63.4479	1047	61.8544	1047	94.5082
1046	89.9298	1046	63.5852	1046	61.8798	1046	94.555
1045	90.2702	1045	63.8135	1045	61.8554	1045	94.4826
1044	90.5578	1044	64.2151	1044	61.8153	1044	94.3441
1043	90.8096	1043	64.7822	1043	61.7988	1043	94.175
1042	91.014	1042	65.4577	1042	61.8375	1042	93.9819
1041	91.1427	1041	66.1858	1041	61.9375	1041	93.7379
1040	91.1786	1040	66.9178	1040	62.0771	1040	93.3848
1039	91.1328	1039	67.6016	1039	62.225	1039	92.8505
1038	91.033	1038	68.1924	1038	62.3579	1038	92.0861
1037	90.9016	1037	68.6712	1037	62.4644	1037	91.0993
1036	90.7502	1036	69.0459	1036	62.5477	1036	89.9656
1035	90.5854	1035	69.3434	1035	62.6308	1035	88.8145
1034	90.4103	1034	69.6053	1034	62.7496	1034	87.7907
1033	90.2242	1033	69.8763	1033	62.9288	1033	86.9992
1032	90.0287	1032	70.1804	1032	63.1647	1032	86.4608
1031	89.8323	1031	70.5079	1031	63.4298	1031	86.0985
1030	89.6419	1030	70.8268	1030	63.6866	1030	85.7598
1029	89.452	1029	71.0991	1029	63.897	1029	85.2681
1028	89.2447	1028	71.2907	1028	64.0323	1028	84.4918
1027	88.9996	1027	71.3829	1027	64.0884	1027	83.4048
1026	88.6979	1026	71.3872	1026	64.0912	1026	82.1114
1025	88.3297	1025	71.3414	1025	64.0784	1025	80.8128
1024	87.9099	1024	71.2805	1024	64.077	1024	79.7287
1023	87.4895	1023	71.215	1023	64.0947	1023	79.0115
1022	87.1415	1022	71.1325	1022	64.1202	1022	78.6946
1021	86.9346	1021	71.0122	1021	64.1266	1021	78.6954
1020	86.9164	1020	70.8375	1020	64.0796	1020	78.8629
1019	87.1067	1019	70.6113	1019	63.9575	1019	79.0275
1018	87.4887	1018	70.3685	1018	63.7636	1018	79.0393
1017	88.0083	1017	70.1683	1017	63.523	1017	78.802
1016	88.592	1016	70.0657	1016	63.2723	1016	78.3021
1015	89.1729	1015	70.0913	1015	63.0519	1015	77.6192
1014	89.7087	1014	70.249	1014	62.8972	1014	76.9124
1013	90.1815	1013	70.5184	1013	62.8238	1013	76.3839
1012	90.584	1012	70.8516	1012	62.8236	1012	76.2292
1011	90.9051	1011	71.1805	1011	62.8765	1011	76.5708
1010	91.1294	1010	71.4421	1010	62.962	1010	77.4029
1009	91.2507	1009	71.6036	1009	63.0624	1009	78.5904
1008	91.2833	1008	71.6667	1008	63.1662	1008	79.9383
1007	91.2578	1007	71.6543	1007	63.2754	1007	81.2806
1006	91.2056	1006	71.5908	1006	63.4032	1006	82.5348
1005	91.1457	1005	71.4779	1005	63.5578	1005	83.6988
1004	91.0847	1004	71.2846	1004	63.7299	1004	84.8033
1003	91.026	1003	70.9769	1003	63.896	1003	85.86
1002	90.9741	1002	70.5697	1002	64.0269	1002	86.8426
1001	90.9366	1001	70.1403	1001	64.0926	1001	87.7043
1000	90.9264	1000	69.778	1000	64.0697	1000	88.4065
