# Supplementary material for: Stimuli-responsive mechanically interlocked polymer wrinkles
Source: Nat Commun. 2024 Jul 9;15:5760. doi: 10.1038/s41467-024-49750-8 (PMC11233622; doi:10.1038/s41467-024-49750-8)
Supplement: Supplementary file 3 — Source data [file 41467_2024_49750_MOESM3_ESM.zip › Source data/Supplementary Fig. 44.xlsx]

## Sheet: Sheet1
MIN-1		MIN-2		MIN-3		Control-1		Control-2
Temperature (℃)	Weight (%)	Temperature (℃)	Weight (%)	Temperature (℃)	Weight (%)	Temperature (℃)	Weight (%)	Temperature (℃)	Weight (%)
49.66	99.799	49.63	99.806	49.53	99.717	49.6	99.517	49.55	99.545
49.66	99.799	49.63	99.806	49.52	99.717	49.6	99.517	49.55	99.545
49.66	99.799	49.62	99.806	49.52	99.717	49.6	99.517	49.55	99.545
49.65	99.798	49.62	99.806	49.52	99.717	49.59	99.517	49.54	99.545
49.65	99.798	49.62	99.806	49.51	99.717	49.59	99.517	49.54	99.545
49.65	99.798	49.61	99.806	49.51	99.717	49.59	99.517	49.54	99.544
49.64	99.798	49.61	99.806	49.51	99.717	49.58	99.517	49.53	99.544
49.64	99.798	49.61	99.806	49.5	99.717	49.58	99.517	49.53	99.545
49.64	99.798	49.6	99.806	49.5	99.717	49.58	99.517	49.53	99.545
49.64	99.798	49.6	99.806	49.5	99.717	49.57	99.517	49.52	99.545
49.63	99.798	49.6	99.805	49.49	99.717	49.57	99.517	49.52	99.545
49.63	99.798	49.59	99.805	49.49	99.717	49.57	99.517	49.52	99.544
49.63	99.798	49.59	99.805	49.49	99.717	49.56	99.517	49.51	99.544
49.62	99.798	49.59	99.805	49.48	99.717	49.56	99.517	49.51	99.544
49.62	99.798	49.59	99.805	49.48	99.717	49.56	99.517	49.51	99.545
49.62	99.798	49.58	99.805	49.48	99.717	49.55	99.517	49.5	99.545
49.61	99.798	49.58	99.805	49.47	99.717	49.55	99.517	49.5	99.545
49.61	99.798	49.58	99.805	49.47	99.717	49.55	99.517	49.5	99.545
49.61	99.798	49.57	99.805	49.47	99.717	49.55	99.517	49.49	99.544
49.6	99.798	49.57	99.805	49.46	99.717	49.54	99.516	49.49	99.544
49.6	99.798	49.57	99.805	49.46	99.717	49.54	99.516	49.49	99.544
49.6	99.798	49.56	99.805	49.46	99.717	49.54	99.517	49.48	99.545
49.6	99.798	49.56	99.805	49.45	99.717	49.53	99.517	49.48	99.545
49.59	99.798	49.56	99.805	49.45	99.717	49.53	99.517	49.48	99.545
49.59	99.798	49.55	99.805	49.45	99.717	49.53	99.516	49.47	99.545
49.59	99.798	49.55	99.805	49.44	99.717	49.52	99.516	49.47	99.545
49.58	99.798	49.55	99.805	49.44	99.717	49.52	99.516	49.47	99.545
49.58	99.798	49.55	99.805	49.44	99.717	49.52	99.516	49.47	99.544
49.58	99.798	49.54	99.805	49.43	99.717	49.52	99.516	49.46	99.545
49.57	99.798	49.54	99.805	49.43	99.717	49.51	99.516	49.46	99.545
49.57	99.798	49.54	99.805	49.43	99.717	49.51	99.516	49.46	99.545
49.57	99.798	49.53	99.805	49.42	99.717	49.51	99.516	49.45	99.545
49.57	99.798	49.53	99.805	49.42	99.717	49.5	99.516	49.45	99.545
49.56	99.798	49.53	99.805	49.42	99.717	49.5	99.516	49.45	99.545
49.56	99.798	49.52	99.805	49.41	99.717	49.5	99.516	49.44	99.545
49.56	99.798	49.52	99.805	49.41	99.717	49.49	99.516	49.44	99.545
49.55	99.798	49.52	99.805	49.41	99.717	49.49	99.516	49.44	99.545
49.55	99.798	49.52	99.805	49.4	99.717	49.49	99.516	49.43	99.545
49.55	99.798	49.51	99.805	49.4	99.717	49.49	99.516	49.43	99.545
49.55	99.798	49.51	99.805	49.4	99.717	49.48	99.516	49.43	99.545
49.54	99.798	49.51	99.805	49.39	99.717	49.48	99.516	49.42	99.545
49.54	99.798	49.5	99.805	49.39	99.717	49.48	99.516	49.42	99.545
49.54	99.798	49.5	99.805	49.39	99.717	49.47	99.516	49.42	99.545
49.53	99.798	49.5	99.805	49.38	99.717	49.47	99.516	49.42	99.545
49.53	99.798	49.5	99.805	49.38	99.717	49.47	99.516	49.41	99.545
49.53	99.798	49.49	99.805	49.38	99.717	49.46	99.516	49.41	99.546
49.53	99.797	49.49	99.805	49.38	99.717	49.46	99.516	49.41	99.546
49.52	99.797	49.49	99.805	49.37	99.717	49.46	99.516	49.4	99.545
49.52	99.797	49.48	99.805	49.37	99.717	49.46	99.516	49.4	99.545
49.52	99.797	49.48	99.805	49.37	99.717	49.45	99.516	49.4	99.545
49.51	99.797	49.48	99.805	49.36	99.717	49.45	99.516	49.39	99.545
49.51	99.797	49.48	99.805	49.36	99.717	49.45	99.516	49.39	99.546
49.51	99.797	49.47	99.805	49.36	99.717	49.45	99.516	49.39	99.546
49.51	99.797	49.47	99.805	49.35	99.717	49.44	99.516	49.39	99.546
49.5	99.797	49.47	99.805	49.35	99.717	49.44	99.516	49.38	99.546
49.5	99.797	49.46	99.805	49.35	99.717	49.44	99.516	49.38	99.546
49.5	99.797	49.46	99.805	49.34	99.717	49.43	99.516	49.38	99.546
49.5	99.797	49.46	99.805	49.34	99.717	49.43	99.516	49.37	99.546
49.49	99.797	49.46	99.805	49.34	99.717	49.43	99.516	49.37	99.546
49.49	99.797	49.45	99.805	49.34	99.717	49.43	99.516	49.37	99.546
49.49	99.797	49.45	99.805	49.33	99.717	49.42	99.516	49.36	99.546
49.49	99.797	49.45	99.805	49.33	99.717	49.42	99.516	49.36	99.546
49.48	99.797	49.45	99.805	49.33	99.717	49.42	99.516	49.36	99.546
49.48	99.797	49.44	99.805	49.32	99.718	49.42	99.516	49.36	99.546
49.48	99.797	49.44	99.805	49.32	99.718	49.41	99.516	49.35	99.546
49.48	99.797	49.44	99.805	49.32	99.718	49.41	99.516	49.35	99.547
49.47	99.797	49.44	99.805	49.32	99.718	49.41	99.516	49.35	99.547
49.47	99.797	49.43	99.805	49.31	99.718	49.41	99.516	49.35	99.547
49.47	99.797	49.43	99.805	49.31	99.718	49.4	99.516	49.34	99.547
49.47	99.797	49.43	99.805	49.31	99.718	49.4	99.516	49.34	99.547
49.46	99.797	49.43	99.805	49.31	99.718	49.4	99.516	49.34	99.547
49.46	99.797	49.42	99.805	49.3	99.718	49.4	99.516	49.34	99.547
49.46	99.797	49.42	99.805	49.3	99.718	49.39	99.517	49.33	99.547
49.46	99.797	49.42	99.805	49.3	99.718	49.39	99.517	49.33	99.547
49.45	99.797	49.42	99.805	49.3	99.718	49.39	99.517	49.33	99.548
49.45	99.797	49.41	99.805	49.29	99.718	49.39	99.517	49.33	99.548
49.45	99.797	49.41	99.805	49.29	99.718	49.38	99.517	49.32	99.548
49.45	99.797	49.41	99.805	49.29	99.719	49.38	99.517	49.32	99.548
49.45	99.797	49.41	99.805	49.29	99.719	49.38	99.517	49.32	99.548
49.44	99.797	49.41	99.805	49.28	99.719	49.38	99.517	49.32	99.549
49.44	99.797	49.4	99.805	49.28	99.719	49.38	99.517	49.31	99.549
49.44	99.797	49.4	99.805	49.28	99.719	49.37	99.517	49.31	99.549
49.44	99.797	49.4	99.805	49.28	99.719	49.37	99.517	49.31	99.55
49.44	99.797	49.4	99.805	49.27	99.719	49.37	99.517	49.31	99.55
49.43	99.797	49.4	99.805	49.27	99.719	49.37	99.517	49.31	99.55
49.43	99.797	49.39	99.805	49.27	99.719	49.37	99.518	49.3	99.55
49.43	99.797	49.39	99.805	49.27	99.719	49.36	99.518	49.3	99.55
49.43	99.797	49.39	99.805	49.27	99.72	49.36	99.518	49.3	99.551
49.43	99.797	49.39	99.805	49.26	99.72	49.36	99.518	49.3	99.551
49.42	99.797	49.39	99.805	49.26	99.72	49.36	99.518	49.3	99.552
49.42	99.797	49.38	99.805	49.26	99.72	49.36	99.518	49.29	99.552
49.42	99.797	49.38	99.805	49.26	99.72	49.36	99.518	49.29	99.552
49.42	99.798	49.38	99.805	49.26	99.72	49.35	99.519	49.29	99.552
49.42	99.798	49.38	99.805	49.26	99.721	49.35	99.519	49.29	99.552
49.42	99.798	49.38	99.806	49.25	99.721	49.35	99.519	49.29	99.553
49.42	99.798	49.38	99.806	49.25	99.721	49.35	99.519	49.29	99.553
49.41	99.798	49.38	99.806	49.25	99.721	49.35	99.519	49.28	99.554
49.41	99.798	49.37	99.806	49.25	99.721	49.35	99.519	49.28	99.554
49.41	99.798	49.37	99.806	49.25	99.721	49.35	99.52	49.28	99.554
49.41	99.798	49.37	99.806	49.25	99.722	49.34	99.52	49.28	99.554
49.41	99.798	49.37	99.806	49.24	99.722	49.34	99.52	49.28	99.555
49.41	99.798	49.37	99.806	49.24	99.722	49.34	99.52	49.28	99.555
49.41	99.798	49.37	99.806	49.24	99.723	49.34	99.52	49.28	99.556
49.41	99.798	49.37	99.806	49.24	99.723	49.34	99.52	49.28	99.556
49.41	99.798	49.37	99.806	49.24	99.723	49.34	99.521	49.27	99.557
49.4	99.798	49.37	99.807	49.24	99.723	49.34	99.521	49.27	99.557
49.4	99.798	49.36	99.807	49.24	99.723	49.34	99.521	49.27	99.557
49.4	99.798	49.36	99.807	49.24	99.724	49.34	99.521	49.27	99.557
49.4	99.798	49.36	99.807	49.24	99.724	49.34	99.521	49.27	99.558
49.4	99.798	49.36	99.807	49.23	99.724	49.34	99.522	49.27	99.558
49.4	99.798	49.36	99.807	49.23	99.724	49.34	99.522	49.27	99.559
49.4	99.798	49.36	99.807	49.23	99.724	49.33	99.522	49.27	99.559
49.4	99.799	49.36	99.807	49.23	99.724	49.33	99.523	49.27	99.56
49.4	99.799	49.36	99.808	49.23	99.725	49.33	99.523	49.27	99.56
49.4	99.799	49.36	99.808	49.23	99.725	49.33	99.523	49.27	99.561
49.4	99.799	49.36	99.808	49.23	99.726	49.33	99.523	49.27	99.561
49.4	99.799	49.36	99.808	49.23	99.726	49.33	99.523	49.27	99.562
49.4	99.799	49.36	99.808	49.23	99.726	49.33	99.524	49.27	99.562
49.4	99.799	49.36	99.808	49.23	99.726	49.33	99.524	49.26	99.563
49.4	99.799	49.36	99.808	49.23	99.726	49.33	99.524	49.26	99.563
49.4	99.799	49.36	99.808	49.23	99.727	49.33	99.524	49.26	99.564
49.4	99.799	49.36	99.809	49.23	99.727	49.33	99.525	49.26	99.564
49.4	99.799	49.36	99.809	49.23	99.727	49.33	99.525	49.26	99.565
49.4	99.799	49.36	99.809	49.23	99.728	49.33	99.525	49.26	99.565
49.4	99.799	49.36	99.809	49.23	99.728	49.33	99.526	49.26	99.565
49.4	99.799	49.36	99.809	49.23	99.728	49.33	99.526	49.26	99.566
49.4	99.8	49.36	99.809	49.23	99.729	49.33	99.526	49.27	99.567
49.4	99.8	49.36	99.809	49.23	99.729	49.33	99.526	49.27	99.568
49.4	99.8	49.36	99.81	49.23	99.729	49.33	99.527	49.27	99.568
49.4	99.8	49.36	99.81	49.23	99.729	49.34	99.527	49.27	99.568
49.4	99.8	49.36	99.81	49.23	99.73	49.34	99.528	49.27	99.569
49.4	99.8	49.36	99.81	49.23	99.73	49.34	99.528	49.27	99.569
49.4	99.8	49.36	99.81	49.23	99.731	49.34	99.528	49.27	99.57
49.4	99.8	49.36	99.81	49.23	99.731	49.34	99.528	49.27	99.571
49.4	99.8	49.37	99.811	49.23	99.731	49.34	99.529	49.27	99.572
49.41	99.8	49.37	99.811	49.23	99.731	49.34	99.529	49.27	99.572
49.41	99.8	49.37	99.811	49.24	99.732	49.34	99.529	49.27	99.573
49.41	99.801	49.37	99.811	49.24	99.732	49.34	99.53	49.27	99.573
49.41	99.801	49.37	99.811	49.24	99.733	49.34	99.53	49.27	99.574
49.41	99.801	49.37	99.811	49.24	99.733	49.35	99.53	49.27	99.575
49.41	99.801	49.37	99.812	49.24	99.733	49.35	99.531	49.28	99.575
49.41	99.801	49.37	99.812	49.24	99.734	49.35	99.531	49.28	99.576
49.41	99.801	49.38	99.812	49.24	99.734	49.35	99.531	49.28	99.577
49.42	99.801	49.38	99.812	49.24	99.734	49.35	99.532	49.28	99.577
49.42	99.801	49.38	99.812	49.24	99.735	49.35	99.532	49.28	99.578
49.42	99.801	49.38	99.812	49.25	99.735	49.35	99.532	49.28	99.578
49.42	99.802	49.38	99.813	49.25	99.736	49.36	99.533	49.29	99.579
49.42	99.802	49.38	99.813	49.25	99.736	49.36	99.533	49.29	99.58
49.43	99.802	49.39	99.813	49.25	99.736	49.36	99.534	49.29	99.58
49.43	99.802	49.39	99.813	49.25	99.736	49.36	99.534	49.29	99.581
49.43	99.802	49.39	99.813	49.26	99.737	49.36	99.534	49.29	99.582
49.43	99.802	49.39	99.813	49.26	99.737	49.37	99.535	49.29	99.582
49.43	99.802	49.39	99.814	49.26	99.738	49.37	99.535	49.3	99.583
49.44	99.802	49.4	99.814	49.26	99.738	49.37	99.535	49.3	99.584
49.44	99.802	49.4	99.814	49.26	99.738	49.37	99.536	49.3	99.584
49.44	99.802	49.4	99.814	49.27	99.739	49.38	99.536	49.3	99.585
49.44	99.803	49.4	99.814	49.27	99.739	49.38	99.537	49.31	99.586
49.45	99.803	49.41	99.815	49.27	99.739	49.38	99.537	49.31	99.587
49.45	99.803	49.41	99.815	49.27	99.74	49.38	99.537	49.31	99.587
49.45	99.803	49.41	99.815	49.28	99.74	49.39	99.538	49.31	99.588
49.45	99.803	49.41	99.815	49.28	99.741	49.39	99.538	49.32	99.588
49.46	99.803	49.42	99.815	49.28	99.741	49.39	99.539	49.32	99.589
49.46	99.803	49.42	99.816	49.29	99.742	49.4	99.539	49.32	99.59
49.46	99.803	49.42	99.816	49.29	99.742	49.4	99.54	49.33	99.591
49.47	99.804	49.43	99.816	49.29	99.742	49.4	99.54	49.33	99.592
49.47	99.804	49.43	99.816	49.29	99.743	49.41	99.54	49.33	99.592
49.47	99.804	49.43	99.816	49.3	99.743	49.41	99.541	49.34	99.593
49.48	99.804	49.44	99.817	49.3	99.744	49.41	99.541	49.34	99.593
49.48	99.804	49.44	99.817	49.3	99.744	49.42	99.542	49.34	99.594
49.48	99.804	49.44	99.817	49.31	99.745	49.42	99.542	49.35	99.595
49.49	99.804	49.45	99.817	49.31	99.745	49.42	99.542	49.35	99.596
49.49	99.804	49.45	99.818	49.32	99.745	49.43	99.543	49.35	99.597
49.5	99.805	49.46	99.818	49.32	99.746	49.43	99.543	49.36	99.597
49.5	99.805	49.46	99.818	49.32	99.746	49.44	99.544	49.36	99.598
49.5	99.805	49.46	99.818	49.33	99.747	49.44	99.544	49.37	99.599
49.51	99.805	49.47	99.818	49.33	99.747	49.44	99.545	49.37	99.599
49.51	99.805	49.47	99.819	49.34	99.748	49.45	99.545	49.37	99.6
49.52	99.805	49.48	99.819	49.34	99.748	49.45	99.546	49.38	99.601
49.52	99.805	49.48	99.819	49.34	99.749	49.46	99.546	49.38	99.602
49.53	99.806	49.48	99.819	49.35	99.749	49.46	99.547	49.39	99.603
49.53	99.806	49.49	99.819	49.35	99.749	49.47	99.547	49.39	99.603
49.53	99.806	49.49	99.82	49.36	99.75	49.47	99.548	49.4	99.604
49.54	99.806	49.5	99.82	49.36	99.75	49.48	99.548	49.4	99.605
49.54	99.806	49.5	99.82	49.37	99.751	49.48	99.548	49.41	99.606
49.55	99.806	49.51	99.82	49.37	99.751	49.49	99.549	49.41	99.607
49.55	99.806	49.51	99.821	49.38	99.752	49.49	99.549	49.42	99.608
49.56	99.807	49.52	99.821	49.38	99.752	49.5	99.55	49.42	99.608
49.56	99.807	49.52	99.821	49.39	99.752	49.5	99.55	49.43	99.609
49.57	99.807	49.53	99.821	49.39	99.753	49.51	99.551	49.43	99.61
49.57	99.807	49.53	99.821	49.4	99.754	49.51	99.551	49.44	99.61
49.58	99.807	49.54	99.822	49.4	99.754	49.52	99.552	49.44	99.611
49.59	99.807	49.55	99.822	49.41	99.755	49.52	99.552	49.45	99.612
49.59	99.807	49.55	99.822	49.41	99.755	49.53	99.553	49.45	99.613
49.6	99.807	49.56	99.822	49.42	99.755	49.53	99.553	49.46	99.614
49.6	99.808	49.56	99.823	49.42	99.756	49.54	99.554	49.46	99.615
49.61	99.808	49.57	99.823	49.43	99.756	49.55	99.554	49.47	99.616
49.61	99.808	49.57	99.823	49.44	99.757	49.55	99.554	49.48	99.616
49.62	99.808	49.58	99.823	49.44	99.757	49.56	99.555	49.48	99.617
49.63	99.808	49.59	99.824	49.45	99.758	49.56	99.555	49.49	99.618
49.63	99.808	49.59	99.824	49.45	99.758	49.57	99.556	49.49	99.619
49.64	99.809	49.6	99.824	49.46	99.759	49.58	99.557	49.5	99.62
49.65	99.809	49.61	99.824	49.47	99.759	49.58	99.557	49.51	99.621
49.65	99.809	49.61	99.825	49.47	99.76	49.59	99.557	49.51	99.621
49.66	99.809	49.62	99.825	49.48	99.76	49.6	99.558	49.52	99.622
49.67	99.809	49.62	99.825	49.49	99.761	49.6	99.558	49.53	99.623
49.67	99.809	49.63	99.825	49.49	99.761	49.61	99.559	49.53	99.623
49.68	99.809	49.64	99.826	49.5	99.761	49.62	99.56	49.54	99.624
49.69	99.81	49.65	99.826	49.51	99.762	49.62	99.56	49.55	99.625
49.69	99.81	49.65	99.826	49.51	99.762	49.63	99.56	49.55	99.626
49.7	99.81	49.66	99.826	49.52	99.763	49.64	99.561	49.56	99.627
49.71	99.81	49.67	99.827	49.53	99.763	49.65	99.561	49.57	99.628
49.71	99.81	49.67	99.827	49.53	99.764	49.65	99.562	49.58	99.629
49.72	99.81	49.68	99.827	49.54	99.764	49.66	99.562	49.58	99.629
49.73	99.81	49.69	99.827	49.55	99.765	49.67	99.563	49.59	99.63
49.74	99.811	49.7	99.828	49.56	99.765	49.68	99.563	49.6	99.631
49.74	99.811	49.7	99.828	49.56	99.766	49.68	99.564	49.61	99.632
49.75	99.811	49.71	99.828	49.57	99.766	49.69	99.564	49.61	99.633
49.76	99.811	49.72	99.828	49.58	99.767	49.7	99.565	49.62	99.634
49.77	99.811	49.73	99.829	49.59	99.767	49.71	99.565	49.63	99.635
49.78	99.811	49.74	99.829	49.6	99.768	49.72	99.566	49.64	99.635
49.78	99.812	49.74	99.829	49.6	99.768	49.72	99.566	49.65	99.636
49.79	99.812	49.75	99.829	49.61	99.769	49.73	99.567	49.65	99.637
49.8	99.812	49.76	99.83	49.62	99.769	49.74	99.567	49.66	99.638
49.81	99.812	49.77	99.83	49.63	99.77	49.75	99.568	49.67	99.639
49.82	99.812	49.78	99.83	49.64	99.77	49.76	99.568	49.68	99.64
49.83	99.812	49.79	99.83	49.65	99.771	49.77	99.569	49.69	99.641
49.83	99.813	49.79	99.831	49.65	99.771	49.77	99.57	49.7	99.642
49.84	99.813	49.8	99.831	49.66	99.772	49.78	99.57	49.71	99.642
49.85	99.813	49.81	99.831	49.67	99.772	49.79	99.57	49.71	99.643
49.86	99.813	49.82	99.831	49.68	99.773	49.8	99.571	49.72	99.644
49.87	99.813	49.83	99.832	49.69	99.773	49.81	99.572	49.73	99.645
49.88	99.813	49.84	99.832	49.7	99.774	49.82	99.572	49.74	99.646
49.89	99.813	49.85	99.832	49.71	99.774	49.83	99.573	49.75	99.647
49.9	99.814	49.86	99.832	49.72	99.775	49.84	99.573	49.76	99.648
49.91	99.814	49.87	99.833	49.73	99.776	49.85	99.574	49.77	99.648
49.92	99.814	49.88	99.833	49.74	99.776	49.86	99.574	49.78	99.649
49.93	99.814	49.89	99.833	49.75	99.776	49.87	99.575	49.79	99.651
49.94	99.814	49.9	99.833	49.76	99.777	49.88	99.575	49.8	99.652
49.95	99.814	49.91	99.834	49.77	99.777	49.89	99.576	49.81	99.652
49.96	99.815	49.92	99.834	49.78	99.778	49.9	99.576	49.82	99.653
49.97	99.815	49.93	99.834	49.79	99.778	49.91	99.577	49.83	99.654
49.98	99.815	49.94	99.835	49.8	99.779	49.92	99.577	49.84	99.655
49.99	99.815	49.95	99.835	49.81	99.78	49.93	99.578	49.85	99.656
50	99.815	49.96	99.835	49.82	99.78	49.94	99.578	49.86	99.657
50.01	99.815	49.97	99.835	49.83	99.78	49.95	99.579	49.87	99.658
50.02	99.816	49.98	99.836	49.84	99.781	49.96	99.579	49.88	99.659
50.03	99.816	49.99	99.836	49.85	99.781	49.97	99.58	49.89	99.66
50.04	99.816	50	99.836	49.86	99.782	49.98	99.58	49.9	99.66
50.05	99.816	50.01	99.836	49.87	99.782	49.99	99.581	49.91	99.661
50.06	99.816	50.02	99.837	49.88	99.783	50	99.581	49.92	99.662
50.07	99.816	50.03	99.837	49.89	99.783	50.01	99.582	49.93	99.663
50.08	99.817	50.04	99.837	49.9	99.784	50.02	99.583	49.94	99.664
50.09	99.817	50.05	99.837	49.91	99.784	50.03	99.583	49.95	99.665
50.1	99.817	50.06	99.838	49.92	99.785	50.05	99.583	49.97	99.666
50.11	99.817	50.07	99.838	49.93	99.785	50.06	99.584	49.98	99.667
50.13	99.817	50.09	99.838	49.95	99.786	50.07	99.584	49.99	99.667
50.14	99.817	50.1	99.838	49.96	99.786	50.08	99.585	50	99.668
50.15	99.818	50.11	99.839	49.97	99.787	50.09	99.586	50.01	99.669
50.16	99.818	50.12	99.839	49.98	99.787	50.1	99.586	50.02	99.67
50.17	99.818	50.13	99.839	49.99	99.788	50.11	99.587	50.03	99.671
50.18	99.818	50.14	99.84	50	99.788	50.13	99.587	50.05	99.672
50.19	99.818	50.15	99.84	50.02	99.789	50.14	99.588	50.06	99.673
50.21	99.818	50.17	99.84	50.03	99.789	50.15	99.588	50.07	99.674
50.22	99.818	50.18	99.84	50.04	99.79	50.16	99.589	50.08	99.674
50.23	99.819	50.19	99.841	50.05	99.79	50.17	99.589	50.09	99.675
50.24	99.819	50.2	99.841	50.06	99.791	50.19	99.59	50.11	99.676
50.26	99.819	50.22	99.841	50.08	99.791	50.2	99.59	50.12	99.677
50.27	99.819	50.23	99.841	50.09	99.792	50.21	99.591	50.13	99.678
50.28	99.819	50.24	99.842	50.1	99.792	50.22	99.591	50.14	99.679
50.29	99.819	50.25	99.842	50.11	99.793	50.24	99.592	50.16	99.68
50.31	99.82	50.27	99.842	50.13	99.793	50.25	99.592	50.17	99.681
50.32	99.82	50.28	99.842	50.14	99.794	50.26	99.593	50.18	99.682
50.33	99.82	50.29	99.843	50.15	99.794	50.27	99.593	50.19	99.683
50.34	99.82	50.3	99.843	50.16	99.795	50.29	99.594	50.21	99.683
50.36	99.82	50.32	99.843	50.18	99.795	50.3	99.594	50.22	99.684
50.37	99.82	50.33	99.843	50.19	99.796	50.31	99.595	50.23	99.685
50.38	99.821	50.34	99.844	50.2	99.796	50.33	99.596	50.25	99.686
50.4	99.821	50.36	99.844	50.22	99.797	50.34	99.596	50.26	99.687
50.41	99.821	50.37	99.844	50.23	99.797	50.35	99.596	50.27	99.688
50.42	99.821	50.38	99.845	50.24	99.798	50.37	99.597	50.29	99.689
50.44	99.821	50.4	99.845	50.26	99.798	50.38	99.598	50.3	99.69
50.45	99.821	50.41	99.845	50.27	99.799	50.39	99.598	50.31	99.691
50.46	99.822	50.42	99.845	50.28	99.799	50.41	99.599	50.33	99.692
50.48	99.822	50.44	99.846	50.3	99.8	50.42	99.599	50.34	99.692
50.49	99.822	50.45	99.846	50.31	99.8	50.44	99.599	50.36	99.693
50.5	99.822	50.46	99.846	50.33	99.801	50.45	99.6	50.37	99.694
50.52	99.822	50.48	99.846	50.34	99.801	50.46	99.601	50.38	99.695
50.53	99.822	50.49	99.847	50.35	99.802	50.48	99.601	50.4	99.696
50.55	99.822	50.51	99.847	50.37	99.802	50.49	99.602	50.41	99.697
50.56	99.823	50.52	99.847	50.38	99.803	50.51	99.602	50.43	99.698
50.58	99.823	50.54	99.847	50.4	99.803	50.52	99.603	50.44	99.699
50.59	99.823	50.55	99.848	50.41	99.804	50.54	99.603	50.45	99.7
50.6	99.823	50.56	99.848	50.43	99.804	50.55	99.603	50.47	99.7
50.62	99.823	50.58	99.848	50.44	99.805	50.57	99.604	50.48	99.701
50.63	99.823	50.59	99.848	50.46	99.805	50.58	99.605	50.5	99.702
50.65	99.824	50.61	99.849	50.47	99.806	50.59	99.605	50.51	99.703
50.66	99.824	50.62	99.849	50.48	99.806	50.61	99.606	50.53	99.704
50.68	99.824	50.64	99.849	50.5	99.807	50.62	99.606	50.54	99.705
50.69	99.824	50.65	99.85	50.51	99.807	50.64	99.606	50.56	99.706
50.71	99.824	50.67	99.85	50.53	99.808	50.65	99.607	50.57	99.707
50.72	99.824	50.68	99.85	50.55	99.808	50.67	99.608	50.59	99.707
50.74	99.825	50.7	99.85	50.56	99.809	50.69	99.608	50.6	99.708
50.75	99.825	50.71	99.85	50.58	99.809	50.7	99.609	50.62	99.709
50.77	99.825	50.73	99.851	50.59	99.81	50.72	99.609	50.63	99.71
50.78	99.825	50.74	99.851	50.61	99.81	50.73	99.609	50.65	99.711
50.8	99.825	50.76	99.851	50.62	99.81	50.75	99.61	50.67	99.712
50.82	99.825	50.78	99.851	50.64	99.811	50.76	99.61	50.68	99.713
50.83	99.825	50.79	99.852	50.65	99.811	50.78	99.611	50.7	99.714
50.85	99.826	50.81	99.852	50.67	99.812	50.79	99.611	50.71	99.714
50.86	99.826	50.82	99.852	50.69	99.812	50.81	99.612	50.73	99.715
50.88	99.826	50.84	99.853	50.7	99.813	50.83	99.612	50.75	99.716
50.89	99.826	50.86	99.853	50.72	99.813	50.84	99.613	50.76	99.717
50.91	99.826	50.87	99.853	50.73	99.814	50.86	99.613	50.78	99.718
50.93	99.826	50.89	99.853	50.75	99.814	50.88	99.614	50.79	99.719
50.94	99.827	50.9	99.853	50.77	99.815	50.89	99.614	50.81	99.72
50.96	99.827	50.92	99.854	50.78	99.815	50.91	99.615	50.83	99.72
50.98	99.827	50.94	99.854	50.8	99.816	50.92	99.615	50.84	99.721
50.99	99.827	50.95	99.854	50.82	99.816	50.94	99.616	50.86	99.723
51.01	99.827	50.97	99.855	50.83	99.817	50.96	99.616	50.88	99.724
51.02	99.827	50.99	99.855	50.85	99.817	50.97	99.617	50.89	99.725
51.04	99.827	51	99.855	50.87	99.817	50.99	99.617	50.91	99.725
51.06	99.828	51.02	99.855	50.88	99.818	51.01	99.618	50.93	99.726
51.08	99.828	51.04	99.855	50.9	99.819	51.03	99.618	50.94	99.727
51.09	99.828	51.05	99.856	50.92	99.819	51.04	99.619	50.96	99.728
51.11	99.828	51.07	99.856	50.93	99.819	51.06	99.619	50.98	99.729
51.13	99.828	51.09	99.856	50.95	99.82	51.08	99.62	50.99	99.729
51.14	99.828	51.1	99.856	50.97	99.82	51.09	99.62	51.01	99.73
51.16	99.829	51.12	99.857	50.99	99.821	51.11	99.621	51.03	99.731
51.18	99.829	51.14	99.857	51	99.821	51.13	99.621	51.05	99.732
51.2	99.829	51.16	99.857	51.02	99.822	51.15	99.621	51.06	99.733
51.21	99.829	51.17	99.857	51.04	99.822	51.16	99.622	51.08	99.734
51.23	99.829	51.19	99.858	51.06	99.822	51.18	99.622	51.1	99.735
51.25	99.829	51.21	99.858	51.07	99.823	51.2	99.623	51.12	99.735
51.27	99.829	51.23	99.858	51.09	99.823	51.22	99.623	51.13	99.736
51.28	99.83	51.24	99.858	51.11	99.824	51.23	99.624	51.15	99.737
51.3	99.83	51.26	99.859	51.13	99.824	51.25	99.624	51.17	99.738
51.32	99.83	51.28	99.859	51.14	99.825	51.27	99.625	51.19	99.739
51.34	99.83	51.3	99.859	51.16	99.825	51.29	99.625	51.21	99.74
51.35	99.83	51.32	99.859	51.18	99.826	51.31	99.626	51.22	99.74
51.37	99.83	51.33	99.86	51.2	99.826	51.32	99.626	51.24	99.741
51.39	99.83	51.35	99.86	51.22	99.827	51.34	99.627	51.26	99.742
51.41	99.831	51.37	99.86	51.24	99.827	51.36	99.627	51.28	99.743
51.43	99.831	51.39	99.86	51.25	99.827	51.38	99.627	51.3	99.744
51.45	99.831	51.41	99.861	51.27	99.828	51.4	99.628	51.32	99.745
51.46	99.831	51.43	99.861	51.29	99.828	51.42	99.628	51.33	99.746
51.48	99.831	51.45	99.861	51.31	99.829	51.44	99.629	51.35	99.746
51.5	99.831	51.46	99.861	51.33	99.829	51.45	99.629	51.37	99.747
51.52	99.831	51.48	99.862	51.35	99.83	51.47	99.63	51.39	99.748
51.54	99.832	51.5	99.862	51.37	99.83	51.49	99.63	51.41	99.749
51.56	99.832	51.52	99.862	51.38	99.83	51.51	99.63	51.43	99.75
51.58	99.832	51.54	99.862	51.4	99.831	51.53	99.631	51.45	99.751
51.6	99.832	51.56	99.862	51.42	99.831	51.55	99.631	51.47	99.752
51.61	99.832	51.58	99.863	51.44	99.832	51.57	99.632	51.49	99.752
51.63	99.832	51.6	99.863	51.46	99.832	51.59	99.632	51.5	99.753
51.65	99.832	51.61	99.863	51.48	99.833	51.61	99.633	51.52	99.754
51.67	99.833	51.63	99.863	51.5	99.833	51.63	99.633	51.54	99.755
51.69	99.833	51.65	99.864	51.52	99.833	51.64	99.634	51.56	99.756
51.71	99.833	51.67	99.864	51.54	99.834	51.66	99.634	51.58	99.757
51.73	99.833	51.69	99.864	51.56	99.834	51.68	99.635	51.6	99.757
51.75	99.833	51.71	99.864	51.58	99.835	51.7	99.635	51.62	99.758
51.77	99.833	51.73	99.864	51.6	99.835	51.72	99.635	51.64	99.759
51.79	99.833	51.75	99.865	51.62	99.836	51.74	99.636	51.66	99.76
51.81	99.834	51.77	99.865	51.64	99.836	51.76	99.636	51.68	99.761
51.83	99.834	51.79	99.865	51.66	99.836	51.78	99.637	51.7	99.762
51.85	99.834	51.81	99.865	51.68	99.837	51.8	99.637	51.72	99.762
51.87	99.834	51.83	99.865	51.7	99.837	51.82	99.638	51.74	99.763
51.89	99.834	51.85	99.866	51.72	99.838	51.84	99.638	51.76	99.764
51.91	99.834	51.87	99.866	51.74	99.838	51.86	99.638	51.78	99.765
51.93	99.834	51.89	99.866	51.76	99.838	51.88	99.639	51.8	99.766
51.95	99.834	51.91	99.866	51.78	99.839	51.9	99.639	51.82	99.766
51.97	99.835	51.93	99.867	51.8	99.839	51.92	99.64	51.84	99.767
51.99	99.835	51.95	99.867	51.82	99.84	51.94	99.64	51.86	99.768
52.01	99.835	51.97	99.867	51.84	99.84	51.96	99.641	51.88	99.769
52.03	99.835	51.99	99.867	51.86	99.84	51.98	99.641	51.9	99.77
52.05	99.835	52.01	99.868	51.88	99.841	52	99.641	51.92	99.771
52.07	99.835	52.03	99.868	51.9	99.841	52.03	99.642	51.94	99.771
52.09	99.835	52.05	99.868	51.92	99.842	52.05	99.642	51.96	99.772
52.11	99.835	52.07	99.868	51.94	99.842	52.07	99.643	51.98	99.773
52.13	99.836	52.09	99.868	51.96	99.842	52.09	99.643	52	99.774
52.15	99.836	52.11	99.869	51.98	99.843	52.11	99.643	52.02	99.775
52.17	99.836	52.14	99.869	52	99.843	52.13	99.644	52.05	99.775
52.19	99.836	52.16	99.869	52.02	99.844	52.15	99.644	52.07	99.776
52.21	99.836	52.18	99.869	52.05	99.844	52.17	99.645	52.09	99.776
52.23	99.836	52.2	99.869	52.07	99.844	52.19	99.645	52.11	99.777
52.25	99.836	52.22	99.87	52.09	99.845	52.21	99.646	52.13	99.778
52.28	99.836	52.24	99.87	52.11	99.845	52.23	99.646	52.15	99.779
52.3	99.837	52.26	99.87	52.13	99.845	52.26	99.646	52.17	99.78
52.32	99.837	52.28	99.87	52.15	99.846	52.28	99.647	52.19	99.781
52.34	99.837	52.3	99.87	52.17	99.846	52.3	99.647	52.21	99.781
52.36	99.837	52.33	99.871	52.19	99.847	52.32	99.648	52.24	99.781
52.38	99.837	52.35	99.871	52.22	99.847	52.34	99.648	52.26	99.782
52.4	99.837	52.37	99.871	52.24	99.847	52.36	99.648	52.28	99.783
52.42	99.837	52.39	99.871	52.26	99.848	52.38	99.649	52.3	99.784
52.45	99.837	52.41	99.871	52.28	99.848	52.41	99.649	52.32	99.785
52.47	99.838	52.43	99.872	52.3	99.848	52.43	99.65	52.34	99.786
52.49	99.838	52.45	99.872	52.32	99.849	52.45	99.65	52.37	99.786
52.51	99.838	52.48	99.872	52.35	99.849	52.47	99.65	52.39	99.787
52.53	99.838	52.5	99.872	52.37	99.85	52.49	99.651	52.41	99.788
52.55	99.838	52.52	99.873	52.39	99.85	52.51	99.651	52.43	99.788
52.58	99.838	52.54	99.873	52.41	99.85	52.54	99.652	52.45	99.789
52.6	99.838	52.56	99.873	52.43	99.851	52.56	99.652	52.47	99.79
52.62	99.838	52.59	99.873	52.46	99.851	52.58	99.652	52.5	99.791
52.64	99.839	52.61	99.873	52.48	99.851	52.6	99.653	52.52	99.791
52.66	99.839	52.63	99.873	52.5	99.852	52.62	99.653	52.54	99.792
52.69	99.839	52.65	99.874	52.52	99.852	52.65	99.653	52.56	99.793
52.71	99.839	52.67	99.874	52.54	99.853	52.67	99.654	52.59	99.793
52.73	99.839	52.7	99.874	52.57	99.853	52.69	99.654	52.61	99.794
52.75	99.839	52.72	99.874	52.59	99.853	52.71	99.655	52.63	99.795
52.77	99.839	52.74	99.874	52.61	99.854	52.74	99.655	52.65	99.796
52.8	99.839	52.76	99.875	52.63	99.854	52.76	99.655	52.67	99.796
52.82	99.839	52.79	99.875	52.66	99.854	52.78	99.656	52.7	99.797
52.84	99.84	52.81	99.875	52.68	99.855	52.8	99.656	52.72	99.798
52.86	99.84	52.83	99.875	52.7	99.855	52.83	99.656	52.74	99.799
52.89	99.84	52.85	99.875	52.72	99.855	52.85	99.657	52.76	99.799
52.91	99.84	52.88	99.876	52.75	99.856	52.87	99.657	52.79	99.8
52.93	99.84	52.9	99.876	52.77	99.856	52.89	99.658	52.81	99.801
52.95	99.84	52.92	99.876	52.79	99.856	52.92	99.658	52.83	99.801
52.98	99.84	52.94	99.876	52.82	99.857	52.94	99.658	52.86	99.802
53	99.84	52.97	99.876	52.84	99.857	52.96	99.659	52.88	99.803
53.02	99.84	52.99	99.876	52.86	99.857	52.99	99.659	52.9	99.804
53.05	99.841	53.01	99.877	52.88	99.858	53.01	99.659	52.92	99.804
53.07	99.841	53.04	99.877	52.91	99.858	53.03	99.66	52.95	99.805
53.09	99.841	53.06	99.877	52.93	99.858	53.06	99.66	52.97	99.806
53.11	99.841	53.08	99.877	52.95	99.859	53.08	99.66	52.99	99.806
53.14	99.841	53.1	99.877	52.98	99.859	53.1	99.661	53.02	99.807
53.16	99.841	53.13	99.878	53	99.86	53.12	99.661	53.04	99.808
53.18	99.841	53.15	99.878	53.02	99.86	53.15	99.662	53.06	99.808
53.21	99.841	53.17	99.878	53.05	99.86	53.17	99.662	53.09	99.809
53.23	99.841	53.2	99.878	53.07	99.861	53.19	99.662	53.11	99.81
53.25	99.842	53.22	99.878	53.09	99.861	53.22	99.663	53.13	99.81
53.28	99.842	53.24	99.878	53.12	99.861	53.24	99.663	53.16	99.811
53.3	99.842	53.27	99.879	53.14	99.861	53.27	99.663	53.18	99.812
53.32	99.842	53.29	99.879	53.16	99.862	53.29	99.664	53.2	99.813
53.35	99.842	53.31	99.879	53.19	99.862	53.31	99.664	53.23	99.813
53.37	99.842	53.34	99.879	53.21	99.863	53.34	99.664	53.25	99.813
53.39	99.842	53.36	99.879	53.24	99.863	53.36	99.665	53.27	99.814
53.42	99.842	53.39	99.88	53.26	99.863	53.38	99.665	53.3	99.815
53.44	99.842	53.41	99.88	53.28	99.863	53.41	99.665	53.32	99.816
53.47	99.842	53.43	99.88	53.31	99.864	53.43	99.666	53.35	99.817
53.49	99.843	53.46	99.88	53.33	99.864	53.45	99.666	53.37	99.817
53.51	99.843	53.48	99.88	53.36	99.864	53.48	99.666	53.39	99.818
53.54	99.843	53.5	99.88	53.38	99.865	53.5	99.667	53.42	99.818
53.56	99.843	53.53	99.881	53.4	99.865	53.53	99.667	53.44	99.819
53.58	99.843	53.55	99.881	53.43	99.865	53.55	99.667	53.47	99.82
53.61	99.843	53.58	99.881	53.45	99.865	53.57	99.667	53.49	99.821
53.63	99.843	53.6	99.881	53.48	99.866	53.6	99.668	53.51	99.821
53.66	99.843	53.62	99.881	53.5	99.866	53.62	99.668	53.54	99.822
53.68	99.843	53.65	99.881	53.52	99.867	53.65	99.668	53.56	99.822
53.7	99.843	53.67	99.882	53.55	99.867	53.67	99.669	53.59	99.823
53.73	99.844	53.7	99.882	53.57	99.867	53.7	99.669	53.61	99.823
53.75	99.844	53.72	99.882	53.6	99.867	53.72	99.669	53.63	99.824
53.78	99.844	53.75	99.882	53.62	99.868	53.74	99.67	53.66	99.825
53.8	99.844	53.77	99.882	53.65	99.868	53.77	99.67	53.68	99.826
53.83	99.844	53.79	99.882	53.67	99.868	53.79	99.67	53.71	99.826
53.85	99.844	53.82	99.883	53.69	99.869	53.82	99.671	53.73	99.827
53.87	99.844	53.84	99.883	53.72	99.869	53.84	99.671	53.76	99.827
53.9	99.844	53.87	99.883	53.74	99.869	53.87	99.671	53.78	99.828
53.92	99.844	53.89	99.883	53.77	99.87	53.89	99.671	53.81	99.829
53.95	99.844	53.92	99.883	53.79	99.87	53.92	99.672	53.83	99.829
53.97	99.845	53.94	99.883	53.82	99.87	53.94	99.672	53.86	99.83
54	99.845	53.97	99.883	53.84	99.87	53.97	99.672	53.88	99.831
54.02	99.845	53.99	99.884	53.87	99.871	53.99	99.673	53.9	99.832
54.05	99.845	54.02	99.884	53.89	99.871	54.02	99.673	53.93	99.832
54.07	99.845	54.04	99.884	53.92	99.871	54.04	99.673	53.95	99.833
54.1	99.845	54.06	99.884	53.94	99.872	54.07	99.673	53.98	99.833
54.12	99.845	54.09	99.884	53.97	99.872	54.09	99.674	54	99.834
54.15	99.845	54.11	99.884	53.99	99.872	54.11	99.674	54.03	99.834
54.17	99.845	54.14	99.885	54.02	99.872	54.14	99.674	54.05	99.835
54.2	99.845	54.16	99.885	54.04	99.873	54.16	99.674	54.08	99.836
54.22	99.845	54.19	99.885	54.07	99.873	54.19	99.675	54.1	99.837
54.24	99.845	54.21	99.885	54.09	99.873	54.22	99.675	54.13	99.837
54.27	99.846	54.24	99.885	54.12	99.874	54.24	99.676	54.15	99.837
54.29	99.846	54.26	99.885	54.14	99.874	54.27	99.676	54.18	99.838
54.32	99.846	54.29	99.885	54.17	99.874	54.29	99.676	54.2	99.838
54.35	99.846	54.31	99.886	54.19	99.874	54.32	99.676	54.23	99.839
54.37	99.846	54.34	99.886	54.22	99.874	54.34	99.677	54.25	99.84
54.4	99.846	54.36	99.886	54.24	99.875	54.37	99.677	54.28	99.841
54.42	99.846	54.39	99.886	54.27	99.875	54.39	99.677	54.3	99.841
54.45	99.846	54.42	99.886	54.29	99.876	54.42	99.678	54.33	99.841
54.47	99.846	54.44	99.886	54.32	99.876	54.44	99.678	54.36	99.842
54.5	99.846	54.47	99.886	54.35	99.876	54.47	99.678	54.38	99.843
54.52	99.846	54.49	99.887	54.37	99.876	54.49	99.678	54.41	99.844
54.55	99.847	54.52	99.887	54.4	99.876	54.52	99.678	54.43	99.844
54.57	99.847	54.54	99.887	54.42	99.877	54.54	99.679	54.46	99.845
54.6	99.847	54.57	99.887	54.45	99.877	54.57	99.679	54.48	99.845
54.62	99.847	54.59	99.887	54.47	99.877	54.6	99.679	54.51	99.846
54.65	99.847	54.62	99.887	54.5	99.878	54.62	99.68	54.53	99.846
54.67	99.847	54.64	99.887	54.53	99.878	54.65	99.68	54.56	99.847
54.7	99.847	54.67	99.887	54.55	99.878	54.67	99.68	54.59	99.848
54.73	99.847	54.7	99.888	54.58	99.878	54.7	99.68	54.61	99.848
54.75	99.847	54.72	99.888	54.6	99.878	54.72	99.681	54.64	99.849
54.78	99.847	54.75	99.888	54.63	99.879	54.75	99.681	54.66	99.849
54.8	99.847	54.77	99.888	54.65	99.879	54.78	99.681	54.69	99.85
54.83	99.847	54.8	99.888	54.68	99.879	54.8	99.681	54.71	99.85
54.85	99.847	54.82	99.888	54.71	99.879	54.83	99.682	54.74	99.851
54.88	99.848	54.85	99.888	54.73	99.88	54.85	99.682	54.77	99.852
54.91	99.848	54.88	99.889	54.76	99.88	54.88	99.682	54.79	99.852
54.93	99.848	54.9	99.889	54.78	99.88	54.91	99.682	54.82	99.853
54.96	99.848	54.93	99.889	54.81	99.88	54.93	99.683	54.84	99.853
54.98	99.848	54.95	99.889	54.84	99.881	54.96	99.683	54.87	99.854
55.01	99.848	54.98	99.889	54.86	99.881	54.98	99.683	54.9	99.854
55.03	99.848	55.01	99.889	54.89	99.881	55.01	99.683	54.92	99.855
55.06	99.848	55.03	99.889	54.91	99.881	55.04	99.684	54.95	99.855
55.09	99.848	55.06	99.889	54.94	99.882	55.06	99.684	54.97	99.856
55.11	99.848	55.08	99.89	54.97	99.882	55.09	99.684	55	99.857
55.14	99.848	55.11	99.89	54.99	99.882	55.11	99.684	55.03	99.857
55.16	99.848	55.14	99.89	55.02	99.882	55.14	99.684	55.05	99.858
55.19	99.848	55.16	99.89	55.05	99.882	55.17	99.685	55.08	99.858
55.22	99.848	55.19	99.89	55.07	99.883	55.19	99.685	55.1	99.859
55.24	99.849	55.21	99.89	55.1	99.883	55.22	99.685	55.13	99.859
55.27	99.849	55.24	99.89	55.12	99.883	55.25	99.686	55.16	99.86
55.3	99.849	55.27	99.89	55.15	99.883	55.27	99.686	55.18	99.86
55.32	99.849	55.29	99.891	55.18	99.884	55.3	99.686	55.21	99.861
55.35	99.849	55.32	99.891	55.2	99.884	55.32	99.686	55.24	99.862
55.37	99.849	55.35	99.891	55.23	99.884	55.35	99.686	55.26	99.862
55.4	99.849	55.37	99.891	55.26	99.884	55.38	99.687	55.29	99.863
55.43	99.849	55.4	99.891	55.28	99.885	55.4	99.687	55.31	99.863
55.45	99.849	55.43	99.891	55.31	99.885	55.43	99.687	55.34	99.863
55.48	99.849	55.45	99.891	55.34	99.885	55.46	99.687	55.37	99.864
55.51	99.849	55.48	99.891	55.36	99.885	55.48	99.687	55.39	99.865
55.53	99.849	55.51	99.892	55.39	99.885	55.51	99.688	55.42	99.866
55.56	99.849	55.53	99.892	55.42	99.886	55.54	99.688	55.45	99.866
55.59	99.849	55.56	99.892	55.44	99.886	55.56	99.688	55.47	99.866
55.61	99.849	55.58	99.892	55.47	99.886	55.59	99.688	55.5	99.866
55.64	99.85	55.61	99.892	55.5	99.886	55.62	99.688	55.53	99.867
55.67	99.85	55.64	99.892	55.52	99.886	55.64	99.689	55.55	99.868
55.69	99.85	55.66	99.892	55.55	99.887	55.67	99.689	55.58	99.868
55.72	99.85	55.69	99.892	55.58	99.887	55.7	99.689	55.61	99.869
55.75	99.85	55.72	99.892	55.6	99.887	55.72	99.689	55.63	99.87
55.77	99.85	55.74	99.893	55.63	99.887	55.75	99.689	55.66	99.87
55.8	99.85	55.77	99.893	55.66	99.888	55.78	99.69	55.69	99.87
55.83	99.85	55.8	99.893	55.68	99.888	55.8	99.69	55.71	99.87
55.85	99.85	55.83	99.893	55.71	99.888	55.83	99.69	55.74	99.871
55.88	99.85	55.85	99.893	55.74	99.888	55.86	99.69	55.77	99.872
55.91	99.85	55.88	99.893	55.77	99.888	55.89	99.691	55.8	99.873
55.93	99.85	55.91	99.893	55.79	99.889	55.91	99.691	55.82	99.873
55.96	99.85	55.93	99.893	55.82	99.889	55.94	99.691	55.85	99.873
55.99	99.85	55.96	99.893	55.85	99.889	55.97	99.691	55.88	99.874
56.01	99.85	55.99	99.894	55.87	99.889	55.99	99.691	55.9	99.874
56.04	99.85	56.01	99.894	55.9	99.889	56.02	99.691	55.93	99.875
56.07	99.851	56.04	99.894	55.93	99.889	56.05	99.692	55.96	99.875
56.09	99.851	56.07	99.894	55.96	99.89	56.07	99.692	55.98	99.876
56.12	99.851	56.09	99.894	55.98	99.89	56.1	99.692	56.01	99.876
56.15	99.851	56.12	99.894	56.01	99.89	56.13	99.692	56.04	99.877
56.18	99.851	56.15	99.894	56.04	99.89	56.16	99.692	56.07	99.877
56.2	99.851	56.18	99.894	56.06	99.89	56.18	99.693	56.09	99.878
56.23	99.851	56.2	99.894	56.09	99.891	56.21	99.693	56.12	99.878
56.26	99.851	56.23	99.894	56.12	99.891	56.24	99.693	56.15	99.879
56.28	99.851	56.26	99.895	56.15	99.891	56.26	99.693	56.17	99.879
56.31	99.851	56.28	99.895	56.17	99.891	56.29	99.693	56.2	99.88
56.34	99.851	56.31	99.895	56.2	99.891	56.32	99.693	56.23	99.88
56.36	99.851	56.34	99.895	56.23	99.892	56.35	99.694	56.26	99.881
56.39	99.851	56.37	99.895	56.26	99.892	56.37	99.694	56.28	99.882
56.42	99.851	56.39	99.895	56.28	99.892	56.4	99.694	56.31	99.882
56.45	99.851	56.42	99.895	56.31	99.892	56.43	99.694	56.34	99.882
56.47	99.851	56.45	99.895	56.34	99.892	56.46	99.695	56.36	99.882
56.5	99.851	56.48	99.895	56.37	99.893	56.48	99.695	56.39	99.883
56.53	99.851	56.5	99.896	56.39	99.893	56.51	99.695	56.42	99.884
56.56	99.852	56.53	99.896	56.42	99.893	56.54	99.695	56.45	99.884
56.58	99.852	56.56	99.896	56.45	99.893	56.57	99.695	56.47	99.885
56.61	99.852	56.59	99.896	56.48	99.893	56.59	99.696	56.5	99.885
56.64	99.852	56.61	99.896	56.5	99.894	56.62	99.696	56.53	99.885
56.67	99.852	56.64	99.896	56.53	99.894	56.65	99.696	56.56	99.886
56.69	99.852	56.67	99.896	56.56	99.894	56.68	99.696	56.58	99.886
56.72	99.852	56.69	99.896	56.59	99.894	56.7	99.696	56.61	99.887
56.75	99.852	56.72	99.896	56.61	99.894	56.73	99.696	56.64	99.888
56.77	99.852	56.75	99.896	56.64	99.894	56.76	99.696	56.67	99.888
56.8	99.852	56.78	99.896	56.67	99.895	56.79	99.697	56.69	99.888
56.83	99.852	56.81	99.897	56.7	99.895	56.81	99.697	56.72	99.888
56.86	99.852	56.83	99.897	56.72	99.895	56.84	99.697	56.75	99.889
56.88	99.852	56.86	99.897	56.75	99.895	56.87	99.697	56.78	99.89
56.91	99.852	56.89	99.897	56.78	99.895	56.9	99.697	56.8	99.891
56.94	99.852	56.92	99.897	56.81	99.895	56.92	99.697	56.83	99.891
56.97	99.852	56.94	99.897	56.83	99.896	56.95	99.698	56.86	99.891
57	99.852	56.97	99.897	56.86	99.896	56.98	99.698	56.89	99.891
57.02	99.852	57	99.897	56.89	99.896	57.01	99.698	56.92	99.892
57.05	99.852	57.03	99.897	56.92	99.896	57.04	99.698	56.94	99.892
57.08	99.852	57.05	99.897	56.95	99.896	57.06	99.698	56.97	99.893
57.11	99.853	57.08	99.897	56.97	99.896	57.09	99.698	57	99.894
57.13	99.853	57.11	99.897	57	99.897	57.12	99.699	57.03	99.894
57.16	99.853	57.14	99.898	57.03	99.897	57.15	99.699	57.05	99.894
57.19	99.853	57.17	99.898	57.06	99.897	57.17	99.699	57.08	99.895
57.22	99.853	57.19	99.898	57.09	99.897	57.2	99.699	57.11	99.895
57.24	99.853	57.22	99.898	57.11	99.897	57.23	99.699	57.14	99.896
57.27	99.853	57.25	99.898	57.14	99.897	57.26	99.699	57.17	99.896
57.3	99.853	57.28	99.898	57.17	99.897	57.29	99.7	57.19	99.896
57.33	99.853	57.3	99.898	57.2	99.898	57.31	99.7	57.22	99.897
57.36	99.853	57.33	99.898	57.23	99.898	57.34	99.7	57.25	99.897
57.38	99.853	57.36	99.898	57.25	99.898	57.37	99.7	57.28	99.898
57.41	99.853	57.39	99.898	57.28	99.898	57.4	99.7	57.3	99.898
57.44	99.853	57.42	99.898	57.31	99.898	57.43	99.7	57.33	99.899
57.47	99.853	57.44	99.898	57.34	99.898	57.45	99.7	57.36	99.899
57.5	99.853	57.47	99.899	57.37	99.898	57.48	99.7	57.39	99.899
57.52	99.853	57.5	99.899	57.39	99.899	57.51	99.701	57.42	99.9
57.55	99.853	57.53	99.899	57.42	99.899	57.54	99.701	57.44	99.9
57.58	99.853	57.56	99.899	57.45	99.899	57.57	99.701	57.47	99.901
57.61	99.853	57.58	99.899	57.48	99.899	57.59	99.701	57.5	99.901
57.64	99.853	57.61	99.899	57.51	99.899	57.62	99.701	57.53	99.901
57.66	99.853	57.64	99.899	57.53	99.899	57.65	99.701	57.56	99.902
57.69	99.853	57.67	99.899	57.56	99.899	57.68	99.701	57.59	99.902
57.72	99.853	57.7	99.899	57.59	99.9	57.71	99.701	57.61	99.902
57.75	99.853	57.72	99.899	57.62	99.9	57.73	99.702	57.64	99.903
57.78	99.854	57.75	99.899	57.65	99.9	57.76	99.702	57.67	99.904
57.8	99.854	57.78	99.899	57.68	99.9	57.79	99.702	57.7	99.904
57.83	99.854	57.81	99.899	57.7	99.9	57.82	99.702	57.73	99.904
57.86	99.854	57.84	99.9	57.73	99.9	57.85	99.702	57.75	99.904
57.89	99.854	57.87	99.9	57.76	99.9	57.88	99.702	57.78	99.905
57.92	99.854	57.89	99.9	57.79	99.901	57.9	99.702	57.81	99.905
57.94	99.854	57.92	99.9	57.82	99.901	57.93	99.703	57.84	99.906
57.97	99.854	57.95	99.9	57.85	99.901	57.96	99.703	57.87	99.907
58	99.854	57.98	99.9	57.87	99.901	57.99	99.703	57.9	99.907
58.03	99.854	58.01	99.9	57.9	99.901	58.02	99.703	57.92	99.907
58.06	99.854	58.03	99.9	57.93	99.901	58.05	99.703	57.95	99.907
58.09	99.854	58.06	99.9	57.96	99.901	58.07	99.703	57.98	99.908
58.11	99.854	58.09	99.9	57.99	99.902	58.1	99.703	58.01	99.908
58.14	99.854	58.12	99.9	58.02	99.902	58.13	99.703	58.04	99.909
58.17	99.854	58.15	99.9	58.04	99.902	58.16	99.704	58.06	99.909
58.2	99.854	58.18	99.9	58.07	99.902	58.19	99.704	58.09	99.91
58.23	99.854	58.2	99.9	58.1	99.902	58.22	99.704	58.12	99.91
58.26	99.854	58.23	99.901	58.13	99.902	58.24	99.704	58.15	99.91
58.28	99.854	58.26	99.901	58.16	99.902	58.27	99.704	58.18	99.91
58.31	99.854	58.29	99.901	58.19	99.903	58.3	99.704	58.21	99.911
58.34	99.854	58.32	99.901	58.22	99.903	58.33	99.704	58.24	99.911
58.37	99.854	58.35	99.901	58.24	99.903	58.36	99.704	58.26	99.912
58.4	99.854	58.37	99.901	58.27	99.903	58.39	99.704	58.29	99.912
58.43	99.854	58.4	99.901	58.3	99.903	58.41	99.705	58.32	99.912
58.45	99.854	58.43	99.901	58.33	99.903	58.44	99.705	58.35	99.913
58.48	99.854	58.46	99.901	58.36	99.903	58.47	99.705	58.38	99.913
58.51	99.854	58.49	99.901	58.39	99.903	58.5	99.705	58.41	99.914
58.54	99.854	58.52	99.901	58.42	99.904	58.53	99.705	58.43	99.914
58.57	99.854	58.55	99.901	58.44	99.904	58.56	99.705	58.46	99.914
58.6	99.854	58.57	99.901	58.47	99.904	58.59	99.705	58.49	99.915
58.62	99.854	58.6	99.901	58.5	99.904	58.61	99.705	58.52	99.915
58.65	99.855	58.63	99.901	58.53	99.904	58.64	99.706	58.55	99.916
58.68	99.855	58.66	99.901	58.56	99.904	58.67	99.706	58.58	99.916
58.71	99.855	58.69	99.901	58.59	99.904	58.7	99.706	58.61	99.916
58.74	99.855	58.72	99.902	58.62	99.904	58.73	99.706	58.63	99.917
58.77	99.855	58.75	99.902	58.64	99.905	58.76	99.706	58.66	99.917
58.8	99.855	58.77	99.902	58.67	99.905	58.79	99.706	58.69	99.917
58.82	99.855	58.8	99.902	58.7	99.905	58.81	99.706	58.72	99.918
58.85	99.855	58.83	99.902	58.73	99.905	58.84	99.706	58.75	99.918
58.88	99.855	58.86	99.902	58.76	99.905	58.87	99.706	58.78	99.919
58.91	99.855	58.89	99.902	58.79	99.905	58.9	99.707	58.81	99.919
58.94	99.855	58.92	99.902	58.82	99.905	58.93	99.707	58.83	99.919
58.97	99.855	58.95	99.902	58.85	99.905	58.96	99.707	58.86	99.919
59	99.855	58.97	99.902	58.87	99.905	58.99	99.707	58.89	99.92
59.02	99.855	59	99.902	58.9	99.906	59.02	99.707	58.92	99.92
59.05	99.855	59.03	99.902	58.93	99.906	59.04	99.707	58.95	99.921
59.08	99.855	59.06	99.902	58.96	99.906	59.07	99.707	58.98	99.921
59.11	99.855	59.09	99.902	58.99	99.906	59.1	99.707	59.01	99.921
59.14	99.855	59.12	99.902	59.02	99.906	59.13	99.708	59.04	99.921
59.17	99.855	59.15	99.902	59.05	99.906	59.16	99.708	59.06	99.922
59.2	99.855	59.18	99.902	59.08	99.906	59.19	99.708	59.09	99.922
59.23	99.855	59.2	99.903	59.11	99.906	59.22	99.708	59.12	99.923
59.25	99.855	59.23	99.903	59.13	99.906	59.25	99.708	59.15	99.923
59.28	99.855	59.26	99.903	59.16	99.907	59.27	99.708	59.18	99.923
59.31	99.855	59.29	99.903	59.19	99.907	59.3	99.708	59.21	99.924
59.34	99.855	59.32	99.903	59.22	99.907	59.33	99.708	59.24	99.924
59.37	99.855	59.35	99.903	59.25	99.907	59.36	99.708	59.27	99.924
59.4	99.855	59.38	99.903	59.28	99.907	59.39	99.708	59.29	99.925
59.43	99.855	59.41	99.903	59.31	99.907	59.42	99.709	59.32	99.925
59.46	99.855	59.43	99.903	59.34	99.907	59.45	99.709	59.35	99.926
59.48	99.855	59.46	99.903	59.37	99.907	59.48	99.709	59.38	99.926
59.51	99.855	59.49	99.903	59.39	99.907	59.51	99.709	59.41	99.926
59.54	99.855	59.52	99.903	59.42	99.907	59.53	99.709	59.44	99.927
59.57	99.855	59.55	99.903	59.45	99.908	59.56	99.709	59.47	99.927
59.6	99.855	59.58	99.903	59.48	99.908	59.59	99.709	59.5	99.927
59.63	99.856	59.61	99.903	59.51	99.908	59.62	99.709	59.53	99.928
59.66	99.856	59.64	99.903	59.54	99.908	59.65	99.709	59.55	99.928
59.69	99.856	59.67	99.903	59.57	99.908	59.68	99.709	59.58	99.928
59.72	99.856	59.69	99.903	59.6	99.908	59.71	99.709	59.61	99.929
59.74	99.856	59.72	99.903	59.63	99.908	59.74	99.71	59.64	99.929
59.77	99.856	59.75	99.903	59.66	99.908	59.77	99.71	59.67	99.93
59.8	99.856	59.78	99.903	59.68	99.908	59.79	99.71	59.7	99.93
59.83	99.856	59.81	99.904	59.71	99.909	59.82	99.71	59.73	99.93
59.86	99.856	59.84	99.904	59.74	99.909	59.85	99.71	59.76	99.93
59.89	99.856	59.87	99.904	59.77	99.909	59.88	99.71	59.79	99.931
59.92	99.856	59.9	99.904	59.8	99.909	59.91	99.71	59.81	99.931
59.95	99.856	59.93	99.904	59.83	99.909	59.94	99.71	59.84	99.932
59.98	99.856	59.96	99.904	59.86	99.909	59.97	99.71	59.87	99.932
60.01	99.856	59.98	99.904	59.89	99.909	60	99.711	59.9	99.932
60.03	99.856	60.01	99.904	59.92	99.909	60.03	99.711	59.93	99.932
60.06	99.856	60.04	99.904	59.95	99.909	60.06	99.711	59.96	99.932
60.09	99.856	60.07	99.904	59.98	99.909	60.09	99.711	59.99	99.933
60.12	99.856	60.1	99.904	60	99.909	60.11	99.711	60.02	99.934
60.15	99.856	60.13	99.904	60.03	99.91	60.14	99.711	60.05	99.934
60.18	99.856	60.16	99.904	60.06	99.91	60.17	99.711	60.08	99.934
60.21	99.856	60.19	99.904	60.09	99.91	60.2	99.711	60.11	99.934
60.24	99.856	60.22	99.904	60.12	99.91	60.23	99.711	60.13	99.934
60.27	99.856	60.25	99.904	60.15	99.91	60.26	99.711	60.16	99.935
60.3	99.856	60.28	99.904	60.18	99.91	60.29	99.711	60.19	99.935
60.33	99.856	60.3	99.904	60.21	99.91	60.32	99.711	60.22	99.936
60.35	99.856	60.33	99.904	60.24	99.91	60.35	99.712	60.25	99.936
60.38	99.856	60.36	99.904	60.27	99.91	60.38	99.712	60.28	99.936
60.41	99.856	60.39	99.905	60.3	99.91	60.41	99.712	60.31	99.936
60.44	99.856	60.42	99.905	60.33	99.91	60.43	99.712	60.34	99.937
60.47	99.856	60.45	99.905	60.36	99.911	60.46	99.712	60.37	99.937
60.5	99.856	60.48	99.905	60.38	99.911	60.49	99.712	60.4	99.938
60.53	99.856	60.51	99.905	60.41	99.911	60.52	99.712	60.43	99.938
60.56	99.856	60.54	99.905	60.44	99.911	60.55	99.712	60.45	99.938
60.59	99.856	60.57	99.905	60.47	99.911	60.58	99.712	60.48	99.938
60.62	99.856	60.6	99.905	60.5	99.911	60.61	99.712	60.51	99.939
60.65	99.856	60.63	99.905	60.53	99.911	60.64	99.712	60.54	99.939
60.68	99.856	60.65	99.905	60.56	99.911	60.67	99.712	60.57	99.939
60.7	99.856	60.68	99.905	60.59	99.911	60.7	99.713	60.6	99.94
60.73	99.856	60.71	99.905	60.62	99.911	60.73	99.713	60.63	99.94
60.76	99.856	60.74	99.905	60.65	99.911	60.76	99.713	60.66	99.94
60.79	99.856	60.77	99.905	60.68	99.911	60.79	99.713	60.69	99.94
60.82	99.856	60.8	99.905	60.71	99.911	60.81	99.713	60.72	99.941
60.85	99.856	60.83	99.905	60.74	99.912	60.84	99.713	60.75	99.941
60.88	99.856	60.86	99.905	60.77	99.912	60.87	99.713	60.78	99.942
60.91	99.856	60.89	99.905	60.8	99.912	60.9	99.713	60.81	99.942
60.94	99.856	60.92	99.905	60.82	99.912	60.93	99.713	60.84	99.942
60.97	99.856	60.95	99.905	60.85	99.912	60.96	99.713	60.86	99.942
61	99.856	60.98	99.905	60.88	99.912	60.99	99.713	60.89	99.943
61.03	99.856	61.01	99.905	60.91	99.912	61.02	99.713	60.92	99.943
61.06	99.856	61.04	99.905	60.94	99.912	61.05	99.714	60.95	99.943
61.08	99.857	61.06	99.905	60.97	99.912	61.08	99.714	60.98	99.944
61.11	99.856	61.09	99.905	61	99.912	61.11	99.714	61.01	99.944
61.14	99.856	61.12	99.906	61.03	99.912	61.14	99.714	61.04	99.944
61.17	99.856	61.15	99.906	61.06	99.912	61.17	99.714	61.07	99.945
61.2	99.857	61.18	99.906	61.09	99.913	61.2	99.714	61.1	99.945
61.23	99.857	61.21	99.906	61.12	99.913	61.23	99.714	61.13	99.945
61.26	99.857	61.24	99.906	61.15	99.913	61.26	99.714	61.16	99.945
61.29	99.857	61.27	99.906	61.18	99.913	61.28	99.714	61.19	99.946
61.32	99.857	61.3	99.906	61.21	99.913	61.31	99.714	61.22	99.946
61.35	99.857	61.33	99.906	61.24	99.913	61.34	99.714	61.25	99.946
61.38	99.857	61.36	99.906	61.27	99.913	61.37	99.714	61.28	99.947
61.41	99.857	61.39	99.906	61.3	99.913	61.4	99.714	61.3	99.947
61.44	99.857	61.42	99.906	61.33	99.913	61.43	99.714	61.33	99.947
61.47	99.857	61.45	99.906	61.35	99.913	61.46	99.715	61.36	99.948
61.5	99.857	61.48	99.906	61.38	99.913	61.49	99.715	61.39	99.948
61.53	99.857	61.51	99.906	61.41	99.913	61.52	99.715	61.42	99.948
61.56	99.857	61.54	99.906	61.44	99.913	61.55	99.715	61.45	99.948
61.58	99.857	61.56	99.906	61.47	99.914	61.58	99.715	61.48	99.949
61.61	99.857	61.59	99.906	61.5	99.914	61.61	99.715	61.51	99.949
61.64	99.857	61.62	99.906	61.53	99.914	61.64	99.715	61.54	99.949
61.67	99.857	61.65	99.906	61.56	99.914	61.67	99.715	61.57	99.95
61.7	99.857	61.68	99.906	61.59	99.914	61.7	99.715	61.6	99.95
61.73	99.857	61.71	99.906	61.62	99.914	61.73	99.715	61.63	99.95
61.76	99.857	61.74	99.906	61.65	99.914	61.76	99.715	61.66	99.951
61.79	99.857	61.77	99.906	61.68	99.914	61.79	99.715	61.69	99.951
61.82	99.857	61.8	99.906	61.71	99.914	61.82	99.715	61.72	99.951
61.85	99.857	61.83	99.906	61.74	99.914	61.84	99.715	61.75	99.951
61.88	99.857	61.86	99.906	61.77	99.914	61.87	99.715	61.78	99.952
61.91	99.857	61.89	99.906	61.8	99.914	61.9	99.715	61.81	99.952
61.94	99.857	61.92	99.906	61.83	99.914	61.93	99.715	61.84	99.952
61.97	99.857	61.95	99.906	61.86	99.915	61.96	99.715	61.86	99.952
62	99.857	61.98	99.906	61.89	99.915	61.99	99.716	61.89	99.953
62.03	99.857	62.01	99.906	61.92	99.915	62.02	99.716	61.92	99.953
62.06	99.857	62.04	99.906	61.95	99.915	62.05	99.716	61.95	99.953
62.09	99.857	62.07	99.907	61.98	99.915	62.08	99.716	61.98	99.954
62.12	99.857	62.1	99.907	62.01	99.915	62.11	99.716	62.01	99.954
62.15	99.857	62.13	99.907	62.04	99.915	62.14	99.716	62.04	99.954
62.18	99.857	62.16	99.907	62.07	99.915	62.17	99.716	62.07	99.954
62.21	99.857	62.19	99.907	62.09	99.915	62.2	99.716	62.1	99.955
62.23	99.857	62.22	99.907	62.12	99.915	62.23	99.716	62.13	99.955
62.26	99.857	62.24	99.907	62.15	99.915	62.26	99.716	62.16	99.955
62.29	99.857	62.27	99.907	62.18	99.915	62.29	99.716	62.19	99.956
62.32	99.857	62.3	99.907	62.21	99.915	62.32	99.716	62.22	99.956
62.35	99.857	62.33	99.907	62.24	99.915	62.35	99.716	62.25	99.956
62.38	99.857	62.36	99.907	62.27	99.915	62.38	99.716	62.28	99.956
62.41	99.857	62.39	99.907	62.3	99.916	62.41	99.716	62.31	99.957
62.44	99.857	62.42	99.907	62.33	99.916	62.44	99.716	62.34	99.957
62.47	99.857	62.45	99.907	62.36	99.916	62.47	99.716	62.37	99.957
62.5	99.857	62.48	99.907	62.39	99.916	62.5	99.716	62.4	99.957
62.53	99.857	62.51	99.907	62.42	99.916	62.53	99.716	62.43	99.958
62.56	99.857	62.54	99.907	62.45	99.916	62.56	99.716	62.46	99.958
62.59	99.857	62.57	99.907	62.48	99.916	62.59	99.717	62.49	99.958
62.62	99.857	62.6	99.907	62.51	99.916	62.62	99.717	62.52	99.958
62.65	99.857	62.63	99.907	62.54	99.916	62.65	99.717	62.55	99.959
62.68	99.857	62.66	99.907	62.57	99.916	62.68	99.716	62.58	99.959
62.71	99.857	62.69	99.907	62.6	99.916	62.7	99.717	62.61	99.959
62.74	99.857	62.72	99.907	62.63	99.916	62.73	99.717	62.64	99.96
62.77	99.857	62.75	99.907	62.66	99.916	62.76	99.717	62.67	99.96
62.8	99.857	62.78	99.907	62.69	99.916	62.79	99.717	62.69	99.96
62.83	99.857	62.81	99.907	62.72	99.916	62.82	99.717	62.72	99.96
62.86	99.857	62.84	99.907	62.75	99.916	62.85	99.717	62.75	99.96
62.89	99.857	62.87	99.907	62.78	99.916	62.88	99.717	62.78	99.961
62.92	99.857	62.9	99.907	62.81	99.917	62.91	99.717	62.81	99.961
62.95	99.857	62.93	99.907	62.84	99.917	62.94	99.717	62.84	99.961
62.98	99.857	62.96	99.907	62.87	99.917	62.97	99.717	62.87	99.961
63.01	99.857	62.99	99.907	62.9	99.917	63	99.717	62.9	99.962
63.04	99.857	63.02	99.907	62.93	99.917	63.03	99.717	62.93	99.962
63.07	99.857	63.05	99.907	62.96	99.917	63.06	99.717	62.96	99.962
63.1	99.857	63.08	99.907	62.99	99.917	63.09	99.717	62.99	99.963
63.13	99.857	63.11	99.907	63.02	99.917	63.12	99.717	63.02	99.963
63.16	99.857	63.14	99.907	63.05	99.917	63.15	99.717	63.05	99.963
63.19	99.857	63.17	99.907	63.08	99.917	63.18	99.717	63.08	99.963
63.22	99.857	63.2	99.907	63.11	99.917	63.21	99.717	63.11	99.964
63.25	99.857	63.23	99.907	63.14	99.917	63.24	99.717	63.14	99.964
63.28	99.857	63.26	99.907	63.17	99.917	63.27	99.717	63.17	99.964
63.31	99.857	63.29	99.907	63.2	99.917	63.3	99.718	63.2	99.964
63.34	99.857	63.32	99.907	63.23	99.918	63.33	99.718	63.23	99.965
63.37	99.857	63.35	99.908	63.26	99.918	63.36	99.718	63.26	99.965
63.4	99.857	63.38	99.908	63.29	99.918	63.39	99.718	63.29	99.965
63.42	99.857	63.41	99.908	63.32	99.918	63.42	99.718	63.32	99.965
63.45	99.857	63.44	99.908	63.35	99.918	63.45	99.718	63.35	99.966
63.48	99.857	63.47	99.908	63.38	99.918	63.48	99.718	63.38	99.966
63.51	99.857	63.5	99.908	63.41	99.918	63.51	99.718	63.41	99.966
63.54	99.857	63.52	99.908	63.44	99.918	63.54	99.718	63.44	99.966
63.57	99.857	63.55	99.908	63.47	99.918	63.57	99.718	63.47	99.966
63.6	99.857	63.58	99.908	63.5	99.918	63.6	99.718	63.5	99.967
63.63	99.857	63.61	99.908	63.53	99.918	63.63	99.718	63.53	99.967
63.66	99.857	63.64	99.908	63.56	99.918	63.66	99.718	63.56	99.967
63.69	99.857	63.67	99.908	63.59	99.918	63.69	99.718	63.59	99.968
63.72	99.857	63.7	99.908	63.62	99.918	63.72	99.718	63.62	99.968
63.75	99.857	63.73	99.908	63.65	99.918	63.75	99.718	63.65	99.968
63.78	99.857	63.76	99.908	63.68	99.918	63.78	99.718	63.68	99.968
63.81	99.857	63.79	99.908	63.71	99.918	63.81	99.718	63.71	99.969
63.84	99.857	63.82	99.908	63.74	99.918	63.84	99.718	63.74	99.969
63.87	99.857	63.85	99.908	63.77	99.918	63.87	99.718	63.77	99.969
63.9	99.857	63.88	99.908	63.8	99.919	63.9	99.718	63.8	99.969
63.93	99.857	63.91	99.908	63.83	99.919	63.93	99.718	63.83	99.969
63.96	99.857	63.94	99.908	63.86	99.919	63.96	99.718	63.86	99.97
63.99	99.857	63.97	99.908	63.89	99.919	63.99	99.718	63.89	99.97
64.02	99.857	64	99.908	63.92	99.919	64.02	99.718	63.92	99.97
64.05	99.857	64.03	99.908	63.95	99.919	64.05	99.719	63.95	99.97
64.08	99.857	64.06	99.908	63.98	99.919	64.08	99.719	63.98	99.97
64.11	99.857	64.09	99.908	64.01	99.919	64.11	99.719	64.01	99.971
64.14	99.857	64.12	99.908	64.04	99.919	64.14	99.719	64.04	99.971
64.17	99.857	64.15	99.908	64.07	99.919	64.17	99.719	64.07	99.972
64.2	99.857	64.18	99.908	64.1	99.919	64.2	99.719	64.1	99.972
64.23	99.857	64.21	99.908	64.13	99.919	64.23	99.719	64.13	99.972
64.26	99.857	64.24	99.908	64.16	99.919	64.26	99.719	64.16	99.972
64.29	99.857	64.27	99.908	64.19	99.919	64.29	99.719	64.19	99.972
64.32	99.857	64.3	99.908	64.22	99.919	64.32	99.719	64.22	99.972
64.35	99.857	64.33	99.908	64.25	99.919	64.35	99.719	64.25	99.973
64.38	99.857	64.36	99.908	64.28	99.919	64.38	99.719	64.28	99.973
64.41	99.857	64.39	99.908	64.31	99.919	64.41	99.719	64.31	99.973
64.44	99.857	64.42	99.908	64.34	99.92	64.44	99.719	64.34	99.973
64.47	99.857	64.45	99.908	64.37	99.92	64.47	99.719	64.37	99.974
64.5	99.857	64.48	99.908	64.4	99.92	64.5	99.719	64.4	99.974
64.53	99.857	64.51	99.908	64.43	99.919	64.53	99.719	64.43	99.974
64.56	99.857	64.54	99.908	64.46	99.92	64.56	99.719	64.46	99.975
64.6	99.857	64.58	99.908	64.49	99.92	64.59	99.719	64.49	99.975
64.63	99.857	64.61	99.908	64.52	99.92	64.62	99.719	64.52	99.975
64.66	99.857	64.64	99.908	64.55	99.92	64.65	99.719	64.55	99.975
64.69	99.857	64.67	99.908	64.58	99.92	64.68	99.719	64.58	99.975
64.72	99.857	64.7	99.908	64.61	99.92	64.71	99.719	64.61	99.976
64.75	99.857	64.73	99.908	64.64	99.92	64.74	99.719	64.64	99.976
64.78	99.857	64.76	99.908	64.67	99.92	64.77	99.719	64.67	99.976
64.81	99.857	64.79	99.908	64.7	99.92	64.8	99.72	64.7	99.976
64.84	99.857	64.82	99.908	64.73	99.92	64.83	99.72	64.73	99.976
64.87	99.857	64.85	99.908	64.76	99.92	64.86	99.72	64.76	99.977
64.9	99.857	64.88	99.908	64.79	99.92	64.89	99.719	64.79	99.977
64.93	99.857	64.91	99.908	64.82	99.92	64.92	99.719	64.82	99.977
64.96	99.857	64.94	99.908	64.85	99.92	64.95	99.72	64.85	99.978
64.99	99.857	64.97	99.908	64.88	99.92	64.98	99.72	64.88	99.978
65.02	99.857	65	99.908	64.91	99.92	65.01	99.72	64.91	99.978
65.05	99.857	65.03	99.908	64.94	99.92	65.04	99.72	64.94	99.978
65.08	99.857	65.06	99.908	64.97	99.921	65.07	99.72	64.97	99.978
65.11	99.857	65.09	99.908	65	99.921	65.1	99.72	65	99.979
65.14	99.857	65.12	99.909	65.03	99.921	65.13	99.72	65.03	99.979
65.17	99.857	65.15	99.909	65.06	99.921	65.16	99.72	65.06	99.979
65.2	99.857	65.18	99.908	65.09	99.921	65.19	99.72	65.09	99.979
65.23	99.857	65.21	99.908	65.12	99.921	65.22	99.72	65.12	99.979
65.26	99.857	65.24	99.908	65.15	99.921	65.25	99.72	65.15	99.98
65.29	99.857	65.27	99.909	65.18	99.921	65.28	99.72	65.18	99.98
65.32	99.857	65.3	99.909	65.21	99.921	65.31	99.72	65.21	99.981
65.35	99.857	65.33	99.909	65.24	99.921	65.34	99.72	65.24	99.981
65.38	99.857	65.36	99.909	65.27	99.921	65.37	99.72	65.27	99.981
65.41	99.857	65.39	99.909	65.3	99.921	65.41	99.72	65.3	99.981
65.44	99.857	65.42	99.909	65.33	99.921	65.44	99.72	65.33	99.981
65.47	99.857	65.45	99.909	65.36	99.921	65.47	99.72	65.36	99.981
65.5	99.857	65.48	99.909	65.4	99.921	65.5	99.72	65.39	99.982
65.53	99.857	65.51	99.909	65.43	99.921	65.53	99.72	65.42	99.982
65.56	99.857	65.54	99.909	65.46	99.921	65.56	99.72	65.45	99.982
65.59	99.857	65.57	99.909	65.49	99.921	65.59	99.72	65.48	99.982
65.62	99.857	65.6	99.909	65.52	99.921	65.62	99.72	65.51	99.982
65.65	99.857	65.63	99.909	65.55	99.921	65.65	99.72	65.55	99.983
65.68	99.857	65.66	99.909	65.58	99.921	65.68	99.72	65.58	99.983
65.71	99.857	65.69	99.909	65.61	99.921	65.71	99.72	65.61	99.983
65.74	99.857	65.72	99.909	65.64	99.922	65.74	99.72	65.64	99.983
65.77	99.857	65.75	99.909	65.67	99.922	65.77	99.72	65.67	99.984
65.8	99.857	65.78	99.909	65.7	99.922	65.8	99.72	65.7	99.984
65.83	99.857	65.81	99.909	65.73	99.922	65.83	99.72	65.73	99.984
65.87	99.857	65.84	99.909	65.76	99.922	65.86	99.72	65.76	99.984
65.9	99.857	65.87	99.909	65.79	99.922	65.89	99.721	65.79	99.985
65.93	99.857	65.9	99.909	65.82	99.922	65.92	99.721	65.82	99.985
65.96	99.857	65.93	99.909	65.85	99.922	65.95	99.721	65.85	99.985
65.99	99.857	65.96	99.909	65.88	99.922	65.98	99.721	65.88	99.985
66.02	99.857	66	99.909	65.91	99.922	66.01	99.721	65.91	99.985
66.05	99.857	66.03	99.909	65.94	99.922	66.04	99.721	65.94	99.986
66.08	99.857	66.06	99.909	65.97	99.922	66.07	99.721	65.97	99.986
66.11	99.857	66.09	99.909	66	99.922	66.1	99.721	66	99.986
66.14	99.857	66.12	99.909	66.03	99.922	66.13	99.721	66.03	99.986
66.17	99.857	66.15	99.909	66.06	99.922	66.16	99.721	66.06	99.986
66.2	99.857	66.18	99.909	66.09	99.922	66.19	99.721	66.09	99.987
66.23	99.857	66.21	99.909	66.12	99.922	66.22	99.721	66.12	99.987
66.26	99.857	66.24	99.909	66.15	99.922	66.25	99.721	66.15	99.987
66.29	99.857	66.27	99.909	66.18	99.922	66.28	99.721	66.18	99.988
66.32	99.857	66.3	99.909	66.21	99.922	66.31	99.721	66.21	99.988
66.35	99.857	66.33	99.909	66.24	99.922	66.35	99.721	66.24	99.988
66.38	99.857	66.36	99.909	66.28	99.923	66.38	99.721	66.27	99.988
66.41	99.857	66.39	99.909	66.31	99.923	66.41	99.721	66.3	99.988
66.44	99.857	66.42	99.909	66.34	99.923	66.44	99.721	66.33	99.989
66.47	99.857	66.45	99.909	66.37	99.923	66.47	99.721	66.36	99.989
66.5	99.857	66.48	99.909	66.4	99.923	66.5	99.721	66.39	99.989
66.53	99.857	66.51	99.909	66.43	99.923	66.53	99.721	66.43	99.989
66.56	99.857	66.54	99.909	66.46	99.923	66.56	99.721	66.46	99.989
66.59	99.856	66.57	99.909	66.49	99.923	66.59	99.721	66.49	99.99
66.63	99.856	66.6	99.909	66.52	99.923	66.62	99.721	66.52	99.99
66.66	99.856	66.63	99.909	66.55	99.923	66.65	99.721	66.55	99.99
66.69	99.856	66.66	99.909	66.58	99.923	66.68	99.721	66.58	99.991
66.72	99.856	66.69	99.909	66.61	99.923	66.71	99.721	66.61	99.991
66.75	99.856	66.72	99.909	66.64	99.923	66.74	99.721	66.64	99.991
66.78	99.856	66.76	99.909	66.67	99.923	66.77	99.721	66.67	99.991
66.81	99.856	66.79	99.909	66.7	99.923	66.8	99.721	66.7	99.991
66.84	99.856	66.82	99.909	66.73	99.923	66.83	99.721	66.73	99.992
66.87	99.856	66.85	99.909	66.76	99.923	66.86	99.721	66.76	99.992
66.9	99.856	66.88	99.909	66.79	99.923	66.89	99.721	66.79	99.992
66.93	99.856	66.91	99.909	66.82	99.923	66.92	99.721	66.82	99.992
66.96	99.856	66.94	99.909	66.85	99.923	66.95	99.721	66.85	99.992
66.99	99.856	66.97	99.909	66.88	99.923	66.98	99.721	66.88	99.993
67.02	99.856	67	99.909	66.92	99.923	67.01	99.721	66.91	99.993
67.05	99.856	67.03	99.909	66.95	99.923	67.05	99.721	66.94	99.993
67.08	99.856	67.06	99.909	66.98	99.923	67.08	99.721	66.97	99.994
67.11	99.856	67.09	99.909	67.01	99.924	67.11	99.721	67	99.994
67.14	99.856	67.12	99.909	67.04	99.924	67.14	99.721	67.03	99.994
67.17	99.856	67.15	99.909	67.07	99.923	67.17	99.721	67.06	99.994
67.21	99.856	67.18	99.909	67.1	99.923	67.2	99.721	67.1	99.994
67.24	99.856	67.21	99.909	67.13	99.923	67.23	99.721	67.13	99.995
67.27	99.856	67.24	99.909	67.16	99.924	67.26	99.721	67.16	99.995
67.3	99.856	67.27	99.909	67.19	99.924	67.29	99.721	67.19	99.995
67.33	99.856	67.3	99.909	67.22	99.924	67.32	99.721	67.22	99.995
67.36	99.856	67.33	99.909	67.25	99.924	67.35	99.721	67.25	99.995
67.39	99.856	67.37	99.909	67.28	99.924	67.38	99.721	67.28	99.995
67.42	99.856	67.4	99.909	67.31	99.924	67.41	99.721	67.31	99.996
67.45	99.856	67.43	99.909	67.34	99.924	67.44	99.721	67.34	99.996
67.48	99.856	67.46	99.909	67.37	99.924	67.47	99.722	67.37	99.996
67.51	99.856	67.49	99.909	67.4	99.924	67.5	99.722	67.4	99.996
67.54	99.856	67.52	99.909	67.43	99.924	67.53	99.722	67.43	99.996
67.57	99.856	67.55	99.909	67.46	99.924	67.56	99.721	67.46	99.997
67.6	99.856	67.58	99.909	67.5	99.924	67.6	99.721	67.49	99.997
67.63	99.856	67.61	99.909	67.53	99.924	67.63	99.721	67.52	99.997
67.66	99.856	67.64	99.909	67.56	99.924	67.66	99.721	67.55	99.997
67.69	99.856	67.67	99.909	67.59	99.924	67.69	99.722	67.58	99.997
67.73	99.856	67.7	99.909	67.62	99.924	67.72	99.722	67.61	99.997
67.76	99.856	67.73	99.909	67.65	99.924	67.75	99.722	67.65	99.998
67.79	99.856	67.76	99.909	67.68	99.924	67.78	99.721	67.68	99.998
67.82	99.856	67.79	99.909	67.71	99.924	67.81	99.721	67.71	99.999
67.85	99.856	67.82	99.909	67.74	99.924	67.84	99.722	67.74	99.999
67.88	99.856	67.85	99.909	67.77	99.924	67.87	99.722	67.77	99.999
67.91	99.856	67.89	99.909	67.8	99.924	67.9	99.722	67.8	99.999
67.94	99.856	67.92	99.909	67.83	99.924	67.93	99.722	67.83	99.999
67.97	99.856	67.95	99.909	67.86	99.924	67.96	99.722	67.86	99.999
68	99.856	67.98	99.909	67.89	99.924	67.99	99.722	67.89	100
68.03	99.856	68.01	99.909	67.92	99.924	68.02	99.722	67.92	100
68.06	99.856	68.04	99.909	67.95	99.924	68.05	99.722	67.95	100
68.09	99.856	68.07	99.909	67.99	99.925	68.09	99.722	67.98	100
68.12	99.856	68.1	99.909	68.02	99.924	68.12	99.722	68.01	100
68.15	99.856	68.13	99.909	68.05	99.924	68.15	99.722	68.04	100
68.19	99.856	68.16	99.909	68.08	99.924	68.18	99.722	68.07	100.001
68.22	99.856	68.19	99.909	68.11	99.925	68.21	99.722	68.1	100.001
68.25	99.856	68.22	99.909	68.14	99.925	68.24	99.722	68.14	100.001
68.28	99.856	68.25	99.909	68.17	99.925	68.27	99.722	68.17	100.001
68.31	99.856	68.28	99.909	68.2	99.925	68.3	99.722	68.2	100.001
68.34	99.856	68.31	99.909	68.23	99.925	68.33	99.722	68.23	100.001
68.37	99.856	68.35	99.909	68.26	99.925	68.36	99.722	68.26	100.002
68.4	99.856	68.38	99.909	68.29	99.925	68.39	99.722	68.29	100.002
68.43	99.856	68.41	99.909	68.32	99.925	68.42	99.722	68.32	100.002
68.46	99.855	68.44	99.909	68.35	99.925	68.45	99.722	68.35	100.002
68.49	99.855	68.47	99.909	68.38	99.925	68.48	99.722	68.38	100.002
68.52	99.855	68.5	99.909	68.41	99.925	68.51	99.722	68.41	100.002
68.55	99.855	68.53	99.909	68.45	99.925	68.55	99.722	68.44	100.003
68.59	99.855	68.56	99.909	68.48	99.925	68.58	99.722	68.47	100.003
68.62	99.855	68.59	99.909	68.51	99.925	68.61	99.722	68.5	100.003
68.65	99.855	68.62	99.909	68.54	99.925	68.64	99.722	68.53	100.003
68.68	99.855	68.65	99.909	68.57	99.925	68.67	99.722	68.57	100.004
68.71	99.855	68.68	99.909	68.6	99.925	68.7	99.722	68.6	100.004
68.74	99.855	68.71	99.909	68.63	99.925	68.73	99.722	68.63	100.004
68.77	99.855	68.74	99.909	68.66	99.925	68.76	99.722	68.66	100.004
68.8	99.855	68.78	99.909	68.69	99.925	68.79	99.722	68.69	100.005
68.83	99.855	68.81	99.909	68.72	99.925	68.82	99.722	68.72	100.005
68.86	99.855	68.84	99.909	68.75	99.925	68.85	99.722	68.75	100.005
68.89	99.855	68.87	99.909	68.78	99.925	68.88	99.722	68.78	100.005
68.92	99.855	68.9	99.909	68.81	99.925	68.91	99.722	68.81	100.005
68.95	99.855	68.93	99.909	68.85	99.925	68.95	99.722	68.84	100.005
68.99	99.855	68.96	99.909	68.88	99.925	68.98	99.722	68.87	100.006
69.02	99.855	68.99	99.909	68.91	99.925	69.01	99.722	68.9	100.006
69.05	99.855	69.02	99.909	68.94	99.925	69.04	99.722	68.93	100.006
69.08	99.855	69.05	99.908	68.97	99.925	69.07	99.722	68.97	100.006
69.11	99.855	69.08	99.908	69	99.925	69.1	99.722	69	100.006
69.14	99.855	69.11	99.908	69.03	99.925	69.13	99.722	69.03	100.006
69.17	99.855	69.14	99.909	69.06	99.925	69.16	99.722	69.06	100.007
69.2	99.855	69.18	99.909	69.09	99.925	69.19	99.722	69.09	100.007
69.23	99.855	69.21	99.908	69.12	99.926	69.22	99.722	69.12	100.007
69.26	99.855	69.24	99.908	69.15	99.926	69.25	99.722	69.15	100.007
69.29	99.855	69.27	99.908	69.18	99.926	69.28	99.722	69.18	100.007
69.32	99.855	69.3	99.908	69.21	99.926	69.31	99.722	69.21	100.007
69.36	99.855	69.33	99.908	69.25	99.926	69.35	99.722	69.24	100.008
69.39	99.855	69.36	99.908	69.28	99.926	69.38	99.722	69.27	100.008
69.42	99.855	69.39	99.908	69.31	99.926	69.41	99.722	69.3	100.008
69.45	99.855	69.42	99.908	69.34	99.926	69.44	99.722	69.33	100.008
69.48	99.855	69.45	99.908	69.37	99.926	69.47	99.722	69.37	100.008
69.51	99.855	69.48	99.908	69.4	99.926	69.5	99.722	69.4	100.008
69.54	99.855	69.51	99.908	69.43	99.926	69.53	99.722	69.43	100.008
69.57	99.855	69.55	99.908	69.46	99.926	69.56	99.722	69.46	100.009
69.6	99.855	69.58	99.908	69.49	99.926	69.59	99.722	69.49	100.009
69.63	99.855	69.61	99.908	69.52	99.926	69.62	99.722	69.52	100.009
69.66	99.855	69.64	99.908	69.55	99.926	69.65	99.722	69.55	100.009
69.7	99.855	69.67	99.908	69.58	99.926	69.68	99.722	69.58	100.009
69.73	99.855	69.7	99.908	69.62	99.926	69.72	99.722	69.61	100.009
69.76	99.855	69.73	99.908	69.65	99.926	69.75	99.722	69.64	100.01
69.79	99.855	69.76	99.908	69.68	99.926	69.78	99.722	69.67	100.01
69.82	99.855	69.79	99.908	69.71	99.926	69.81	99.722	69.71	100.01
69.85	99.855	69.82	99.908	69.74	99.926	69.84	99.722	69.74	100.01
69.88	99.855	69.85	99.908	69.77	99.926	69.87	99.721	69.77	100.01
69.91	99.855	69.88	99.908	69.8	99.926	69.9	99.721	69.8	100.01
69.94	99.854	69.92	99.908	69.83	99.926	69.93	99.721	69.83	100.011
69.97	99.854	69.95	99.908	69.86	99.926	69.96	99.722	69.86	100.011
70	99.854	69.98	99.908	69.89	99.926	69.99	99.722	69.89	100.011
70.04	99.854	70.01	99.908	69.92	99.926	70.02	99.722	69.92	100.011
70.07	99.854	70.04	99.908	69.96	99.926	70.06	99.721	69.95	100.011
70.1	99.854	70.07	99.908	69.99	99.926	70.09	99.721	69.98	100.011
70.13	99.854	70.1	99.908	70.02	99.926	70.12	99.721	70.01	100.012
70.16	99.854	70.13	99.908	70.05	99.926	70.15	99.721	70.05	100.012
70.19	99.854	70.16	99.908	70.08	99.926	70.18	99.721	70.08	100.012
70.22	99.854	70.19	99.908	70.11	99.926	70.21	99.722	70.11	100.012
70.25	99.854	70.22	99.908	70.14	99.926	70.24	99.722	70.14	100.012
70.28	99.854	70.26	99.908	70.17	99.926	70.27	99.721	70.17	100.012
70.31	99.854	70.29	99.908	70.2	99.926	70.3	99.721	70.2	100.013
70.34	99.854	70.32	99.908	70.23	99.926	70.33	99.721	70.23	100.013
70.38	99.854	70.35	99.908	70.26	99.926	70.36	99.721	70.26	100.013
70.41	99.854	70.38	99.908	70.3	99.927	70.4	99.721	70.29	100.013
70.44	99.854	70.41	99.908	70.33	99.927	70.43	99.721	70.32	100.013
70.47	99.854	70.44	99.908	70.36	99.927	70.46	99.721	70.35	100.013
70.5	99.854	70.47	99.908	70.39	99.927	70.49	99.721	70.39	100.014
70.53	99.854	70.5	99.908	70.42	99.927	70.52	99.721	70.42	100.014
70.56	99.854	70.53	99.908	70.45	99.927	70.55	99.721	70.45	100.014
70.59	99.854	70.57	99.908	70.48	99.927	70.58	99.721	70.48	100.014
70.62	99.854	70.6	99.908	70.51	99.927	70.61	99.721	70.51	100.014
70.65	99.854	70.63	99.908	70.54	99.927	70.64	99.721	70.54	100.015
70.69	99.854	70.66	99.908	70.57	99.927	70.67	99.721	70.57	100.015
70.72	99.854	70.69	99.908	70.6	99.927	70.71	99.721	70.6	100.015
70.75	99.854	70.72	99.908	70.64	99.927	70.74	99.721	70.63	100.016
70.78	99.854	70.75	99.908	70.67	99.927	70.77	99.721	70.66	100.016
70.81	99.854	70.78	99.908	70.7	99.927	70.8	99.721	70.7	100.016
70.84	99.854	70.81	99.908	70.73	99.927	70.83	99.721	70.73	100.016
70.87	99.854	70.84	99.908	70.76	99.927	70.86	99.721	70.76	100.016
70.9	99.854	70.87	99.908	70.79	99.927	70.89	99.721	70.79	100.016
70.93	99.854	70.91	99.908	70.82	99.927	70.92	99.721	70.82	100.017
70.96	99.854	70.94	99.908	70.85	99.927	70.95	99.721	70.85	100.017
71	99.854	70.97	99.908	70.88	99.927	70.98	99.721	70.88	100.017
71.03	99.854	71	99.908	70.91	99.927	71.02	99.721	70.91	100.017
71.06	99.854	71.03	99.908	70.95	99.927	71.05	99.721	70.94	100.017
71.09	99.854	71.06	99.908	70.98	99.927	71.08	99.721	70.97	100.017
71.12	99.854	71.09	99.908	71.01	99.927	71.11	99.721	71.01	100.018
71.15	99.854	71.12	99.908	71.04	99.927	71.14	99.721	71.04	100.018
71.18	99.854	71.15	99.908	71.07	99.927	71.17	99.721	71.07	100.018
71.21	99.854	71.18	99.907	71.1	99.927	71.2	99.721	71.1	100.018
71.24	99.853	71.22	99.907	71.13	99.927	71.23	99.721	71.13	100.018
71.28	99.853	71.25	99.907	71.16	99.927	71.26	99.721	71.16	100.018
71.31	99.853	71.28	99.907	71.19	99.927	71.29	99.721	71.19	100.018
71.34	99.853	71.31	99.907	71.22	99.927	71.33	99.721	71.22	100.019
71.37	99.853	71.34	99.907	71.26	99.927	71.36	99.721	71.25	100.019
71.4	99.853	71.37	99.907	71.29	99.927	71.39	99.721	71.28	100.019
71.43	99.853	71.4	99.907	71.32	99.927	71.42	99.721	71.32	100.019
71.46	99.853	71.43	99.907	71.35	99.927	71.45	99.72	71.35	100.019
71.49	99.853	71.46	99.907	71.38	99.927	71.48	99.72	71.38	100.019
71.52	99.853	71.5	99.907	71.41	99.927	71.51	99.72	71.41	100.02
71.56	99.853	71.53	99.907	71.44	99.927	71.54	99.72	71.44	100.02
71.59	99.853	71.56	99.907	71.47	99.927	71.57	99.72	71.47	100.02
71.62	99.853	71.59	99.907	71.5	99.927	71.6	99.72	71.5	100.02
71.65	99.853	71.62	99.907	71.53	99.927	71.64	99.72	71.53	100.02
71.68	99.853	71.65	99.907	71.57	99.927	71.67	99.72	71.56	100.021
71.71	99.853	71.68	99.907	71.6	99.927	71.7	99.72	71.6	100.021
71.74	99.853	71.71	99.907	71.63	99.927	71.73	99.72	71.63	100.021
71.77	99.853	71.74	99.907	71.66	99.927	71.76	99.72	71.66	100.021
71.8	99.853	71.77	99.907	71.69	99.927	71.79	99.72	71.69	100.021
71.84	99.853	71.81	99.907	71.72	99.927	71.82	99.72	71.72	100.021
71.87	99.853	71.84	99.907	71.75	99.927	71.85	99.72	71.75	100.021
71.9	99.853	71.87	99.907	71.78	99.927	71.88	99.72	71.78	100.022
71.93	99.853	71.9	99.907	71.81	99.927	71.92	99.72	71.81	100.022
71.96	99.853	71.93	99.907	71.85	99.927	71.95	99.72	71.84	100.022
71.99	99.853	71.96	99.907	71.88	99.927	71.98	99.72	71.88	100.022
72.02	99.853	71.99	99.907	71.91	99.927	72.01	99.72	71.91	100.022
72.05	99.853	72.02	99.907	71.94	99.927	72.04	99.72	71.94	100.022
72.08	99.853	72.05	99.907	71.97	99.927	72.07	99.72	71.97	100.023
72.12	99.853	72.09	99.907	72	99.927	72.1	99.72	72	100.023
72.15	99.853	72.12	99.907	72.03	99.928	72.13	99.72	72.03	100.023
72.18	99.853	72.15	99.907	72.06	99.928	72.16	99.72	72.06	100.023
72.21	99.853	72.18	99.907	72.09	99.927	72.2	99.72	72.09	100.023
72.24	99.852	72.21	99.907	72.13	99.927	72.23	99.72	72.12	100.023
72.27	99.852	72.24	99.907	72.16	99.927	72.26	99.72	72.16	100.024
72.3	99.852	72.27	99.907	72.19	99.927	72.29	99.72	72.19	100.024
72.33	99.852	72.3	99.907	72.22	99.928	72.32	99.72	72.22	100.024
72.36	99.852	72.33	99.907	72.25	99.928	72.35	99.72	72.25	100.024
72.4	99.852	72.37	99.907	72.28	99.928	72.38	99.72	72.28	100.024
72.43	99.852	72.4	99.907	72.31	99.927	72.41	99.72	72.31	100.024
72.46	99.852	72.43	99.907	72.34	99.927	72.44	99.72	72.34	100.024
72.49	99.852	72.46	99.907	72.37	99.927	72.48	99.72	72.37	100.025
72.52	99.852	72.49	99.907	72.41	99.928	72.51	99.72	72.4	100.025
72.55	99.852	72.52	99.907	72.44	99.928	72.54	99.719	72.44	100.025
72.58	99.852	72.55	99.906	72.47	99.928	72.57	99.719	72.47	100.025
72.61	99.852	72.58	99.906	72.5	99.928	72.6	99.719	72.5	100.025
72.64	99.852	72.61	99.906	72.53	99.927	72.63	99.719	72.53	100.025
72.68	99.852	72.65	99.906	72.56	99.927	72.66	99.719	72.56	100.025
72.71	99.852	72.68	99.906	72.59	99.928	72.69	99.719	72.59	100.026
72.74	99.852	72.71	99.906	72.62	99.928	72.72	99.719	72.62	100.026
72.77	99.852	72.74	99.906	72.65	99.928	72.76	99.719	72.65	100.026
72.8	99.852	72.77	99.906	72.69	99.928	72.79	99.719	72.68	100.026
72.83	99.852	72.8	99.906	72.72	99.928	72.82	99.719	72.72	100.026
72.86	99.852	72.83	99.906	72.75	99.928	72.85	99.719	72.75	100.026
72.89	99.852	72.86	99.906	72.78	99.928	72.88	99.719	72.78	100.026
72.93	99.852	72.9	99.906	72.81	99.928	72.91	99.719	72.81	100.027
72.96	99.852	72.93	99.906	72.84	99.928	72.94	99.719	72.84	100.027
72.99	99.852	72.96	99.906	72.87	99.928	72.97	99.719	72.87	100.027
73.02	99.852	72.99	99.906	72.9	99.928	73.01	99.719	72.9	100.027
73.05	99.852	73.02	99.906	72.93	99.928	73.04	99.719	72.93	100.027
73.08	99.852	73.05	99.906	72.97	99.928	73.07	99.719	72.97	100.027
73.11	99.852	73.08	99.906	73	99.928	73.1	99.719	73	100.028
73.14	99.852	73.11	99.906	73.03	99.928	73.13	99.719	73.03	100.028
73.18	99.852	73.14	99.906	73.06	99.928	73.16	99.719	73.06	100.028
73.21	99.852	73.18	99.906	73.09	99.928	73.19	99.719	73.09	100.028
73.24	99.851	73.21	99.906	73.12	99.928	73.22	99.719	73.12	100.028
73.27	99.851	73.24	99.906	73.15	99.928	73.25	99.719	73.15	100.028
73.3	99.851	73.27	99.906	73.18	99.928	73.29	99.719	73.18	100.029
73.33	99.851	73.3	99.906	73.22	99.928	73.32	99.719	73.21	100.029
73.36	99.851	73.33	99.906	73.25	99.928	73.35	99.719	73.25	100.029
73.39	99.851	73.36	99.906	73.28	99.928	73.38	99.719	73.28	100.029
73.43	99.851	73.39	99.906	73.31	99.928	73.41	99.719	73.31	100.029
73.46	99.851	73.43	99.906	73.34	99.928	73.44	99.718	73.34	100.029
73.49	99.851	73.46	99.906	73.37	99.928	73.47	99.718	73.37	100.029
73.52	99.851	73.49	99.906	73.4	99.928	73.5	99.718	73.4	100.03
73.55	99.851	73.52	99.906	73.43	99.928	73.54	99.718	73.43	100.03
73.58	99.851	73.55	99.906	73.46	99.928	73.57	99.718	73.46	100.029
73.61	99.851	73.58	99.906	73.5	99.928	73.6	99.718	73.5	100.029
73.64	99.851	73.61	99.906	73.53	99.928	73.63	99.718	73.53	100.03
73.67	99.851	73.64	99.906	73.56	99.928	73.66	99.718	73.56	100.03
73.71	99.851	73.67	99.906	73.59	99.928	73.69	99.718	73.59	100.03
73.74	99.851	73.71	99.906	73.62	99.928	73.72	99.718	73.62	100.031
73.77	99.851	73.74	99.905	73.65	99.928	73.75	99.718	73.65	100.03
73.8	99.851	73.77	99.905	73.68	99.928	73.79	99.718	73.68	100.03
73.83	99.851	73.8	99.905	73.71	99.928	73.82	99.718	73.71	100.03
73.86	99.851	73.83	99.905	73.75	99.928	73.85	99.718	73.75	100.031
73.89	99.851	73.86	99.905	73.78	99.928	73.88	99.718	73.78	100.031
73.92	99.851	73.89	99.905	73.81	99.928	73.91	99.718	73.81	100.031
73.96	99.851	73.92	99.905	73.84	99.928	73.94	99.718	73.84	100.031
73.99	99.851	73.96	99.905	73.87	99.928	73.97	99.718	73.87	100.031
74.02	99.851	73.99	99.905	73.9	99.928	74	99.718	73.9	100.031
74.05	99.85	74.02	99.905	73.93	99.928	74.04	99.718	73.93	100.031
74.08	99.85	74.05	99.905	73.96	99.928	74.07	99.718	73.96	100.032
74.11	99.85	74.08	99.905	74	99.928	74.1	99.718	74	100.032
74.14	99.85	74.11	99.905	74.03	99.928	74.13	99.718	74.03	100.032
74.18	99.85	74.14	99.905	74.06	99.928	74.16	99.718	74.06	100.032
74.21	99.85	74.17	99.905	74.09	99.928	74.19	99.718	74.09	100.032
74.24	99.85	74.21	99.905	74.12	99.928	74.22	99.718	74.12	100.032
74.27	99.85	74.24	99.905	74.15	99.928	74.25	99.717	74.15	100.032
74.3	99.85	74.27	99.905	74.18	99.928	74.29	99.717	74.18	100.033
74.33	99.85	74.3	99.905	74.21	99.928	74.32	99.718	74.21	100.033
74.36	99.85	74.33	99.905	74.25	99.928	74.35	99.718	74.25	100.033
74.39	99.85	74.36	99.905	74.28	99.928	74.38	99.718	74.28	100.033
74.43	99.85	74.39	99.905	74.31	99.928	74.41	99.717	74.31	100.033
74.46	99.85	74.42	99.905	74.34	99.928	74.44	99.717	74.34	100.033
74.49	99.85	74.46	99.905	74.37	99.928	74.47	99.717	74.37	100.033
74.52	99.85	74.49	99.905	74.4	99.928	74.5	99.717	74.4	100.033
74.55	99.85	74.52	99.905	74.43	99.928	74.54	99.717	74.43	100.033
74.58	99.85	74.55	99.905	74.46	99.928	74.57	99.717	74.46	100.033
74.61	99.85	74.58	99.905	74.49	99.928	74.6	99.717	74.5	100.033
74.64	99.85	74.61	99.905	74.53	99.928	74.63	99.717	74.53	100.034
74.68	99.85	74.64	99.905	74.56	99.928	74.66	99.717	74.56	100.034
74.71	99.85	74.67	99.905	74.59	99.928	74.69	99.717	74.59	100.034
74.74	99.85	74.71	99.904	74.62	99.928	74.72	99.717	74.62	100.034
74.77	99.85	74.74	99.904	74.65	99.928	74.75	99.717	74.65	100.034
74.8	99.85	74.77	99.904	74.68	99.928	74.79	99.717	74.68	100.034
74.83	99.85	74.8	99.904	74.71	99.928	74.82	99.717	74.71	100.034
74.86	99.85	74.83	99.904	74.75	99.928	74.85	99.717	74.75	100.035
74.89	99.85	74.86	99.904	74.78	99.928	74.88	99.717	74.78	100.035
74.93	99.849	74.89	99.904	74.81	99.928	74.91	99.717	74.81	100.035
74.96	99.849	74.93	99.904	74.84	99.928	74.94	99.717	74.84	100.035
74.99	99.849	74.96	99.904	74.87	99.928	74.97	99.717	74.87	100.035
75.02	99.849	74.99	99.904	74.9	99.928	75	99.717	74.9	100.035
75.05	99.849	75.02	99.904	74.93	99.928	75.04	99.717	74.93	100.035
75.08	99.849	75.05	99.904	74.96	99.928	75.07	99.717	74.96	100.036
75.11	99.849	75.08	99.904	75	99.928	75.1	99.717	75	100.036
75.15	99.849	75.11	99.904	75.03	99.928	75.13	99.717	75.03	100.036
75.18	99.849	75.14	99.904	75.06	99.928	75.16	99.716	75.06	100.036
75.21	99.849	75.18	99.904	75.09	99.928	75.19	99.716	75.09	100.036
75.24	99.849	75.21	99.904	75.12	99.928	75.22	99.716	75.12	100.036
75.27	99.849	75.24	99.904	75.15	99.928	75.25	99.716	75.15	100.036
75.3	99.849	75.27	99.904	75.18	99.928	75.29	99.716	75.18	100.037
75.33	99.849	75.3	99.904	75.21	99.928	75.32	99.716	75.22	100.037
75.36	99.849	75.33	99.904	75.25	99.928	75.35	99.716	75.25	100.036
75.4	99.849	75.36	99.904	75.28	99.928	75.38	99.716	75.28	100.036
75.43	99.849	75.39	99.904	75.31	99.928	75.41	99.716	75.31	100.037
75.46	99.849	75.43	99.904	75.34	99.928	75.44	99.716	75.34	100.037
75.49	99.849	75.46	99.904	75.37	99.928	75.47	99.716	75.37	100.037
75.52	99.849	75.49	99.904	75.4	99.928	75.51	99.716	75.4	100.037
75.55	99.849	75.52	99.904	75.43	99.928	75.54	99.716	75.43	100.037
75.58	99.849	75.55	99.903	75.46	99.928	75.57	99.716	75.47	100.037
75.62	99.849	75.58	99.903	75.5	99.928	75.6	99.716	75.5	100.037
75.65	99.849	75.61	99.903	75.53	99.928	75.63	99.716	75.53	100.038
75.68	99.849	75.65	99.903	75.56	99.928	75.66	99.716	75.56	100.038
75.71	99.849	75.68	99.903	75.59	99.928	75.69	99.716	75.59	100.038
75.74	99.848	75.71	99.903	75.62	99.928	75.72	99.716	75.62	100.038
75.77	99.848	75.74	99.903	75.65	99.928	75.76	99.716	75.65	100.038
75.8	99.848	75.77	99.903	75.68	99.928	75.79	99.716	75.68	100.038
75.84	99.848	75.8	99.903	75.71	99.928	75.82	99.716	75.72	100.039
75.87	99.848	75.83	99.903	75.75	99.928	75.85	99.715	75.75	100.039
75.9	99.848	75.86	99.903	75.78	99.928	75.88	99.715	75.78	100.039
75.93	99.848	75.9	99.903	75.81	99.928	75.91	99.715	75.81	100.039
75.96	99.848	75.93	99.903	75.84	99.928	75.94	99.715	75.84	100.039
75.99	99.848	75.96	99.903	75.87	99.928	75.98	99.715	75.87	100.039
76.02	99.848	75.99	99.903	75.9	99.928	76.01	99.715	75.9	100.039
76.05	99.848	76.02	99.903	75.93	99.928	76.04	99.715	75.94	100.04
76.09	99.848	76.05	99.903	75.97	99.928	76.07	99.715	75.97	100.04
76.12	99.848	76.08	99.903	76	99.928	76.1	99.715	76	100.04
76.15	99.848	76.12	99.903	76.03	99.928	76.13	99.715	76.03	100.04
76.18	99.848	76.15	99.903	76.06	99.928	76.16	99.715	76.06	100.04
76.21	99.848	76.18	99.903	76.09	99.928	76.19	99.715	76.09	100.04
76.24	99.848	76.21	99.903	76.12	99.928	76.23	99.715	76.12	100.04
76.27	99.848	76.24	99.903	76.15	99.928	76.26	99.715	76.16	100.04
76.31	99.848	76.27	99.903	76.18	99.928	76.29	99.715	76.19	100.041
76.34	99.848	76.3	99.903	76.22	99.928	76.32	99.715	76.22	100.04
76.37	99.848	76.33	99.903	76.25	99.928	76.35	99.715	76.25	100.04
76.4	99.848	76.37	99.902	76.28	99.928	76.38	99.715	76.28	100.04
76.43	99.848	76.4	99.902	76.31	99.928	76.41	99.715	76.31	100.041
76.46	99.848	76.43	99.902	76.34	99.928	76.45	99.715	76.34	100.041
76.49	99.848	76.46	99.902	76.37	99.928	76.48	99.715	76.37	100.041
76.53	99.848	76.49	99.902	76.4	99.928	76.51	99.715	76.41	100.041
76.56	99.847	76.52	99.902	76.44	99.928	76.54	99.714	76.44	100.041
76.59	99.847	76.55	99.902	76.47	99.928	76.57	99.714	76.47	100.041
76.62	99.847	76.59	99.902	76.5	99.928	76.6	99.714	76.5	100.041
76.65	99.847	76.62	99.902	76.53	99.928	76.63	99.714	76.53	100.042
76.68	99.847	76.65	99.902	76.56	99.928	76.66	99.714	76.56	100.042
76.71	99.847	76.68	99.902	76.59	99.928	76.7	99.714	76.59	100.042
76.75	99.847	76.71	99.902	76.62	99.928	76.73	99.714	76.63	100.042
76.78	99.847	76.74	99.902	76.65	99.928	76.76	99.714	76.66	100.042
76.81	99.847	76.77	99.902	76.69	99.928	76.79	99.714	76.69	100.042
76.84	99.847	76.81	99.902	76.72	99.928	76.82	99.714	76.72	100.042
76.87	99.847	76.84	99.902	76.75	99.928	76.85	99.714	76.75	100.043
76.9	99.847	76.87	99.902	76.78	99.928	76.88	99.714	76.78	100.043
76.93	99.847	76.9	99.902	76.81	99.928	76.92	99.714	76.81	100.043
76.96	99.847	76.93	99.902	76.84	99.928	76.95	99.714	76.85	100.043
77	99.847	76.96	99.902	76.87	99.928	76.98	99.714	76.88	100.043
77.03	99.847	76.99	99.902	76.91	99.928	77.01	99.714	76.91	100.043
77.06	99.847	77.03	99.902	76.94	99.928	77.04	99.714	76.94	100.044
77.09	99.847	77.06	99.902	76.97	99.928	77.07	99.714	76.97	100.044
77.12	99.847	77.09	99.902	77	99.928	77.1	99.714	77	100.044
77.15	99.847	77.12	99.902	77.03	99.928	77.14	99.714	77.03	100.044
77.18	99.847	77.15	99.902	77.06	99.928	77.17	99.714	77.06	100.044
77.22	99.847	77.18	99.902	77.09	99.928	77.2	99.713	77.1	100.044
77.25	99.847	77.21	99.901	77.13	99.928	77.23	99.713	77.13	100.044
77.28	99.846	77.24	99.901	77.16	99.928	77.26	99.713	77.16	100.044
77.31	99.846	77.28	99.901	77.19	99.928	77.29	99.713	77.19	100.044
77.34	99.846	77.31	99.901	77.22	99.928	77.32	99.713	77.22	100.044
77.37	99.846	77.34	99.901	77.25	99.928	77.36	99.713	77.25	100.044
77.4	99.846	77.37	99.901	77.28	99.927	77.39	99.713	77.28	100.045
77.44	99.846	77.4	99.901	77.31	99.928	77.42	99.713	77.32	100.045
77.47	99.846	77.43	99.901	77.34	99.928	77.45	99.713	77.35	100.045
77.5	99.846	77.46	99.901	77.38	99.928	77.48	99.713	77.38	100.045
77.53	99.846	77.5	99.901	77.41	99.928	77.51	99.713	77.41	100.045
77.56	99.846	77.53	99.901	77.44	99.927	77.54	99.713	77.44	100.045
77.59	99.846	77.56	99.901	77.47	99.927	77.57	99.713	77.47	100.045
77.62	99.846	77.59	99.901	77.5	99.927	77.61	99.713	77.5	100.046
77.66	99.846	77.62	99.901	77.53	99.927	77.64	99.713	77.54	100.046
77.69	99.846	77.65	99.901	77.56	99.928	77.67	99.713	77.57	100.046
77.72	99.846	77.68	99.901	77.6	99.927	77.7	99.713	77.6	100.046
77.75	99.846	77.72	99.901	77.63	99.927	77.73	99.712	77.63	100.046
77.78	99.846	77.75	99.901	77.66	99.927	77.76	99.712	77.66	100.046
77.81	99.846	77.78	99.901	77.69	99.927	77.79	99.712	77.69	100.046
77.84	99.846	77.81	99.901	77.72	99.927	77.83	99.712	77.72	100.046
77.88	99.846	77.84	99.901	77.75	99.927	77.86	99.712	77.76	100.047
77.91	99.846	77.87	99.901	77.78	99.927	77.89	99.712	77.79	100.047
77.94	99.846	77.9	99.901	77.82	99.927	77.92	99.712	77.82	100.047
77.97	99.845	77.94	99.9	77.85	99.927	77.95	99.712	77.85	100.047
78	99.845	77.97	99.9	77.88	99.927	77.98	99.712	77.88	100.047
78.03	99.845	78	99.9	77.91	99.927	78.01	99.712	77.91	100.047
78.06	99.845	78.03	99.9	77.94	99.927	78.05	99.712	77.94	100.047
78.1	99.845	78.06	99.9	77.97	99.927	78.08	99.712	77.98	100.047
78.13	99.845	78.09	99.9	78	99.927	78.11	99.712	78.01	100.047
78.16	99.845	78.12	99.9	78.04	99.927	78.14	99.712	78.04	100.047
78.19	99.845	78.16	99.9	78.07	99.927	78.17	99.712	78.07	100.047
78.22	99.845	78.19	99.9	78.1	99.927	78.2	99.712	78.1	100.048
78.25	99.845	78.22	99.9	78.13	99.927	78.23	99.712	78.13	100.048
78.28	99.845	78.25	99.9	78.16	99.927	78.27	99.712	78.16	100.048
78.32	99.845	78.28	99.9	78.19	99.927	78.3	99.712	78.2	100.048
78.35	99.845	78.31	99.9	78.22	99.927	78.33	99.712	78.23	100.048
78.38	99.845	78.34	99.9	78.26	99.927	78.36	99.711	78.26	100.048
78.41	99.845	78.38	99.9	78.29	99.927	78.39	99.711	78.29	100.049
78.44	99.845	78.41	99.9	78.32	99.927	78.42	99.711	78.32	100.049
78.47	99.845	78.44	99.9	78.35	99.927	78.45	99.711	78.35	100.049
78.5	99.845	78.47	99.9	78.38	99.927	78.49	99.711	78.38	100.049
78.54	99.845	78.5	99.9	78.41	99.927	78.52	99.711	78.42	100.049
78.57	99.845	78.53	99.9	78.44	99.927	78.55	99.711	78.45	100.049
78.6	99.845	78.57	99.9	78.48	99.927	78.58	99.711	78.48	100.049
78.63	99.845	78.6	99.9	78.51	99.927	78.61	99.711	78.51	100.049
78.66	99.845	78.63	99.9	78.54	99.927	78.64	99.711	78.54	100.05
78.69	99.844	78.66	99.899	78.57	99.927	78.67	99.711	78.57	100.05
78.73	99.844	78.69	99.899	78.6	99.927	78.71	99.711	78.6	100.05
78.76	99.844	78.72	99.899	78.63	99.927	78.74	99.711	78.64	100.05
78.79	99.844	78.75	99.899	78.66	99.927	78.77	99.711	78.67	100.05
78.82	99.844	78.79	99.899	78.7	99.927	78.8	99.711	78.7	100.05
78.85	99.844	78.82	99.899	78.73	99.927	78.83	99.711	78.73	100.05
78.88	99.844	78.85	99.899	78.76	99.927	78.86	99.711	78.76	100.05
78.91	99.844	78.88	99.899	78.79	99.927	78.89	99.71	78.79	100.05
78.95	99.844	78.91	99.899	78.82	99.927	78.93	99.71	78.82	100.05
78.98	99.844	78.94	99.899	78.85	99.927	78.96	99.71	78.86	100.05
79.01	99.844	78.97	99.899	78.88	99.927	78.99	99.71	78.89	100.051
79.04	99.844	79.01	99.899	78.92	99.927	79.02	99.71	78.92	100.051
79.07	99.844	79.04	99.899	78.95	99.927	79.05	99.71	78.95	100.051
79.1	99.844	79.07	99.899	78.98	99.927	79.08	99.71	78.98	100.051
79.13	99.844	79.1	99.899	79.01	99.927	79.11	99.71	79.01	100.051
79.17	99.844	79.13	99.899	79.04	99.927	79.15	99.71	79.05	100.051
79.2	99.844	79.16	99.899	79.07	99.927	79.18	99.71	79.08	100.051
79.23	99.844	79.19	99.899	79.1	99.927	79.21	99.71	79.11	100.051
79.26	99.844	79.23	99.899	79.14	99.927	79.24	99.71	79.14	100.052
79.29	99.844	79.26	99.899	79.17	99.927	79.27	99.71	79.17	100.052
79.32	99.844	79.29	99.899	79.2	99.927	79.3	99.71	79.2	100.052
79.35	99.843	79.32	99.898	79.23	99.926	79.34	99.71	79.23	100.052
79.39	99.843	79.35	99.898	79.26	99.926	79.37	99.71	79.27	100.052
79.42	99.843	79.38	99.898	79.29	99.927	79.4	99.71	79.3	100.052
79.45	99.843	79.41	99.898	79.32	99.927	79.43	99.71	79.33	100.052
79.48	99.843	79.45	99.898	79.36	99.927	79.46	99.709	79.36	100.052
79.51	99.843	79.48	99.898	79.39	99.927	79.49	99.709	79.39	100.052
79.54	99.843	79.51	99.898	79.42	99.926	79.52	99.709	79.42	100.052
79.58	99.843	79.54	99.898	79.45	99.926	79.56	99.709	79.45	100.052
79.61	99.843	79.57	99.898	79.48	99.926	79.59	99.709	79.49	100.052
79.64	99.843	79.6	99.898	79.51	99.927	79.62	99.709	79.52	100.053
79.67	99.843	79.64	99.898	79.54	99.927	79.65	99.709	79.55	100.053
79.7	99.843	79.67	99.898	79.58	99.926	79.68	99.709	79.58	100.053
79.73	99.843	79.7	99.898	79.61	99.926	79.71	99.709	79.61	100.053
79.76	99.843	79.73	99.898	79.64	99.926	79.74	99.709	79.64	100.053
79.8	99.843	79.76	99.898	79.67	99.926	79.78	99.709	79.67	100.053
79.83	99.843	79.79	99.898	79.7	99.926	79.81	99.709	79.71	100.053
79.86	99.843	79.82	99.898	79.73	99.926	79.84	99.709	79.74	100.053
79.89	99.843	79.86	99.898	79.77	99.926	79.87	99.709	79.77	100.054
79.92	99.843	79.89	99.897	79.8	99.926	79.9	99.709	79.8	100.053
79.95	99.843	79.92	99.897	79.83	99.926	79.93	99.709	79.83	100.053
79.99	99.842	79.95	99.897	79.86	99.926	79.96	99.708	79.86	100.054
80.02	99.842	79.98	99.897	79.89	99.926	80	99.708	79.9	100.054
80.05	99.842	80.01	99.897	79.92	99.926	80.03	99.708	79.93	100.054
80.08	99.842	80.05	99.897	79.95	99.926	80.06	99.708	79.96	100.054
80.11	99.842	80.08	99.897	79.99	99.926	80.09	99.708	79.99	100.054
80.14	99.842	80.11	99.897	80.02	99.926	80.12	99.708	80.02	100.054
80.17	99.842	80.14	99.897	80.05	99.926	80.15	99.708	80.05	100.054
80.21	99.842	80.17	99.897	80.08	99.926	80.19	99.708	80.08	100.055
80.24	99.842	80.2	99.897	80.11	99.926	80.22	99.708	80.12	100.055
80.27	99.842	80.23	99.897	80.14	99.926	80.25	99.708	80.15	100.055
80.3	99.842	80.27	99.897	80.17	99.926	80.28	99.708	80.18	100.055
80.33	99.842	80.3	99.897	80.21	99.926	80.31	99.708	80.21	100.055
80.36	99.842	80.33	99.897	80.24	99.926	80.34	99.708	80.24	100.055
80.39	99.842	80.36	99.897	80.27	99.926	80.37	99.708	80.27	100.055
80.43	99.842	80.39	99.897	80.3	99.926	80.41	99.707	80.31	100.055
80.46	99.842	80.42	99.897	80.33	99.926	80.44	99.707	80.34	100.055
80.49	99.842	80.46	99.897	80.36	99.926	80.47	99.707	80.37	100.056
80.52	99.842	80.49	99.897	80.4	99.926	80.5	99.707	80.4	100.056
80.55	99.841	80.52	99.896	80.43	99.926	80.53	99.707	80.43	100.055
80.58	99.841	80.55	99.896	80.46	99.926	80.56	99.707	80.46	100.055
80.62	99.841	80.58	99.896	80.49	99.926	80.6	99.707	80.49	100.056
80.65	99.841	80.61	99.896	80.52	99.926	80.63	99.707	80.53	100.056
80.68	99.841	80.64	99.896	80.55	99.926	80.66	99.707	80.56	100.056
80.71	99.841	80.68	99.896	80.58	99.926	80.69	99.707	80.59	100.056
80.74	99.841	80.71	99.896	80.62	99.926	80.72	99.707	80.62	100.056
80.77	99.841	80.74	99.896	80.65	99.926	80.75	99.707	80.65	100.056
80.8	99.841	80.77	99.896	80.68	99.926	80.78	99.706	80.68	100.056
80.84	99.841	80.8	99.896	80.71	99.926	80.82	99.706	80.72	100.057
80.87	99.841	80.83	99.896	80.74	99.926	80.85	99.706	80.75	100.057
80.9	99.841	80.87	99.896	80.77	99.926	80.88	99.706	80.78	100.057
80.93	99.841	80.9	99.896	80.8	99.925	80.91	99.706	80.81	100.057
80.96	99.841	80.93	99.896	80.84	99.925	80.94	99.706	80.84	100.057
80.99	99.841	80.96	99.896	80.87	99.925	80.97	99.706	80.87	100.057
81.03	99.841	80.99	99.896	80.9	99.926	81	99.706	80.9	100.057
81.06	99.841	81.02	99.896	80.93	99.926	81.04	99.706	80.94	100.057
81.09	99.841	81.05	99.896	80.96	99.926	81.07	99.706	80.97	100.057
81.12	99.841	81.09	99.895	80.99	99.925	81.1	99.706	81	100.057
81.15	99.84	81.12	99.895	81.03	99.925	81.13	99.706	81.03	100.057
81.18	99.84	81.15	99.895	81.06	99.925	81.16	99.706	81.06	100.058
81.22	99.84	81.18	99.895	81.09	99.925	81.19	99.705	81.09	100.058
81.25	99.84	81.21	99.895	81.12	99.925	81.23	99.705	81.13	100.058
81.28	99.84	81.24	99.895	81.15	99.925	81.26	99.705	81.16	100.058
81.31	99.84	81.28	99.895	81.18	99.925	81.29	99.705	81.19	100.058
81.34	99.84	81.31	99.895	81.21	99.925	81.32	99.705	81.22	100.058
81.37	99.84	81.34	99.895	81.25	99.925	81.35	99.705	81.25	100.058
81.4	99.84	81.37	99.895	81.28	99.925	81.38	99.705	81.28	100.058
81.44	99.84	81.4	99.895	81.31	99.925	81.41	99.705	81.31	100.059
81.47	99.84	81.43	99.895	81.34	99.925	81.45	99.705	81.35	100.059
81.5	99.84	81.47	99.895	81.37	99.925	81.48	99.705	81.38	100.059
81.53	99.84	81.5	99.895	81.4	99.925	81.51	99.705	81.41	100.058
81.56	99.84	81.53	99.895	81.44	99.925	81.54	99.705	81.44	100.059
81.59	99.84	81.56	99.895	81.47	99.925	81.57	99.705	81.47	100.059
81.63	99.84	81.59	99.895	81.5	99.925	81.6	99.705	81.5	100.059
81.66	99.84	81.62	99.895	81.53	99.925	81.64	99.704	81.54	100.059
81.69	99.84	81.65	99.894	81.56	99.925	81.67	99.704	81.57	100.059
81.72	99.839	81.69	99.894	81.59	99.925	81.7	99.704	81.6	100.059
81.75	99.839	81.72	99.894	81.63	99.925	81.73	99.704	81.63	100.059
81.78	99.839	81.75	99.894	81.66	99.925	81.76	99.704	81.66	100.06
81.82	99.839	81.78	99.894	81.69	99.925	81.79	99.704	81.69	100.06
81.85	99.839	81.81	99.894	81.72	99.925	81.83	99.704	81.73	100.06
81.88	99.839	81.84	99.894	81.75	99.925	81.86	99.704	81.76	100.06
81.91	99.839	81.88	99.894	81.78	99.925	81.89	99.704	81.79	100.06
81.94	99.839	81.91	99.894	81.81	99.925	81.92	99.704	81.82	100.06
81.97	99.839	81.94	99.894	81.85	99.925	81.95	99.704	81.85	100.06
82	99.839	81.97	99.894	81.88	99.925	81.98	99.704	81.88	100.06
82.04	99.839	82	99.894	81.91	99.925	82.01	99.704	81.91	100.061
82.07	99.839	82.03	99.894	81.94	99.925	82.05	99.704	81.95	100.061
82.1	99.839	82.07	99.894	81.97	99.925	82.08	99.703	81.98	100.06
82.13	99.839	82.1	99.894	82	99.925	82.11	99.703	82.01	100.061
82.16	99.839	82.13	99.894	82.04	99.925	82.14	99.703	82.04	100.061
82.19	99.839	82.16	99.894	82.07	99.925	82.17	99.703	82.07	100.061
82.23	99.839	82.19	99.894	82.1	99.925	82.2	99.703	82.1	100.061
82.26	99.838	82.22	99.894	82.13	99.925	82.24	99.703	82.14	100.061
82.29	99.838	82.26	99.893	82.16	99.925	82.27	99.703	82.17	100.061
82.32	99.838	82.29	99.893	82.19	99.925	82.3	99.703	82.2	100.061
82.35	99.838	82.32	99.893	82.23	99.925	82.33	99.703	82.23	100.061
82.38	99.838	82.35	99.893	82.26	99.925	82.36	99.703	82.26	100.061
82.42	99.838	82.38	99.893	82.29	99.925	82.39	99.703	82.29	100.062
82.45	99.838	82.41	99.893	82.32	99.925	82.43	99.703	82.33	100.062
82.48	99.838	82.45	99.893	82.35	99.925	82.46	99.703	82.36	100.062
82.51	99.838	82.48	99.893	82.38	99.924	82.49	99.703	82.39	100.062
82.54	99.838	82.51	99.893	82.42	99.924	82.52	99.702	82.42	100.062
82.57	99.838	82.54	99.893	82.45	99.924	82.55	99.702	82.45	100.062
82.61	99.838	82.57	99.893	82.48	99.924	82.58	99.702	82.48	100.062
82.64	99.838	82.6	99.893	82.51	99.924	82.62	99.702	82.52	100.062
82.67	99.838	82.64	99.893	82.54	99.924	82.65	99.702	82.55	100.063
82.7	99.838	82.67	99.893	82.57	99.924	82.68	99.702	82.58	100.062
82.73	99.838	82.7	99.893	82.6	99.924	82.71	99.702	82.61	100.062
82.76	99.838	82.73	99.893	82.64	99.924	82.74	99.702	82.64	100.063
82.8	99.837	82.76	99.893	82.67	99.924	82.77	99.702	82.67	100.063
82.83	99.837	82.79	99.893	82.7	99.924	82.8	99.702	82.71	100.063
82.86	99.837	82.83	99.892	82.73	99.924	82.84	99.702	82.74	100.063
82.89	99.837	82.86	99.892	82.76	99.924	82.87	99.702	82.77	100.063
82.92	99.837	82.89	99.892	82.79	99.924	82.9	99.702	82.8	100.063
82.95	99.837	82.92	99.892	82.83	99.924	82.93	99.702	82.83	100.063
82.99	99.837	82.95	99.892	82.86	99.924	82.96	99.701	82.86	100.063
83.02	99.837	82.98	99.892	82.89	99.924	82.99	99.701	82.9	100.064
83.05	99.837	83.02	99.892	82.92	99.924	83.03	99.701	82.93	100.064
83.08	99.837	83.05	99.892	82.95	99.924	83.06	99.701	82.96	100.064
83.11	99.837	83.08	99.892	82.98	99.924	83.09	99.701	82.99	100.064
83.14	99.837	83.11	99.892	83.02	99.924	83.12	99.701	83.02	100.064
83.18	99.837	83.14	99.892	83.05	99.924	83.15	99.701	83.05	100.064
83.21	99.837	83.17	99.892	83.08	99.924	83.18	99.701	83.09	100.064
83.24	99.837	83.21	99.892	83.11	99.924	83.22	99.701	83.12	100.064
83.27	99.837	83.24	99.892	83.14	99.924	83.25	99.701	83.15	100.064
83.3	99.837	83.27	99.892	83.17	99.924	83.28	99.701	83.18	100.064
83.33	99.836	83.3	99.892	83.21	99.924	83.31	99.701	83.21	100.064
83.37	99.836	83.33	99.892	83.24	99.924	83.34	99.701	83.24	100.064
83.4	99.836	83.36	99.892	83.27	99.924	83.37	99.7	83.28	100.065
83.43	99.836	83.4	99.891	83.3	99.924	83.41	99.7	83.31	100.065
83.46	99.836	83.43	99.891	83.33	99.924	83.44	99.7	83.34	100.065
83.49	99.836	83.46	99.891	83.36	99.924	83.47	99.7	83.37	100.065
83.52	99.836	83.49	99.891	83.4	99.924	83.5	99.7	83.4	100.065
83.56	99.836	83.52	99.891	83.43	99.924	83.53	99.7	83.43	100.065
83.59	99.836	83.55	99.891	83.46	99.924	83.56	99.7	83.47	100.065
83.62	99.836	83.59	99.891	83.49	99.924	83.6	99.7	83.5	100.066
83.65	99.836	83.62	99.891	83.52	99.924	83.63	99.7	83.53	100.066
83.68	99.836	83.65	99.891	83.55	99.924	83.66	99.7	83.56	100.066
83.71	99.836	83.68	99.891	83.59	99.924	83.69	99.7	83.59	100.066
83.75	99.836	83.71	99.891	83.62	99.924	83.72	99.699	83.62	100.066
83.78	99.836	83.74	99.891	83.65	99.924	83.75	99.699	83.66	100.066
83.81	99.836	83.78	99.891	83.68	99.924	83.79	99.699	83.69	100.066
83.84	99.835	83.81	99.891	83.71	99.924	83.82	99.699	83.72	100.066
83.87	99.835	83.84	99.891	83.74	99.924	83.85	99.699	83.75	100.067
83.9	99.835	83.87	99.891	83.78	99.924	83.88	99.699	83.78	100.066
83.94	99.835	83.9	99.891	83.81	99.923	83.91	99.699	83.81	100.066
83.97	99.835	83.93	99.89	83.84	99.924	83.94	99.699	83.85	100.066
84	99.835	83.97	99.89	83.87	99.924	83.98	99.699	83.88	100.067
84.03	99.835	84	99.89	83.9	99.924	84.01	99.699	83.91	100.067
84.06	99.835	84.03	99.89	83.93	99.923	84.04	99.699	83.94	100.067
84.09	99.835	84.06	99.89	83.97	99.923	84.07	99.699	83.97	100.067
84.13	99.835	84.09	99.89	84	99.923	84.1	99.699	84	100.067
84.16	99.835	84.12	99.89	84.03	99.923	84.13	99.699	84.04	100.067
84.19	99.835	84.16	99.89	84.06	99.923	84.17	99.698	84.07	100.067
84.22	99.835	84.19	99.89	84.09	99.923	84.2	99.698	84.1	100.067
84.25	99.835	84.22	99.89	84.12	99.923	84.23	99.698	84.13	100.068
84.28	99.835	84.25	99.89	84.16	99.923	84.26	99.698	84.16	100.067
84.32	99.835	84.28	99.89	84.19	99.923	84.29	99.698	84.19	100.067
84.35	99.834	84.32	99.89	84.22	99.923	84.32	99.698	84.23	100.068
84.38	99.834	84.35	99.89	84.25	99.923	84.36	99.698	84.26	100.068
84.41	99.834	84.38	99.89	84.28	99.923	84.39	99.698	84.29	100.068
84.44	99.834	84.41	99.889	84.31	99.923	84.42	99.698	84.32	100.068
84.47	99.834	84.44	99.889	84.35	99.923	84.45	99.698	84.35	100.068
84.51	99.834	84.47	99.889	84.38	99.923	84.48	99.698	84.38	100.068
84.54	99.834	84.51	99.889	84.41	99.923	84.51	99.697	84.42	100.068
84.57	99.834	84.54	99.889	84.44	99.923	84.55	99.697	84.45	100.068
84.6	99.834	84.57	99.889	84.47	99.923	84.58	99.697	84.48	100.069
84.63	99.834	84.6	99.889	84.5	99.923	84.61	99.697	84.51	100.069
84.66	99.834	84.63	99.889	84.54	99.923	84.64	99.697	84.54	100.069
84.7	99.834	84.66	99.889	84.57	99.923	84.67	99.697	84.58	100.069
84.73	99.834	84.7	99.889	84.6	99.923	84.7	99.697	84.61	100.068
84.76	99.834	84.73	99.889	84.63	99.923	84.74	99.697	84.64	100.069
84.79	99.834	84.76	99.889	84.66	99.923	84.77	99.697	84.67	100.069
84.82	99.834	84.79	99.889	84.7	99.923	84.8	99.697	84.7	100.069
84.86	99.834	84.82	99.889	84.73	99.923	84.83	99.697	84.73	100.069
84.89	99.833	84.85	99.889	84.76	99.923	84.86	99.697	84.77	100.069
84.92	99.833	84.89	99.889	84.79	99.923	84.89	99.697	84.8	100.069
84.95	99.833	84.92	99.889	84.82	99.923	84.93	99.696	84.83	100.069
84.98	99.833	84.95	99.888	84.85	99.923	84.96	99.696	84.86	100.069
85.01	99.833	84.98	99.888	84.89	99.923	84.99	99.696	84.89	100.07
85.05	99.833	85.01	99.888	84.92	99.923	85.02	99.696	84.92	100.07
85.08	99.833	85.05	99.888	84.95	99.923	85.05	99.696	84.96	100.07
85.11	99.833	85.08	99.888	84.98	99.923	85.08	99.696	84.99	100.07
85.14	99.833	85.11	99.888	85.01	99.923	85.12	99.696	85.02	100.07
85.17	99.833	85.14	99.888	85.04	99.923	85.15	99.696	85.05	100.07
85.2	99.833	85.17	99.888	85.08	99.923	85.18	99.696	85.08	100.07
85.24	99.833	85.2	99.888	85.11	99.923	85.21	99.696	85.11	100.07
85.27	99.833	85.24	99.888	85.14	99.923	85.24	99.696	85.15	100.07
85.3	99.833	85.27	99.888	85.17	99.923	85.28	99.696	85.18	100.07
85.33	99.833	85.3	99.888	85.2	99.923	85.31	99.696	85.21	100.07
85.36	99.832	85.33	99.888	85.23	99.923	85.34	99.695	85.24	100.07
85.39	99.832	85.36	99.888	85.27	99.923	85.37	99.695	85.27	100.071
85.43	99.832	85.4	99.887	85.3	99.923	85.4	99.695	85.31	100.071
85.46	99.832	85.43	99.887	85.33	99.922	85.43	99.695	85.34	100.071
85.49	99.832	85.46	99.887	85.36	99.922	85.47	99.695	85.37	100.071
85.52	99.832	85.49	99.887	85.39	99.922	85.5	99.695	85.4	100.071
85.55	99.832	85.52	99.887	85.43	99.922	85.53	99.695	85.43	100.071
85.59	99.832	85.55	99.887	85.46	99.922	85.56	99.695	85.46	100.071
85.62	99.832	85.59	99.887	85.49	99.922	85.59	99.695	85.5	100.071
85.65	99.832	85.62	99.887	85.52	99.922	85.62	99.694	85.53	100.071
85.68	99.832	85.65	99.887	85.55	99.922	85.66	99.694	85.56	100.071
85.71	99.832	85.68	99.887	85.58	99.922	85.69	99.694	85.59	100.071
85.74	99.832	85.71	99.887	85.62	99.922	85.72	99.694	85.62	100.071
85.78	99.832	85.75	99.887	85.65	99.922	85.75	99.694	85.66	100.072
85.81	99.832	85.78	99.887	85.68	99.922	85.78	99.694	85.69	100.072
85.84	99.832	85.81	99.887	85.71	99.922	85.81	99.694	85.72	100.072
85.87	99.831	85.84	99.886	85.74	99.922	85.85	99.694	85.75	100.072
85.9	99.831	85.87	99.886	85.77	99.922	85.88	99.694	85.78	100.072
85.93	99.831	85.9	99.886	85.81	99.922	85.91	99.694	85.81	100.072
85.97	99.831	85.94	99.886	85.84	99.922	85.94	99.694	85.85	100.072
86	99.831	85.97	99.886	85.87	99.922	85.97	99.694	85.88	100.072
86.03	99.831	86	99.886	85.9	99.922	86.01	99.694	85.91	100.072
86.06	99.831	86.03	99.886	85.93	99.922	86.04	99.694	85.94	100.072
86.09	99.831	86.06	99.886	85.97	99.922	86.07	99.693	85.97	100.072
86.13	99.831	86.09	99.886	86	99.922	86.1	99.693	86	100.072
86.16	99.831	86.13	99.886	86.03	99.922	86.13	99.693	86.04	100.073
86.19	99.831	86.16	99.886	86.06	99.922	86.16	99.693	86.07	100.073
86.22	99.831	86.19	99.886	86.09	99.922	86.2	99.693	86.1	100.073
86.25	99.831	86.22	99.886	86.12	99.922	86.23	99.693	86.13	100.073
86.28	99.831	86.25	99.886	86.16	99.922	86.26	99.693	86.16	100.073
86.32	99.831	86.29	99.885	86.19	99.922	86.29	99.693	86.2	100.073
86.35	99.83	86.32	99.885	86.22	99.922	86.32	99.693	86.23	100.073
86.38	99.83	86.35	99.885	86.25	99.922	86.36	99.692	86.26	100.073
86.41	99.83	86.38	99.885	86.28	99.922	86.39	99.692	86.29	100.073
86.44	99.83	86.41	99.885	86.32	99.922	86.42	99.692	86.32	100.073
86.48	99.83	86.45	99.885	86.35	99.922	86.45	99.692	86.35	100.073
86.51	99.83	86.48	99.885	86.38	99.922	86.48	99.692	86.39	100.074
86.54	99.83	86.51	99.885	86.41	99.922	86.51	99.692	86.42	100.074
86.57	99.83	86.54	99.885	86.44	99.922	86.55	99.692	86.45	100.074
86.6	99.83	86.57	99.885	86.47	99.922	86.58	99.692	86.48	100.074
86.63	99.83	86.6	99.885	86.51	99.922	86.61	99.692	86.51	100.074
86.67	99.83	86.64	99.885	86.54	99.921	86.64	99.692	86.55	100.074
86.7	99.83	86.67	99.885	86.57	99.921	86.67	99.692	86.58	100.074
86.73	99.83	86.7	99.885	86.6	99.921	86.7	99.692	86.61	100.074
86.76	99.83	86.73	99.885	86.63	99.921	86.74	99.692	86.64	100.074
86.79	99.829	86.76	99.884	86.67	99.921	86.77	99.691	86.67	100.074
86.83	99.829	86.8	99.884	86.7	99.921	86.8	99.691	86.71	100.074
86.86	99.829	86.83	99.884	86.73	99.921	86.83	99.691	86.74	100.074
86.89	99.829	86.86	99.884	86.76	99.921	86.86	99.691	86.77	100.074
86.92	99.829	86.89	99.884	86.79	99.921	86.9	99.691	86.8	100.074
86.95	99.829	86.92	99.884	86.82	99.921	86.93	99.691	86.83	100.075
86.98	99.829	86.95	99.884	86.86	99.921	86.96	99.691	86.86	100.075
87.02	99.829	86.99	99.884	86.89	99.921	86.99	99.691	86.9	100.075
87.05	99.829	87.02	99.884	86.92	99.921	87.02	99.691	86.93	100.075
87.08	99.829	87.05	99.884	86.95	99.921	87.05	99.691	86.96	100.075
87.11	99.829	87.08	99.884	86.98	99.921	87.09	99.691	86.99	100.075
87.14	99.829	87.11	99.884	87.02	99.921	87.12	99.69	87.02	100.075
87.18	99.829	87.15	99.884	87.05	99.921	87.15	99.69	87.06	100.075
87.21	99.829	87.18	99.884	87.08	99.921	87.18	99.69	87.09	100.075
87.24	99.829	87.21	99.884	87.11	99.921	87.21	99.69	87.12	100.075
87.27	99.828	87.24	99.883	87.14	99.921	87.25	99.69	87.15	100.075
87.3	99.828	87.27	99.883	87.17	99.921	87.28	99.69	87.18	100.075
87.34	99.828	87.31	99.883	87.21	99.921	87.31	99.69	87.22	100.075
87.37	99.828	87.34	99.883	87.24	99.921	87.34	99.69	87.25	100.075
87.4	99.828	87.37	99.883	87.27	99.921	87.37	99.69	87.28	100.076
87.43	99.828	87.4	99.883	87.3	99.921	87.4	99.69	87.31	100.076
87.46	99.828	87.43	99.883	87.33	99.921	87.44	99.69	87.34	100.076
87.49	99.828	87.46	99.883	87.37	99.921	87.47	99.69	87.37	100.076
87.53	99.828	87.5	99.883	87.4	99.921	87.5	99.689	87.41	100.076
87.56	99.828	87.53	99.883	87.43	99.92	87.53	99.689	87.44	100.076
87.59	99.828	87.56	99.883	87.46	99.92	87.56	99.689	87.47	100.076
87.62	99.828	87.59	99.883	87.49	99.92	87.6	99.689	87.5	100.076
87.65	99.828	87.62	99.883	87.53	99.921	87.63	99.689	87.53	100.076
87.69	99.828	87.66	99.882	87.56	99.92	87.66	99.689	87.57	100.076
87.72	99.827	87.69	99.882	87.59	99.92	87.69	99.689	87.6	100.076
87.75	99.827	87.72	99.882	87.62	99.92	87.72	99.689	87.63	100.077
87.78	99.827	87.75	99.882	87.65	99.92	87.76	99.689	87.66	100.077
87.81	99.827	87.78	99.882	87.68	99.92	87.79	99.689	87.69	100.076
87.85	99.827	87.82	99.882	87.72	99.92	87.82	99.689	87.73	100.076
87.88	99.827	87.85	99.882	87.75	99.92	87.85	99.689	87.76	100.077
87.91	99.827	87.88	99.882	87.78	99.92	87.88	99.689	87.79	100.077
87.94	99.827	87.91	99.882	87.81	99.92	87.91	99.688	87.82	100.077
87.97	99.827	87.94	99.882	87.84	99.92	87.95	99.688	87.85	100.077
88	99.827	87.98	99.882	87.88	99.92	87.98	99.688	87.88	100.077
88.04	99.827	88.01	99.882	87.91	99.92	88.01	99.688	87.92	100.077
88.07	99.827	88.04	99.882	87.94	99.92	88.04	99.688	87.95	100.077
88.1	99.827	88.07	99.882	87.97	99.92	88.07	99.688	87.98	100.077
88.13	99.826	88.1	99.881	88	99.92	88.11	99.688	88.01	100.077
88.16	99.826	88.13	99.881	88.04	99.92	88.14	99.688	88.04	100.078
88.2	99.826	88.17	99.881	88.07	99.92	88.17	99.688	88.08	100.078
88.23	99.826	88.2	99.881	88.1	99.92	88.2	99.688	88.11	100.078
88.26	99.826	88.23	99.881	88.13	99.92	88.23	99.687	88.14	100.078
88.29	99.826	88.26	99.881	88.16	99.92	88.26	99.687	88.17	100.078
88.32	99.826	88.29	99.881	88.19	99.92	88.3	99.687	88.2	100.078
88.36	99.826	88.33	99.881	88.23	99.919	88.33	99.687	88.24	100.078
88.39	99.826	88.36	99.881	88.26	99.92	88.36	99.687	88.27	100.078
88.42	99.826	88.39	99.881	88.29	99.92	88.39	99.687	88.3	100.078
88.45	99.826	88.42	99.881	88.32	99.92	88.42	99.687	88.33	100.078
88.48	99.826	88.45	99.881	88.35	99.919	88.46	99.687	88.36	100.078
88.52	99.826	88.49	99.881	88.39	99.919	88.49	99.687	88.4	100.078
88.55	99.825	88.52	99.881	88.42	99.919	88.52	99.687	88.43	100.079
88.58	99.825	88.55	99.88	88.45	99.919	88.55	99.687	88.46	100.079
88.61	99.825	88.58	99.88	88.48	99.919	88.58	99.687	88.49	100.079
88.64	99.825	88.61	99.88	88.51	99.919	88.62	99.686	88.52	100.079
88.67	99.825	88.65	99.88	88.55	99.919	88.65	99.686	88.56	100.079
88.71	99.825	88.68	99.88	88.58	99.919	88.68	99.686	88.59	100.079
88.74	99.825	88.71	99.88	88.61	99.919	88.71	99.686	88.62	100.079
88.77	99.825	88.74	99.88	88.64	99.919	88.74	99.686	88.65	100.079
88.8	99.825	88.77	99.88	88.67	99.919	88.78	99.686	88.68	100.079
88.83	99.825	88.81	99.88	88.71	99.919	88.81	99.686	88.72	100.079
88.87	99.825	88.84	99.88	88.74	99.919	88.84	99.686	88.75	100.079
88.9	99.825	88.87	99.88	88.77	99.919	88.87	99.686	88.78	100.08
88.93	99.825	88.9	99.88	88.8	99.919	88.9	99.686	88.81	100.08
88.96	99.825	88.93	99.88	88.83	99.919	88.93	99.685	88.84	100.08
88.99	99.824	88.97	99.879	88.86	99.919	88.97	99.685	88.87	100.08
89.03	99.824	89	99.879	88.9	99.919	89	99.685	88.91	100.08
89.06	99.824	89.03	99.879	88.93	99.919	89.03	99.685	88.94	100.08
89.09	99.824	89.06	99.879	88.96	99.919	89.06	99.685	88.97	100.08
89.12	99.824	89.09	99.879	88.99	99.919	89.09	99.685	89	100.08
89.15	99.824	89.13	99.879	89.02	99.919	89.13	99.685	89.03	100.08
89.19	99.824	89.16	99.879	89.06	99.919	89.16	99.685	89.07	100.08
89.22	99.824	89.19	99.879	89.09	99.919	89.19	99.685	89.1	100.08
89.25	99.824	89.22	99.879	89.12	99.919	89.22	99.684	89.13	100.08
89.28	99.824	89.25	99.879	89.15	99.919	89.25	99.684	89.16	100.08
89.31	99.824	89.28	99.879	89.18	99.918	89.29	99.684	89.19	100.08
89.35	99.824	89.32	99.879	89.22	99.918	89.32	99.684	89.23	100.081
89.38	99.824	89.35	99.878	89.25	99.918	89.35	99.684	89.26	100.081
89.41	99.823	89.38	99.878	89.28	99.918	89.38	99.684	89.29	100.081
89.44	99.823	89.41	99.878	89.31	99.918	89.41	99.684	89.32	100.081
89.47	99.823	89.44	99.878	89.34	99.918	89.45	99.684	89.35	100.081
89.51	99.823	89.48	99.878	89.38	99.918	89.48	99.684	89.39	100.081
89.54	99.823	89.51	99.878	89.41	99.918	89.51	99.684	89.42	100.081
89.57	99.823	89.54	99.878	89.44	99.918	89.54	99.683	89.45	100.081
89.6	99.823	89.57	99.878	89.47	99.918	89.57	99.683	89.48	100.081
89.63	99.823	89.6	99.878	89.5	99.918	89.61	99.683	89.51	100.081
89.67	99.823	89.64	99.878	89.54	99.918	89.64	99.683	89.55	100.081
89.7	99.823	89.67	99.878	89.57	99.918	89.67	99.683	89.58	100.081
89.73	99.823	89.7	99.878	89.6	99.918	89.7	99.683	89.61	100.081
89.76	99.823	89.73	99.877	89.63	99.918	89.73	99.683	89.64	100.081
89.79	99.823	89.76	99.877	89.66	99.918	89.77	99.683	89.67	100.082
89.83	99.822	89.8	99.877	89.7	99.918	89.8	99.683	89.71	100.082
89.86	99.822	89.83	99.877	89.73	99.918	89.83	99.682	89.74	100.082
89.89	99.822	89.86	99.877	89.76	99.918	89.86	99.682	89.77	100.082
89.92	99.822	89.89	99.877	89.79	99.918	89.89	99.682	89.8	100.082
89.95	99.822	89.92	99.877	89.82	99.918	89.93	99.682	89.83	100.082
89.99	99.822	89.96	99.877	89.86	99.918	89.96	99.682	89.87	100.082
90.02	99.822	89.99	99.877	89.89	99.918	89.99	99.682	89.9	100.082
90.05	99.822	90.02	99.877	89.92	99.918	90.02	99.682	89.93	100.082
90.08	99.822	90.05	99.877	89.95	99.918	90.05	99.682	89.96	100.082
90.11	99.822	90.08	99.877	89.98	99.918	90.08	99.682	89.99	100.082
90.15	99.822	90.12	99.876	90.02	99.917	90.12	99.682	90.03	100.082
90.18	99.822	90.15	99.876	90.05	99.917	90.15	99.681	90.06	100.082
90.21	99.822	90.18	99.876	90.08	99.917	90.18	99.681	90.09	100.082
90.24	99.822	90.21	99.876	90.11	99.917	90.21	99.681	90.12	100.082
90.27	99.821	90.24	99.876	90.14	99.917	90.24	99.681	90.15	100.082
90.31	99.821	90.28	99.876	90.18	99.917	90.28	99.681	90.19	100.083
90.34	99.821	90.31	99.876	90.21	99.917	90.31	99.681	90.22	100.082
90.37	99.821	90.34	99.876	90.24	99.917	90.34	99.681	90.25	100.082
90.4	99.821	90.37	99.876	90.27	99.917	90.37	99.681	90.28	100.083
90.43	99.821	90.4	99.876	90.3	99.917	90.4	99.681	90.31	100.083
90.47	99.821	90.44	99.876	90.34	99.917	90.44	99.681	90.35	100.083
90.5	99.821	90.47	99.876	90.37	99.917	90.47	99.681	90.38	100.083
90.53	99.821	90.5	99.875	90.4	99.917	90.5	99.68	90.41	100.083
90.56	99.821	90.53	99.875	90.43	99.917	90.53	99.68	90.44	100.083
90.59	99.821	90.57	99.875	90.46	99.917	90.56	99.68	90.48	100.083
90.63	99.821	90.6	99.875	90.5	99.917	90.6	99.68	90.51	100.083
90.66	99.821	90.63	99.875	90.53	99.917	90.63	99.68	90.54	100.083
90.69	99.82	90.66	99.875	90.56	99.917	90.66	99.68	90.57	100.083
90.72	99.82	90.69	99.875	90.59	99.917	90.69	99.68	90.6	100.083
90.75	99.82	90.73	99.875	90.62	99.917	90.72	99.68	90.64	100.083
90.79	99.82	90.76	99.875	90.66	99.917	90.76	99.679	90.67	100.083
90.82	99.82	90.79	99.875	90.69	99.917	90.79	99.679	90.7	100.083
90.85	99.82	90.82	99.875	90.72	99.917	90.82	99.679	90.73	100.083
90.88	99.82	90.85	99.875	90.75	99.917	90.85	99.679	90.76	100.083
90.91	99.82	90.89	99.874	90.78	99.917	90.88	99.679	90.8	100.084
90.95	99.82	90.92	99.874	90.82	99.916	90.92	99.679	90.83	100.084
90.98	99.82	90.95	99.874	90.85	99.916	90.95	99.679	90.86	100.084
91.01	99.82	90.98	99.874	90.88	99.916	90.98	99.679	90.89	100.084
91.04	99.82	91.01	99.874	90.91	99.916	91.01	99.679	90.92	100.084
91.07	99.82	91.05	99.874	90.94	99.916	91.05	99.679	90.96	100.084
91.11	99.819	91.08	99.874	90.98	99.916	91.08	99.678	90.99	100.084
91.14	99.819	91.11	99.874	91.01	99.916	91.11	99.678	91.02	100.084
91.17	99.819	91.14	99.874	91.04	99.916	91.14	99.678	91.05	100.084
91.2	99.819	91.17	99.874	91.07	99.916	91.17	99.678	91.08	100.084
91.23	99.819	91.21	99.874	91.1	99.916	91.21	99.678	91.12	100.084
91.27	99.819	91.24	99.874	91.14	99.916	91.24	99.678	91.15	100.084
91.3	99.819	91.27	99.873	91.17	99.916	91.27	99.678	91.18	100.084
91.33	99.819	91.3	99.873	91.2	99.916	91.3	99.678	91.21	100.084
91.36	99.819	91.33	99.873	91.23	99.916	91.33	99.678	91.24	100.084
91.4	99.819	91.37	99.873	91.26	99.916	91.37	99.678	91.28	100.084
91.43	99.819	91.4	99.873	91.3	99.916	91.4	99.677	91.31	100.085
91.46	99.819	91.43	99.873	91.33	99.916	91.43	99.677	91.34	100.085
91.49	99.818	91.46	99.873	91.36	99.916	91.46	99.677	91.37	100.085
91.52	99.818	91.49	99.873	91.39	99.916	91.49	99.677	91.4	100.085
91.56	99.818	91.53	99.873	91.42	99.916	91.53	99.677	91.44	100.085
91.59	99.818	91.56	99.873	91.46	99.915	91.56	99.677	91.47	100.085
91.62	99.818	91.59	99.873	91.49	99.915	91.59	99.677	91.5	100.085
91.65	99.818	91.62	99.873	91.52	99.915	91.62	99.677	91.53	100.085
91.68	99.818	91.66	99.872	91.55	99.915	91.65	99.677	91.57	100.085
91.72	99.818	91.69	99.872	91.58	99.915	91.69	99.676	91.6	100.085
91.75	99.818	91.72	99.872	91.62	99.915	91.72	99.676	91.63	100.085
91.78	99.818	91.75	99.872	91.65	99.915	91.75	99.676	91.66	100.085
91.81	99.818	91.78	99.872	91.68	99.915	91.78	99.676	91.69	100.085
91.84	99.818	91.82	99.872	91.71	99.915	91.81	99.676	91.73	100.085
91.88	99.818	91.85	99.872	91.74	99.915	91.85	99.676	91.76	100.085
91.91	99.817	91.88	99.872	91.78	99.915	91.88	99.676	91.79	100.085
91.94	99.817	91.91	99.872	91.81	99.915	91.91	99.676	91.82	100.085
91.97	99.817	91.94	99.872	91.84	99.915	91.94	99.676	91.85	100.086
92.01	99.817	91.98	99.872	91.87	99.915	91.97	99.675	91.89	100.086
92.04	99.817	92.01	99.872	91.91	99.915	92.01	99.675	91.92	100.085
92.07	99.817	92.04	99.872	91.94	99.915	92.04	99.675	91.95	100.085
92.1	99.817	92.07	99.871	91.97	99.915	92.07	99.675	91.98	100.086
92.13	99.817	92.1	99.871	92	99.915	92.1	99.675	92.01	100.086
92.17	99.817	92.14	99.871	92.03	99.915	92.14	99.675	92.05	100.086
92.2	99.817	92.17	99.871	92.07	99.915	92.17	99.675	92.08	100.086
92.23	99.817	92.2	99.871	92.1	99.915	92.2	99.675	92.11	100.086
92.26	99.817	92.23	99.871	92.13	99.915	92.23	99.675	92.14	100.086
92.29	99.817	92.26	99.871	92.16	99.915	92.26	99.674	92.18	100.086
92.33	99.816	92.3	99.871	92.19	99.915	92.3	99.674	92.21	100.086
92.36	99.816	92.33	99.871	92.23	99.914	92.33	99.674	92.24	100.086
92.39	99.816	92.36	99.871	92.26	99.914	92.36	99.674	92.27	100.086
92.42	99.816	92.39	99.871	92.29	99.914	92.39	99.674	92.3	100.087
92.45	99.816	92.43	99.871	92.32	99.914	92.42	99.674	92.34	100.087
92.49	99.816	92.46	99.87	92.35	99.914	92.46	99.674	92.37	100.087
92.52	99.816	92.49	99.87	92.39	99.914	92.49	99.674	92.4	100.087
92.55	99.816	92.52	99.87	92.42	99.914	92.52	99.674	92.43	100.087
92.58	99.816	92.55	99.87	92.45	99.914	92.55	99.673	92.46	100.087
92.62	99.816	92.59	99.87	92.48	99.914	92.58	99.673	92.5	100.087
92.65	99.816	92.62	99.87	92.51	99.914	92.62	99.673	92.53	100.087
92.68	99.816	92.65	99.87	92.55	99.914	92.65	99.673	92.56	100.087
92.71	99.815	92.68	99.87	92.58	99.914	92.68	99.673	92.59	100.087
92.74	99.815	92.71	99.87	92.61	99.914	92.71	99.673	92.63	100.087
92.78	99.815	92.75	99.87	92.64	99.914	92.75	99.673	92.66	100.087
92.81	99.815	92.78	99.87	92.68	99.914	92.78	99.673	92.69	100.087
92.84	99.815	92.81	99.87	92.71	99.914	92.81	99.672	92.72	100.087
92.87	99.815	92.84	99.869	92.74	99.914	92.84	99.672	92.75	100.087
92.9	99.815	92.88	99.869	92.77	99.914	92.87	99.672	92.79	100.087
92.94	99.815	92.91	99.869	92.8	99.914	92.91	99.672	92.82	100.087
92.97	99.815	92.94	99.869	92.84	99.914	92.94	99.672	92.85	100.087
93	99.815	92.97	99.869	92.87	99.913	92.97	99.672	92.88	100.087
93.03	99.815	93	99.869	92.9	99.913	93	99.672	92.91	100.087
93.07	99.815	93.04	99.869	92.93	99.913	93.03	99.672	92.95	100.087
93.1	99.814	93.07	99.869	92.96	99.913	93.07	99.672	92.98	100.087
93.13	99.814	93.1	99.869	93	99.913	93.1	99.671	93.01	100.087
93.16	99.814	93.13	99.869	93.03	99.913	93.13	99.671	93.04	100.088
93.19	99.814	93.16	99.868	93.06	99.913	93.16	99.671	93.07	100.088
93.23	99.814	93.2	99.868	93.09	99.913	93.19	99.671	93.11	100.088
93.26	99.814	93.23	99.868	93.13	99.913	93.23	99.671	93.14	100.088
93.29	99.814	93.26	99.868	93.16	99.913	93.26	99.671	93.17	100.088
93.32	99.814	93.29	99.868	93.19	99.913	93.29	99.671	93.2	100.088
93.36	99.814	93.33	99.868	93.22	99.913	93.32	99.671	93.24	100.088
93.39	99.814	93.36	99.868	93.25	99.913	93.36	99.671	93.27	100.088
93.42	99.814	93.39	99.868	93.29	99.913	93.39	99.67	93.3	100.088
93.45	99.814	93.42	99.868	93.32	99.913	93.42	99.67	93.33	100.088
93.48	99.813	93.45	99.868	93.35	99.913	93.45	99.67	93.36	100.088
93.52	99.813	93.49	99.868	93.38	99.913	93.48	99.67	93.4	100.088
93.55	99.813	93.52	99.867	93.41	99.913	93.52	99.67	93.43	100.088
93.58	99.813	93.55	99.867	93.45	99.913	93.55	99.67	93.46	100.088
93.61	99.813	93.58	99.867	93.48	99.913	93.58	99.67	93.49	100.088
93.64	99.813	93.61	99.867	93.51	99.913	93.61	99.67	93.53	100.089
93.68	99.813	93.65	99.867	93.54	99.913	93.65	99.669	93.56	100.089
93.71	99.813	93.68	99.867	93.58	99.913	93.68	99.669	93.59	100.089
93.74	99.813	93.71	99.867	93.61	99.912	93.71	99.669	93.62	100.088
93.77	99.813	93.74	99.867	93.64	99.912	93.74	99.669	93.65	100.089
93.81	99.813	93.78	99.867	93.67	99.912	93.77	99.669	93.69	100.089
93.84	99.813	93.81	99.867	93.7	99.912	93.81	99.669	93.72	100.089
93.87	99.812	93.84	99.867	93.74	99.912	93.84	99.669	93.75	100.089
93.9	99.812	93.87	99.866	93.77	99.912	93.87	99.669	93.78	100.089
93.93	99.812	93.9	99.866	93.8	99.912	93.9	99.668	93.81	100.089
93.97	99.812	93.94	99.866	93.83	99.912	93.93	99.668	93.85	100.089
94	99.812	93.97	99.866	93.86	99.912	93.97	99.668	93.88	100.089
94.03	99.812	94	99.866	93.9	99.912	94	99.668	93.91	100.089
94.06	99.812	94.03	99.866	93.93	99.912	94.03	99.668	93.94	100.089
94.1	99.812	94.07	99.866	93.96	99.912	94.06	99.668	93.98	100.089
94.13	99.812	94.1	99.866	93.99	99.912	94.1	99.668	94.01	100.089
94.16	99.812	94.13	99.866	94.03	99.912	94.13	99.668	94.04	100.09
94.19	99.812	94.16	99.866	94.06	99.912	94.16	99.668	94.07	100.09
94.22	99.811	94.19	99.866	94.09	99.912	94.19	99.667	94.1	100.09
94.26	99.811	94.23	99.866	94.12	99.912	94.22	99.667	94.14	100.09
94.29	99.811	94.26	99.865	94.15	99.911	94.26	99.667	94.17	100.09
94.32	99.811	94.29	99.865	94.19	99.911	94.29	99.667	94.2	100.09
94.35	99.811	94.32	99.865	94.22	99.911	94.32	99.667	94.23	100.09
94.39	99.811	94.35	99.865	94.25	99.911	94.35	99.667	94.27	100.09
94.42	99.811	94.39	99.865	94.28	99.911	94.39	99.667	94.3	100.09
94.45	99.811	94.42	99.865	94.32	99.911	94.42	99.667	94.33	100.09
94.48	99.811	94.45	99.865	94.35	99.911	94.45	99.666	94.36	100.09
94.51	99.811	94.48	99.865	94.38	99.911	94.48	99.666	94.39	100.09
94.55	99.811	94.52	99.865	94.41	99.911	94.51	99.666	94.43	100.09
94.58	99.811	94.55	99.865	94.44	99.911	94.55	99.666	94.46	100.09
94.61	99.81	94.58	99.864	94.48	99.911	94.58	99.666	94.49	100.091
94.64	99.81	94.61	99.864	94.51	99.911	94.61	99.666	94.52	100.091
94.68	99.81	94.64	99.864	94.54	99.911	94.64	99.666	94.56	100.091
94.71	99.81	94.68	99.864	94.57	99.911	94.68	99.665	94.59	100.091
94.74	99.81	94.71	99.864	94.6	99.911	94.71	99.665	94.62	100.091
94.77	99.81	94.74	99.864	94.64	99.911	94.74	99.665	94.65	100.091
94.8	99.81	94.77	99.864	94.67	99.911	94.77	99.665	94.68	100.091
94.84	99.81	94.81	99.864	94.7	99.911	94.8	99.665	94.72	100.091
94.87	99.81	94.84	99.864	94.73	99.911	94.84	99.665	94.75	100.091
94.9	99.81	94.87	99.864	94.77	99.911	94.87	99.665	94.78	100.091
94.93	99.81	94.9	99.864	94.8	99.91	94.9	99.665	94.81	100.091
94.97	99.809	94.93	99.863	94.83	99.91	94.93	99.665	94.85	100.091
95	99.809	94.97	99.863	94.86	99.91	94.97	99.665	94.88	100.091
95.03	99.809	95	99.863	94.89	99.91	95	99.664	94.91	100.091
95.06	99.809	95.03	99.863	94.93	99.91	95.03	99.664	94.94	100.091
95.09	99.809	95.06	99.863	94.96	99.91	95.06	99.664	94.97	100.091
95.13	99.809	95.1	99.863	94.99	99.91	95.09	99.664	95.01	100.091
95.16	99.809	95.13	99.863	95.02	99.91	95.13	99.664	95.04	100.091
95.19	99.809	95.16	99.863	95.06	99.91	95.16	99.664	95.07	100.092
95.22	99.809	95.19	99.863	95.09	99.91	95.19	99.664	95.1	100.092
95.26	99.809	95.22	99.863	95.12	99.91	95.22	99.664	95.14	100.092
95.29	99.809	95.26	99.862	95.15	99.91	95.26	99.663	95.17	100.092
95.32	99.808	95.29	99.862	95.18	99.91	95.29	99.663	95.2	100.092
95.35	99.808	95.32	99.862	95.22	99.91	95.32	99.663	95.23	100.092
95.39	99.808	95.35	99.862	95.25	99.91	95.35	99.663	95.26	100.092
95.42	99.808	95.39	99.862	95.28	99.91	95.38	99.663	95.3	100.092
95.45	99.808	95.42	99.862	95.31	99.91	95.42	99.663	95.33	100.092
95.48	99.808	95.45	99.862	95.35	99.91	95.45	99.663	95.36	100.092
95.51	99.808	95.48	99.862	95.38	99.91	95.48	99.662	95.39	100.092
95.55	99.808	95.51	99.862	95.41	99.91	95.51	99.662	95.43	100.092
95.58	99.808	95.55	99.862	95.44	99.909	95.55	99.662	95.46	100.092
95.61	99.808	95.58	99.861	95.47	99.909	95.58	99.662	95.49	100.092
95.64	99.808	95.61	99.861	95.51	99.909	95.61	99.662	95.52	100.093
95.68	99.807	95.64	99.861	95.54	99.909	95.64	99.662	95.55	100.092
95.71	99.807	95.68	99.861	95.57	99.909	95.67	99.662	95.59	100.092
95.74	99.807	95.71	99.861	95.6	99.909	95.71	99.662	95.62	100.092
95.77	99.807	95.74	99.861	95.64	99.909	95.74	99.661	95.65	100.093
95.8	99.807	95.77	99.861	95.67	99.909	95.77	99.661	95.68	100.093
95.84	99.807	95.81	99.861	95.7	99.909	95.8	99.661	95.72	100.093
95.87	99.807	95.84	99.861	95.73	99.909	95.84	99.661	95.75	100.093
95.9	99.807	95.87	99.861	95.76	99.909	95.87	99.661	95.78	100.093
95.93	99.807	95.9	99.86	95.8	99.909	95.9	99.661	95.81	100.093
95.97	99.807	95.93	99.86	95.83	99.909	95.93	99.661	95.84	100.093
96	99.807	95.97	99.86	95.86	99.909	95.96	99.661	95.88	100.093
96.03	99.806	96	99.86	95.89	99.909	96	99.661	95.91	100.093
96.06	99.806	96.03	99.86	95.93	99.909	96.03	99.66	95.94	100.093
96.1	99.806	96.06	99.86	95.96	99.909	96.06	99.66	95.97	100.093
96.13	99.806	96.1	99.86	95.99	99.909	96.09	99.66	96.01	100.093
96.16	99.806	96.13	99.86	96.02	99.908	96.13	99.66	96.04	100.093
96.19	99.806	96.16	99.86	96.06	99.908	96.16	99.66	96.07	100.094
96.22	99.806	96.19	99.86	96.09	99.908	96.19	99.66	96.1	100.094
96.26	99.806	96.22	99.859	96.12	99.908	96.22	99.66	96.14	100.094
96.29	99.806	96.26	99.859	96.15	99.908	96.26	99.659	96.17	100.094
96.32	99.806	96.29	99.859	96.18	99.908	96.29	99.659	96.2	100.094
96.35	99.806	96.32	99.859	96.22	99.908	96.32	99.659	96.23	100.094
96.39	99.805	96.35	99.859	96.25	99.908	96.35	99.659	96.26	100.094
96.42	99.805	96.39	99.859	96.28	99.908	96.38	99.659	96.3	100.094
96.45	99.805	96.42	99.859	96.31	99.908	96.42	99.659	96.33	100.094
96.48	99.805	96.45	99.859	96.35	99.908	96.45	99.659	96.36	100.094
96.52	99.805	96.48	99.859	96.38	99.908	96.48	99.658	96.39	100.094
96.55	99.805	96.52	99.859	96.41	99.908	96.51	99.658	96.43	100.094
96.58	99.805	96.55	99.858	96.44	99.908	96.55	99.658	96.46	100.094
96.61	99.805	96.58	99.858	96.47	99.908	96.58	99.658	96.49	100.094
96.64	99.805	96.61	99.858	96.51	99.907	96.61	99.658	96.52	100.094
96.68	99.804	96.64	99.858	96.54	99.907	96.64	99.658	96.55	100.094
96.71	99.804	96.68	99.858	96.57	99.907	96.67	99.658	96.59	100.094
96.74	99.804	96.71	99.858	96.6	99.907	96.71	99.658	96.62	100.094
96.77	99.804	96.74	99.858	96.64	99.907	96.74	99.657	96.65	100.095
96.81	99.804	96.77	99.858	96.67	99.907	96.77	99.657	96.68	100.095
96.84	99.804	96.81	99.858	96.7	99.907	96.8	99.657	96.72	100.095
96.87	99.804	96.84	99.858	96.73	99.907	96.84	99.657	96.75	100.095
96.9	99.804	96.87	99.857	96.77	99.907	96.87	99.657	96.78	100.095
96.94	99.804	96.9	99.857	96.8	99.907	96.9	99.657	96.81	100.095
96.97	99.804	96.93	99.857	96.83	99.907	96.93	99.657	96.85	100.095
97	99.804	96.97	99.857	96.86	99.907	96.97	99.656	96.88	100.095
97.03	99.803	97	99.857	96.89	99.907	97	99.656	96.91	100.095
97.07	99.803	97.03	99.857	96.93	99.907	97.03	99.656	96.94	100.095
97.1	99.803	97.06	99.857	96.96	99.907	97.06	99.656	96.97	100.095
97.13	99.803	97.1	99.857	96.99	99.907	97.09	99.656	97.01	100.095
97.16	99.803	97.13	99.857	97.02	99.907	97.13	99.656	97.04	100.095
97.19	99.803	97.16	99.856	97.06	99.906	97.16	99.656	97.07	100.095
97.23	99.803	97.19	99.856	97.09	99.906	97.19	99.656	97.1	100.095
97.26	99.803	97.23	99.856	97.12	99.906	97.22	99.655	97.14	100.095
97.29	99.803	97.26	99.856	97.15	99.906	97.26	99.655	97.17	100.095
97.32	99.803	97.29	99.856	97.19	99.906	97.29	99.655	97.2	100.095
97.36	99.803	97.32	99.856	97.22	99.906	97.32	99.655	97.23	100.096
97.39	99.802	97.35	99.856	97.25	99.906	97.35	99.655	97.27	100.096
97.42	99.802	97.39	99.856	97.28	99.906	97.39	99.655	97.3	100.096
97.45	99.802	97.42	99.856	97.31	99.906	97.42	99.655	97.33	100.096
97.49	99.802	97.45	99.855	97.35	99.906	97.45	99.654	97.36	100.096
97.52	99.802	97.48	99.855	97.38	99.906	97.48	99.654	97.39	100.096
97.55	99.802	97.52	99.855	97.41	99.906	97.52	99.654	97.43	100.096
97.58	99.802	97.55	99.855	97.44	99.906	97.55	99.654	97.46	100.096
97.62	99.802	97.58	99.855	97.48	99.906	97.58	99.654	97.49	100.096
97.65	99.802	97.61	99.855	97.51	99.906	97.61	99.654	97.52	100.096
97.68	99.802	97.65	99.855	97.54	99.906	97.64	99.654	97.56	100.096
97.71	99.801	97.68	99.855	97.57	99.906	97.68	99.653	97.59	100.096
97.74	99.801	97.71	99.855	97.61	99.906	97.71	99.653	97.62	100.096
97.78	99.801	97.74	99.855	97.64	99.905	97.74	99.653	97.65	100.096
97.81	99.801	97.78	99.854	97.67	99.905	97.77	99.653	97.69	100.096
97.84	99.801	97.81	99.854	97.7	99.905	97.81	99.653	97.72	100.096
97.87	99.801	97.84	99.854	97.73	99.905	97.84	99.653	97.75	100.096
97.91	99.801	97.87	99.854	97.77	99.905	97.87	99.653	97.78	100.096
97.94	99.801	97.9	99.854	97.8	99.905	97.9	99.652	97.81	100.096
97.97	99.801	97.94	99.854	97.83	99.905	97.94	99.652	97.85	100.097
98	99.801	97.97	99.854	97.86	99.905	97.97	99.652	97.88	100.097
98.04	99.8	98	99.854	97.9	99.905	98	99.652	97.91	100.097
98.07	99.8	98.03	99.854	97.93	99.905	98.03	99.652	97.94	100.097
98.1	99.8	98.07	99.853	97.96	99.905	98.06	99.652	97.98	100.097
98.13	99.8	98.1	99.853	97.99	99.905	98.1	99.652	98.01	100.097
98.17	99.8	98.13	99.853	98.03	99.905	98.13	99.651	98.04	100.097
98.2	99.8	98.16	99.853	98.06	99.905	98.16	99.651	98.07	100.097
98.23	99.8	98.2	99.853	98.09	99.905	98.19	99.651	98.11	100.097
98.26	99.8	98.23	99.853	98.12	99.904	98.23	99.651	98.14	100.097
98.29	99.8	98.26	99.853	98.16	99.904	98.26	99.651	98.17	100.097
98.33	99.8	98.29	99.853	98.19	99.904	98.29	99.651	98.2	100.097
98.36	99.799	98.32	99.853	98.22	99.904	98.32	99.651	98.24	100.097
98.39	99.799	98.36	99.852	98.25	99.904	98.36	99.65	98.27	100.097
98.42	99.799	98.39	99.852	98.28	99.904	98.39	99.65	98.3	100.097
98.46	99.799	98.42	99.852	98.32	99.904	98.42	99.65	98.33	100.097
98.49	99.799	98.45	99.852	98.35	99.904	98.45	99.65	98.36	100.097
98.52	99.799	98.49	99.852	98.38	99.904	98.49	99.65	98.4	100.097
98.55	99.799	98.52	99.852	98.41	99.904	98.52	99.65	98.43	100.097
98.59	99.799	98.55	99.852	98.45	99.904	98.55	99.65	98.46	100.097
98.62	99.799	98.58	99.852	98.48	99.904	98.58	99.649	98.49	100.097
98.65	99.799	98.62	99.852	98.51	99.904	98.62	99.649	98.53	100.098
98.68	99.798	98.65	99.851	98.54	99.904	98.65	99.649	98.56	100.098
98.72	99.798	98.68	99.851	98.58	99.904	98.68	99.649	98.59	100.098
98.75	99.798	98.71	99.851	98.61	99.904	98.71	99.649	98.62	100.098
98.78	99.798	98.75	99.851	98.64	99.903	98.74	99.649	98.66	100.098
98.81	99.798	98.78	99.851	98.67	99.903	98.78	99.649	98.69	100.098
98.85	99.798	98.81	99.851	98.71	99.903	98.81	99.648	98.72	100.098
98.88	99.798	98.84	99.851	98.74	99.903	98.84	99.648	98.75	100.098
98.91	99.798	98.88	99.851	98.77	99.903	98.87	99.648	98.79	100.098
98.94	99.798	98.91	99.851	98.8	99.903	98.91	99.648	98.82	100.098
98.98	99.798	98.94	99.85	98.83	99.903	98.94	99.648	98.85	100.098
99.01	99.797	98.97	99.85	98.87	99.903	98.97	99.648	98.88	100.098
99.04	99.797	99	99.85	98.9	99.903	99	99.647	98.91	100.098
99.07	99.797	99.04	99.85	98.93	99.903	99.04	99.647	98.95	100.098
99.1	99.797	99.07	99.85	98.96	99.903	99.07	99.647	98.98	100.098
99.14	99.797	99.1	99.85	99	99.903	99.1	99.647	99.01	100.098
99.17	99.797	99.13	99.85	99.03	99.903	99.13	99.647	99.04	100.098
99.2	99.797	99.17	99.85	99.06	99.903	99.17	99.647	99.08	100.098
99.23	99.797	99.2	99.85	99.09	99.902	99.2	99.646	99.11	100.098
99.27	99.797	99.23	99.85	99.13	99.902	99.23	99.646	99.14	100.098
99.3	99.796	99.26	99.849	99.16	99.902	99.26	99.646	99.17	100.099
99.33	99.796	99.3	99.849	99.19	99.902	99.3	99.646	99.21	100.098
99.36	99.796	99.33	99.849	99.22	99.902	99.33	99.646	99.24	100.098
99.4	99.796	99.36	99.849	99.26	99.902	99.36	99.646	99.27	100.098
99.43	99.796	99.39	99.849	99.29	99.902	99.39	99.646	99.3	100.099
99.46	99.796	99.43	99.849	99.32	99.902	99.42	99.645	99.34	100.099
99.49	99.796	99.46	99.849	99.35	99.902	99.46	99.645	99.37	100.099
99.53	99.796	99.49	99.849	99.39	99.902	99.49	99.645	99.4	100.099
99.56	99.796	99.52	99.848	99.42	99.902	99.52	99.645	99.43	100.099
99.59	99.796	99.56	99.848	99.45	99.902	99.55	99.645	99.47	100.099
99.62	99.795	99.59	99.848	99.48	99.902	99.59	99.645	99.5	100.099
99.66	99.795	99.62	99.848	99.51	99.902	99.62	99.645	99.53	100.099
99.69	99.795	99.65	99.848	99.55	99.901	99.65	99.644	99.56	100.099
99.72	99.795	99.68	99.848	99.58	99.901	99.68	99.644	99.6	100.099
99.75	99.795	99.72	99.848	99.61	99.901	99.72	99.644	99.63	100.099
99.79	99.795	99.75	99.848	99.64	99.901	99.75	99.644	99.66	100.099
99.82	99.795	99.78	99.848	99.68	99.901	99.78	99.644	99.69	100.099
99.85	99.795	99.81	99.847	99.71	99.901	99.81	99.644	99.72	100.099
99.88	99.795	99.85	99.847	99.74	99.901	99.85	99.644	99.76	100.099
99.92	99.795	99.88	99.847	99.77	99.901	99.88	99.643	99.79	100.099
99.95	99.794	99.91	99.847	99.81	99.901	99.91	99.643	99.82	100.099
99.98	99.794	99.94	99.847	99.84	99.901	99.94	99.643	99.85	100.099
100.01	99.794	99.98	99.847	99.87	99.901	99.98	99.643	99.89	100.099
100.05	99.794	100.01	99.847	99.9	99.901	100.01	99.643	99.92	100.099
100.08	99.794	100.04	99.847	99.94	99.901	100.04	99.643	99.95	100.1
100.11	99.794	100.07	99.847	99.97	99.901	100.07	99.642	99.98	100.1
100.14	99.794	100.11	99.846	100	99.901	100.11	99.642	100.02	100.1
100.18	99.794	100.14	99.846	100.03	99.901	100.14	99.642	100.05	100.1
100.21	99.794	100.17	99.846	100.07	99.9	100.17	99.642	100.08	100.1
100.24	99.793	100.2	99.846	100.1	99.9	100.2	99.642	100.11	100.1
100.27	99.793	100.24	99.846	100.13	99.9	100.24	99.642	100.15	100.1
100.3	99.793	100.27	99.846	100.16	99.9	100.27	99.642	100.18	100.1
100.34	99.793	100.3	99.846	100.2	99.9	100.3	99.641	100.21	100.1
100.37	99.793	100.33	99.846	100.23	99.9	100.33	99.641	100.24	100.1
100.4	99.793	100.37	99.845	100.26	99.9	100.37	99.641	100.28	100.1
100.43	99.793	100.4	99.845	100.29	99.9	100.4	99.641	100.31	100.1
100.47	99.793	100.43	99.845	100.33	99.9	100.43	99.641	100.34	100.1
100.5	99.793	100.46	99.845	100.36	99.9	100.46	99.641	100.37	100.1
100.53	99.792	100.5	99.845	100.39	99.9	100.5	99.64	100.41	100.1
100.56	99.792	100.53	99.845	100.42	99.9	100.53	99.64	100.44	100.1
100.6	99.792	100.56	99.845	100.45	99.9	100.56	99.64	100.47	100.1
100.63	99.792	100.59	99.845	100.49	99.9	100.59	99.64	100.5	100.1
100.66	99.792	100.62	99.845	100.52	99.899	100.63	99.64	100.53	100.1
100.69	99.792	100.66	99.844	100.55	99.899	100.66	99.64	100.57	100.101
100.73	99.792	100.69	99.844	100.58	99.899	100.69	99.639	100.6	100.101
100.76	99.792	100.72	99.844	100.62	99.899	100.72	99.639	100.63	100.1
100.79	99.792	100.75	99.844	100.65	99.899	100.75	99.639	100.66	100.1
100.82	99.791	100.79	99.844	100.68	99.899	100.79	99.639	100.7	100.1
100.86	99.791	100.82	99.844	100.71	99.899	100.82	99.639	100.73	100.101
100.89	99.791	100.85	99.844	100.75	99.899	100.85	99.639	100.76	100.101
100.92	99.791	100.88	99.844	100.78	99.899	100.88	99.638	100.79	100.101
100.95	99.791	100.92	99.843	100.81	99.899	100.92	99.638	100.83	100.101
100.99	99.791	100.95	99.843	100.84	99.899	100.95	99.638	100.86	100.101
101.02	99.791	100.98	99.843	100.88	99.899	100.98	99.638	100.89	100.101
101.05	99.791	101.01	99.843	100.91	99.899	101.01	99.638	100.92	100.101
101.08	99.791	101.05	99.843	100.94	99.899	101.05	99.638	100.96	100.101
101.12	99.791	101.08	99.843	100.97	99.898	101.08	99.637	100.99	100.101
101.15	99.79	101.11	99.843	101.01	99.898	101.11	99.637	101.02	100.101
101.18	99.79	101.14	99.843	101.04	99.898	101.14	99.637	101.05	100.101
101.21	99.79	101.18	99.842	101.07	99.898	101.18	99.637	101.09	100.101
101.25	99.79	101.21	99.842	101.1	99.898	101.21	99.637	101.12	100.101
101.28	99.79	101.24	99.842	101.14	99.898	101.24	99.637	101.15	100.101
101.31	99.79	101.27	99.842	101.17	99.898	101.27	99.637	101.18	100.101
[truncated: 21,006 more rows]
