# Supplementary material for: Stimuli-responsive mechanically interlocked polymer wrinkles
Source: Nat Commun. 2024 Jul 9;15:5760. doi: 10.1038/s41467-024-49750-8 (PMC11233622; doi:10.1038/s41467-024-49750-8)
Supplement: Supplementary file 3 — Source data [file 41467_2024_49750_MOESM3_ESM.zip › Source data/Supplementary Fig. 45.xlsx]

## Sheet: Fig.S29a
MIN-1		MIN-2		MIN-3
Temperature (℃)	Normalized heat flow	Temperature (℃)	Normalized heat flow	Temperature (℃)	Normalized heat flow
0.04	-0.326	-0.14	-0.335	0.19	-0.226
0.11	-0.326	-0.07	-0.335	0.25	-0.226
0.18	-0.326	0	-0.335	0.32	-0.226
0.24	-0.326	0.06	-0.335	0.39	-0.226
0.31	-0.326	0.13	-0.335	0.45	-0.226
0.38	-0.326	0.2	-0.336	0.52	-0.226
0.44	-0.326	0.26	-0.336	0.59	-0.226
0.51	-0.326	0.33	-0.336	0.65	-0.226
0.58	-0.327	0.39	-0.336	0.72	-0.226
0.64	-0.327	0.46	-0.336	0.79	-0.226
0.71	-0.327	0.53	-0.336	0.85	-0.226
0.77	-0.327	0.59	-0.336	0.92	-0.227
0.84	-0.327	0.66	-0.336	0.99	-0.227
0.91	-0.327	0.73	-0.336	1.05	-0.227
0.97	-0.327	0.79	-0.337	1.12	-0.227
1.04	-0.328	0.86	-0.337	1.18	-0.227
1.11	-0.328	0.92	-0.337	1.25	-0.227
1.17	-0.328	0.99	-0.337	1.32	-0.228
1.24	-0.328	1.06	-0.337	1.38	-0.228
1.3	-0.328	1.12	-0.337	1.45	-0.228
1.37	-0.328	1.19	-0.338	1.52	-0.228
1.44	-0.329	1.26	-0.338	1.58	-0.228
1.5	-0.329	1.32	-0.338	1.65	-0.228
1.57	-0.329	1.39	-0.338	1.71	-0.228
1.64	-0.329	1.45	-0.338	1.78	-0.228
1.7	-0.329	1.52	-0.339	1.85	-0.228
1.77	-0.329	1.59	-0.339	1.91	-0.228
1.83	-0.329	1.65	-0.339	1.98	-0.228
1.9	-0.33	1.72	-0.339	2.05	-0.228
1.97	-0.33	1.79	-0.339	2.11	-0.228
2.04	-0.33	1.85	-0.339	2.18	-0.228
2.1	-0.33	1.92	-0.339	2.25	-0.228
2.17	-0.33	1.99	-0.339	2.31	-0.228
2.23	-0.33	2.05	-0.339	2.38	-0.228
2.3	-0.331	2.12	-0.339	2.45	-0.228
2.37	-0.331	2.18	-0.34	2.51	-0.229
2.43	-0.331	2.25	-0.34	2.58	-0.229
2.5	-0.331	2.32	-0.34	2.64	-0.229
2.57	-0.332	2.38	-0.341	2.71	-0.229
2.63	-0.332	2.45	-0.341	2.78	-0.229
2.7	-0.332	2.52	-0.341	2.84	-0.229
2.76	-0.332	2.58	-0.341	2.91	-0.229
2.83	-0.332	2.65	-0.341	2.98	-0.23
2.9	-0.332	2.71	-0.341	3.04	-0.23
2.96	-0.332	2.78	-0.341	3.11	-0.23
3.03	-0.332	2.85	-0.342	3.18	-0.23
3.1	-0.333	2.91	-0.342	3.24	-0.23
3.16	-0.333	2.98	-0.342	3.31	-0.23
3.23	-0.333	3.05	-0.342	3.38	-0.23
3.3	-0.333	3.11	-0.342	3.44	-0.23
3.36	-0.334	3.18	-0.343	3.51	-0.231
3.43	-0.334	3.24	-0.343	3.57	-0.231
3.49	-0.334	3.31	-0.343	3.64	-0.231
3.56	-0.334	3.38	-0.343	3.71	-0.231
3.63	-0.334	3.45	-0.343	3.77	-0.231
3.69	-0.335	3.51	-0.343	3.84	-0.231
3.76	-0.335	3.58	-0.343	3.91	-0.231
3.83	-0.335	3.64	-0.343	3.97	-0.231
3.89	-0.335	3.71	-0.343	4.04	-0.231
3.96	-0.335	3.77	-0.344	4.11	-0.231
4.03	-0.335	3.84	-0.344	4.17	-0.232
4.09	-0.335	3.91	-0.344	4.24	-0.232
4.16	-0.336	3.97	-0.344	4.3	-0.232
4.23	-0.336	4.04	-0.344	4.37	-0.232
4.29	-0.336	4.11	-0.344	4.44	-0.232
4.36	-0.336	4.17	-0.345	4.5	-0.232
4.42	-0.336	4.24	-0.345	4.57	-0.232
4.49	-0.336	4.31	-0.345	4.64	-0.232
4.56	-0.336	4.37	-0.345	4.7	-0.232
4.62	-0.336	4.44	-0.346	4.77	-0.233
4.69	-0.337	4.5	-0.346	4.84	-0.233
4.76	-0.337	4.57	-0.346	4.9	-0.233
4.82	-0.337	4.64	-0.346	4.97	-0.233
4.89	-0.338	4.7	-0.346	5.03	-0.233
4.96	-0.338	4.77	-0.346	5.1	-0.233
5.02	-0.338	4.84	-0.346	5.17	-0.233
5.09	-0.338	4.9	-0.347	5.24	-0.234
5.15	-0.338	4.97	-0.347	5.3	-0.234
5.22	-0.338	5.04	-0.347	5.37	-0.234
5.29	-0.339	5.1	-0.347	5.43	-0.234
5.35	-0.339	5.17	-0.348	5.5	-0.234
5.42	-0.339	5.23	-0.348	5.57	-0.234
5.49	-0.339	5.3	-0.348	5.63	-0.234
5.55	-0.339	5.37	-0.348	5.7	-0.234
5.62	-0.339	5.43	-0.348	5.77	-0.234
5.69	-0.339	5.5	-0.348	5.83	-0.234
5.75	-0.339	5.57	-0.348	5.9	-0.235
5.82	-0.34	5.63	-0.348	5.96	-0.235
5.88	-0.34	5.7	-0.349	6.03	-0.235
5.95	-0.34	5.77	-0.349	6.1	-0.235
6.02	-0.34	5.83	-0.349	6.16	-0.235
6.08	-0.34	5.9	-0.349	6.23	-0.235
6.15	-0.34	5.96	-0.349	6.3	-0.235
6.22	-0.34	6.03	-0.35	6.36	-0.235
6.28	-0.34	6.1	-0.35	6.43	-0.235
6.35	-0.341	6.16	-0.35	6.5	-0.235
6.41	-0.341	6.23	-0.35	6.56	-0.235
6.48	-0.341	6.3	-0.35	6.63	-0.235
6.55	-0.341	6.36	-0.35	6.7	-0.235
6.61	-0.341	6.43	-0.35	6.76	-0.235
6.68	-0.342	6.49	-0.35	6.83	-0.235
6.75	-0.342	6.56	-0.35	6.89	-0.235
6.81	-0.342	6.63	-0.35	6.96	-0.235
6.88	-0.342	6.69	-0.35	7.03	-0.235
6.95	-0.342	6.76	-0.35	7.09	-0.235
7.01	-0.342	6.83	-0.35	7.16	-0.235
7.08	-0.342	6.89	-0.351	7.23	-0.236
7.14	-0.343	6.96	-0.351	7.29	-0.236
7.21	-0.343	7.03	-0.351	7.36	-0.236
7.28	-0.344	7.09	-0.351	7.43	-0.236
7.34	-0.344	7.16	-0.351	7.49	-0.236
7.41	-0.344	7.22	-0.351	7.56	-0.236
7.48	-0.344	7.29	-0.351	7.62	-0.236
7.54	-0.344	7.36	-0.352	7.69	-0.237
7.61	-0.344	7.42	-0.352	7.76	-0.237
7.68	-0.345	7.49	-0.352	7.83	-0.237
7.74	-0.345	7.56	-0.352	7.89	-0.238
7.81	-0.345	7.62	-0.352	7.96	-0.238
7.87	-0.345	7.69	-0.352	8.02	-0.238
7.94	-0.345	7.75	-0.353	8.09	-0.238
8.01	-0.345	7.82	-0.353	8.16	-0.238
8.07	-0.346	7.89	-0.353	8.22	-0.238
8.14	-0.346	7.95	-0.354	8.29	-0.238
8.21	-0.346	8.02	-0.354	8.36	-0.239
8.27	-0.346	8.09	-0.354	8.42	-0.239
8.34	-0.347	8.15	-0.354	8.49	-0.24
8.41	-0.347	8.22	-0.354	8.56	-0.24
8.47	-0.347	8.29	-0.354	8.62	-0.24
8.54	-0.347	8.35	-0.354	8.69	-0.24
8.61	-0.347	8.42	-0.354	8.76	-0.24
8.67	-0.347	8.49	-0.355	8.82	-0.24
8.74	-0.348	8.55	-0.355	8.89	-0.24
8.81	-0.348	8.62	-0.355	8.95	-0.24
8.87	-0.348	8.68	-0.356	9.02	-0.24
8.94	-0.348	8.75	-0.356	9.09	-0.24
9	-0.348	8.82	-0.356	9.15	-0.241
9.07	-0.348	8.88	-0.356	9.22	-0.241
9.14	-0.348	8.95	-0.356	9.29	-0.241
9.2	-0.349	9.02	-0.356	9.35	-0.241
9.27	-0.349	9.08	-0.356	9.42	-0.241
9.34	-0.349	9.15	-0.356	9.49	-0.241
9.4	-0.35	9.22	-0.357	9.55	-0.241
9.47	-0.35	9.28	-0.357	9.62	-0.241
9.54	-0.35	9.35	-0.357	9.68	-0.241
9.6	-0.35	9.41	-0.357	9.75	-0.241
9.67	-0.35	9.48	-0.357	9.82	-0.241
9.73	-0.351	9.55	-0.357	9.88	-0.242
9.8	-0.351	9.61	-0.358	9.95	-0.242
9.87	-0.351	9.68	-0.358	10.02	-0.242
9.93	-0.351	9.75	-0.358	10.08	-0.242
10	-0.351	9.81	-0.358	10.15	-0.242
10.07	-0.352	9.88	-0.358	10.22	-0.242
10.13	-0.352	9.94	-0.358	10.28	-0.242
10.2	-0.352	10.01	-0.359	10.35	-0.242
10.27	-0.352	10.08	-0.359	10.42	-0.242
10.33	-0.353	10.14	-0.359	10.48	-0.242
10.4	-0.353	10.21	-0.359	10.55	-0.242
10.46	-0.353	10.28	-0.359	10.61	-0.243
10.53	-0.353	10.34	-0.359	10.68	-0.243
10.6	-0.353	10.41	-0.359	10.75	-0.243
10.66	-0.353	10.48	-0.36	10.81	-0.243
10.73	-0.353	10.54	-0.36	10.88	-0.243
10.8	-0.353	10.61	-0.36	10.95	-0.243
10.86	-0.353	10.67	-0.36	11.01	-0.243
10.93	-0.354	10.74	-0.36	11.08	-0.244
11	-0.354	10.81	-0.36	11.15	-0.244
11.06	-0.354	10.87	-0.361	11.21	-0.244
11.13	-0.355	10.94	-0.361	11.28	-0.244
11.2	-0.355	11.01	-0.361	11.35	-0.244
11.26	-0.355	11.07	-0.361	11.41	-0.244
11.33	-0.355	11.14	-0.361	11.48	-0.244
11.39	-0.355	11.21	-0.361	11.55	-0.244
11.46	-0.356	11.27	-0.361	11.61	-0.244
11.53	-0.356	11.34	-0.362	11.68	-0.245
11.59	-0.356	11.4	-0.362	11.74	-0.245
11.66	-0.356	11.47	-0.362	11.81	-0.245
11.73	-0.356	11.54	-0.362	11.88	-0.245
11.79	-0.356	11.6	-0.362	11.94	-0.245
11.86	-0.356	11.67	-0.363	12.01	-0.245
11.93	-0.357	11.74	-0.363	12.08	-0.245
11.99	-0.357	11.8	-0.363	12.14	-0.245
12.06	-0.357	11.87	-0.363	12.21	-0.245
12.12	-0.357	11.94	-0.363	12.28	-0.245
12.19	-0.357	12	-0.364	12.34	-0.246
12.26	-0.358	12.07	-0.364	12.41	-0.246
12.32	-0.358	12.13	-0.364	12.48	-0.246
12.39	-0.358	12.2	-0.364	12.54	-0.246
12.46	-0.359	12.27	-0.364	12.61	-0.246
12.52	-0.359	12.33	-0.364	12.68	-0.246
12.59	-0.359	12.4	-0.364	12.74	-0.246
12.66	-0.359	12.47	-0.364	12.81	-0.247
12.72	-0.359	12.53	-0.365	12.87	-0.247
12.79	-0.359	12.6	-0.365	12.94	-0.247
12.86	-0.359	12.67	-0.365	13.01	-0.247
12.92	-0.359	12.73	-0.365	13.07	-0.247
12.99	-0.36	12.8	-0.366	13.14	-0.247
13.05	-0.36	12.87	-0.366	13.21	-0.247
13.12	-0.361	12.93	-0.366	13.27	-0.247
13.19	-0.361	13	-0.366	13.34	-0.248
13.25	-0.361	13.06	-0.366	13.41	-0.248
13.32	-0.361	13.13	-0.366	13.47	-0.248
13.39	-0.362	13.2	-0.366	13.54	-0.248
13.45	-0.362	13.26	-0.367	13.61	-0.248
13.52	-0.362	13.33	-0.367	13.67	-0.248
13.58	-0.362	13.4	-0.367	13.74	-0.248
13.65	-0.363	13.46	-0.368	13.8	-0.249
13.72	-0.363	13.53	-0.368	13.87	-0.249
13.78	-0.363	13.59	-0.368	13.94	-0.249
13.85	-0.363	13.66	-0.368	14	-0.249
13.92	-0.363	13.73	-0.368	14.07	-0.249
13.98	-0.363	13.79	-0.368	14.14	-0.25
14.05	-0.364	13.86	-0.368	14.2	-0.25
14.12	-0.364	13.93	-0.368	14.27	-0.25
14.18	-0.364	13.99	-0.368	14.34	-0.251
14.25	-0.364	14.06	-0.369	14.4	-0.251
14.32	-0.365	14.13	-0.369	14.47	-0.251
14.38	-0.365	14.19	-0.37	14.54	-0.251
14.45	-0.365	14.26	-0.37	14.6	-0.251
14.51	-0.366	14.32	-0.37	14.67	-0.251
14.58	-0.366	14.39	-0.37	14.74	-0.251
14.65	-0.366	14.46	-0.37	14.8	-0.251
14.71	-0.366	14.52	-0.37	14.87	-0.252
14.78	-0.366	14.59	-0.37	14.93	-0.252
14.85	-0.366	14.66	-0.371	15	-0.252
14.91	-0.367	14.72	-0.371	15.07	-0.252
14.98	-0.367	14.79	-0.371	15.13	-0.252
15.05	-0.367	14.86	-0.372	15.2	-0.252
15.11	-0.368	14.92	-0.372	15.27	-0.252
15.18	-0.368	14.99	-0.372	15.33	-0.252
15.24	-0.368	15.05	-0.372	15.4	-0.253
15.31	-0.368	15.12	-0.372	15.47	-0.253
15.38	-0.368	15.19	-0.372	15.53	-0.253
15.44	-0.369	15.25	-0.372	15.6	-0.253
15.51	-0.369	15.32	-0.373	15.67	-0.254
15.58	-0.369	15.39	-0.373	15.73	-0.254
15.64	-0.369	15.45	-0.373	15.8	-0.254
15.71	-0.369	15.52	-0.373	15.86	-0.254
15.78	-0.37	15.59	-0.373	15.93	-0.254
15.84	-0.37	15.65	-0.374	16	-0.254
15.91	-0.37	15.72	-0.374	16.06	-0.254
15.98	-0.37	15.79	-0.374	16.13	-0.254
16.04	-0.37	15.85	-0.374	16.2	-0.254
16.11	-0.371	15.92	-0.374	16.26	-0.255
16.17	-0.371	15.98	-0.374	16.33	-0.255
16.24	-0.371	16.05	-0.375	16.4	-0.255
16.31	-0.372	16.12	-0.375	16.46	-0.255
16.37	-0.372	16.18	-0.375	16.53	-0.255
16.44	-0.372	16.25	-0.376	16.6	-0.255
16.51	-0.372	16.32	-0.376	16.66	-0.255
16.57	-0.372	16.38	-0.376	16.73	-0.256
16.64	-0.372	16.45	-0.376	16.8	-0.256
16.71	-0.373	16.52	-0.376	16.86	-0.256
16.77	-0.373	16.58	-0.376	16.93	-0.256
16.84	-0.374	16.65	-0.377	17	-0.256
16.9	-0.374	16.71	-0.377	17.06	-0.257
16.97	-0.374	16.78	-0.377	17.13	-0.257
17.04	-0.374	16.85	-0.377	17.19	-0.257
17.1	-0.374	16.91	-0.378	17.26	-0.257
17.17	-0.375	16.98	-0.378	17.33	-0.257
17.24	-0.375	17.05	-0.378	17.39	-0.257
17.3	-0.375	17.11	-0.378	17.46	-0.257
17.37	-0.376	17.18	-0.378	17.53	-0.258
17.44	-0.376	17.25	-0.378	17.59	-0.258
17.5	-0.376	17.31	-0.378	17.66	-0.258
17.57	-0.376	17.38	-0.379	17.72	-0.258
17.64	-0.377	17.44	-0.379	17.79	-0.258
17.7	-0.377	17.51	-0.379	17.86	-0.259
17.77	-0.377	17.58	-0.379	17.92	-0.259
17.83	-0.377	17.64	-0.38	17.99	-0.259
17.9	-0.377	17.71	-0.38	18.06	-0.26
17.97	-0.377	17.78	-0.38	18.12	-0.26
18.03	-0.378	17.84	-0.38	18.19	-0.26
18.1	-0.379	17.91	-0.38	18.26	-0.26
18.17	-0.379	17.98	-0.38	18.32	-0.26
18.23	-0.379	18.04	-0.381	18.39	-0.26
18.3	-0.379	18.11	-0.381	18.46	-0.26
18.36	-0.379	18.18	-0.381	18.52	-0.26
18.43	-0.38	18.24	-0.381	18.59	-0.26
18.5	-0.38	18.31	-0.381	18.66	-0.261
18.56	-0.381	18.37	-0.382	18.72	-0.261
18.63	-0.381	18.44	-0.382	18.79	-0.262
18.7	-0.381	18.51	-0.382	18.86	-0.262
18.76	-0.381	18.57	-0.382	18.92	-0.262
18.83	-0.381	18.64	-0.383	18.99	-0.262
18.9	-0.381	18.71	-0.383	19.05	-0.262
18.96	-0.381	18.77	-0.383	19.12	-0.263
19.03	-0.382	18.84	-0.383	19.19	-0.263
19.09	-0.382	18.9	-0.384	19.25	-0.263
19.16	-0.383	18.97	-0.384	19.32	-0.263
19.23	-0.383	19.04	-0.384	19.39	-0.263
19.29	-0.383	19.1	-0.384	19.45	-0.263
19.36	-0.383	19.17	-0.385	19.52	-0.263
19.43	-0.384	19.24	-0.385	19.59	-0.263
19.49	-0.384	19.3	-0.385	19.65	-0.263
19.56	-0.384	19.37	-0.385	19.72	-0.264
19.63	-0.384	19.44	-0.385	19.79	-0.264
19.69	-0.384	19.5	-0.385	19.85	-0.264
19.76	-0.384	19.57	-0.385	19.92	-0.264
19.83	-0.385	19.64	-0.385	19.98	-0.264
19.89	-0.385	19.7	-0.385	20.05	-0.265
19.96	-0.385	19.77	-0.386	20.12	-0.265
20.02	-0.386	19.83	-0.386	20.18	-0.265
20.09	-0.386	19.9	-0.386	20.25	-0.266
20.16	-0.387	19.97	-0.387	20.32	-0.266
20.22	-0.387	20.03	-0.387	20.38	-0.266
20.29	-0.387	20.1	-0.387	20.45	-0.266
20.36	-0.387	20.17	-0.387	20.52	-0.266
20.42	-0.387	20.23	-0.388	20.58	-0.266
20.49	-0.388	20.3	-0.388	20.65	-0.267
20.56	-0.388	20.36	-0.388	20.72	-0.267
20.62	-0.388	20.43	-0.388	20.78	-0.267
20.69	-0.388	20.5	-0.388	20.85	-0.267
20.76	-0.389	20.56	-0.388	20.92	-0.267
20.82	-0.389	20.63	-0.389	20.98	-0.267
20.89	-0.389	20.7	-0.389	21.05	-0.268
20.95	-0.39	20.76	-0.39	21.11	-0.268
21.02	-0.39	20.83	-0.39	21.18	-0.268
21.09	-0.39	20.9	-0.39	21.25	-0.268
21.15	-0.39	20.96	-0.39	21.31	-0.268
21.22	-0.39	21.03	-0.39	21.38	-0.269
21.29	-0.391	21.1	-0.391	21.45	-0.269
21.35	-0.391	21.16	-0.391	21.51	-0.269
21.42	-0.392	21.23	-0.391	21.58	-0.269
21.49	-0.392	21.29	-0.392	21.65	-0.27
21.55	-0.392	21.36	-0.392	21.71	-0.27
21.62	-0.392	21.43	-0.392	21.78	-0.27
21.68	-0.393	21.49	-0.392	21.84	-0.27
21.75	-0.393	21.56	-0.392	21.91	-0.27
21.82	-0.393	21.63	-0.392	21.98	-0.27
21.88	-0.393	21.69	-0.392	22.04	-0.27
21.95	-0.393	21.76	-0.392	22.11	-0.271
22.02	-0.393	21.82	-0.393	22.18	-0.271
22.08	-0.394	21.89	-0.393	22.24	-0.271
22.15	-0.394	21.96	-0.393	22.31	-0.271
22.22	-0.395	22.02	-0.393	22.38	-0.272
22.28	-0.395	22.09	-0.394	22.44	-0.272
22.35	-0.395	22.16	-0.394	22.51	-0.272
22.42	-0.395	22.22	-0.394	22.58	-0.272
22.48	-0.395	22.29	-0.394	22.64	-0.273
22.55	-0.395	22.36	-0.394	22.71	-0.273
22.61	-0.396	22.42	-0.395	22.77	-0.273
22.68	-0.396	22.49	-0.395	22.84	-0.274
22.75	-0.397	22.55	-0.395	22.91	-0.274
22.81	-0.397	22.62	-0.395	22.97	-0.274
22.88	-0.397	22.69	-0.396	23.04	-0.274
22.95	-0.397	22.75	-0.396	23.11	-0.274
23.01	-0.398	22.82	-0.396	23.17	-0.274
23.08	-0.398	22.89	-0.396	23.24	-0.274
23.15	-0.398	22.95	-0.396	23.31	-0.275
23.21	-0.398	23.02	-0.396	23.37	-0.275
23.28	-0.398	23.09	-0.397	23.44	-0.275
23.35	-0.399	23.15	-0.397	23.51	-0.275
23.41	-0.399	23.22	-0.397	23.57	-0.275
23.48	-0.399	23.28	-0.398	23.64	-0.275
23.54	-0.399	23.35	-0.398	23.71	-0.275
23.61	-0.4	23.42	-0.398	23.77	-0.276
23.68	-0.4	23.48	-0.398	23.84	-0.276
23.74	-0.4	23.55	-0.398	23.91	-0.277
23.81	-0.4	23.62	-0.399	23.97	-0.277
23.88	-0.401	23.68	-0.399	24.04	-0.277
23.94	-0.401	23.75	-0.399	24.1	-0.277
24.01	-0.401	23.82	-0.4	24.17	-0.278
24.08	-0.401	23.88	-0.4	24.24	-0.278
24.14	-0.401	23.95	-0.4	24.3	-0.278
24.21	-0.402	24.02	-0.4	24.37	-0.278
24.27	-0.402	24.08	-0.4	24.44	-0.278
24.34	-0.402	24.15	-0.4	24.5	-0.278
24.41	-0.403	24.21	-0.401	24.57	-0.278
24.47	-0.403	24.28	-0.401	24.64	-0.278
24.54	-0.404	24.35	-0.402	24.7	-0.279
24.61	-0.404	24.41	-0.402	24.77	-0.279
24.67	-0.404	24.48	-0.402	24.83	-0.279
24.74	-0.404	24.55	-0.402	24.9	-0.28
24.81	-0.404	24.61	-0.402	24.97	-0.28
24.87	-0.404	24.68	-0.402	25.03	-0.28
24.94	-0.404	24.75	-0.402	25.1	-0.281
25.01	-0.405	24.81	-0.402	25.17	-0.281
25.07	-0.405	24.88	-0.403	25.23	-0.281
25.14	-0.405	24.94	-0.403	25.3	-0.281
25.21	-0.405	25.01	-0.404	25.37	-0.281
25.27	-0.406	25.08	-0.404	25.43	-0.281
25.34	-0.406	25.14	-0.404	25.5	-0.281
25.4	-0.406	25.21	-0.404	25.57	-0.282
25.47	-0.406	25.28	-0.404	25.63	-0.282
25.54	-0.407	25.34	-0.404	25.7	-0.282
25.6	-0.407	25.41	-0.404	25.77	-0.282
25.67	-0.407	25.47	-0.405	25.83	-0.283
25.74	-0.407	25.54	-0.405	25.9	-0.283
25.8	-0.407	25.61	-0.405	25.97	-0.283
25.87	-0.407	25.67	-0.406	26.03	-0.283
25.94	-0.408	25.74	-0.406	26.1	-0.284
26	-0.408	25.81	-0.406	26.16	-0.284
26.07	-0.408	25.87	-0.406	26.23	-0.284
26.14	-0.408	25.94	-0.406	26.3	-0.284
26.2	-0.408	26.01	-0.406	26.36	-0.284
26.27	-0.409	26.07	-0.406	26.43	-0.284
26.34	-0.409	26.14	-0.407	26.5	-0.284
26.4	-0.409	26.2	-0.408	26.56	-0.284
26.47	-0.41	26.27	-0.408	26.63	-0.285
26.54	-0.41	26.34	-0.408	26.7	-0.285
26.6	-0.41	26.4	-0.408	26.76	-0.286
26.67	-0.41	26.47	-0.408	26.83	-0.286
26.74	-0.41	26.54	-0.409	26.9	-0.286
26.8	-0.41	26.6	-0.409	26.96	-0.286
26.87	-0.411	26.67	-0.409	27.03	-0.286
26.93	-0.411	26.74	-0.409	27.1	-0.287
27	-0.411	26.8	-0.409	27.16	-0.287
27.07	-0.411	26.87	-0.409	27.23	-0.287
27.13	-0.411	26.94	-0.41	27.29	-0.287
27.2	-0.412	27	-0.41	27.36	-0.288
27.27	-0.412	27.07	-0.41	27.43	-0.288
27.33	-0.412	27.13	-0.41	27.49	-0.288
27.4	-0.412	27.2	-0.41	27.56	-0.288
27.47	-0.412	27.27	-0.41	27.63	-0.288
27.53	-0.412	27.33	-0.411	27.69	-0.288
27.6	-0.413	27.4	-0.411	27.76	-0.288
27.67	-0.413	27.47	-0.412	27.83	-0.289
27.73	-0.413	27.53	-0.412	27.89	-0.289
27.8	-0.413	27.6	-0.412	27.96	-0.289
27.87	-0.413	27.67	-0.412	28.03	-0.29
27.93	-0.413	27.73	-0.412	28.09	-0.29
28	-0.413	27.8	-0.412	28.16	-0.29
28.07	-0.414	27.87	-0.412	28.22	-0.29
28.13	-0.414	27.93	-0.412	28.29	-0.29
28.2	-0.414	28	-0.413	28.36	-0.29
28.26	-0.414	28.06	-0.413	28.42	-0.291
28.33	-0.415	28.13	-0.414	28.49	-0.291
28.4	-0.415	28.2	-0.414	28.56	-0.291
28.47	-0.415	28.26	-0.414	28.62	-0.291
28.53	-0.415	28.33	-0.414	28.69	-0.292
28.6	-0.415	28.4	-0.414	28.76	-0.292
28.67	-0.415	28.46	-0.415	28.82	-0.292
28.73	-0.415	28.53	-0.415	28.89	-0.292
28.8	-0.415	28.6	-0.415	28.96	-0.292
28.86	-0.416	28.66	-0.415	29.02	-0.292
28.93	-0.416	28.73	-0.415	29.09	-0.293
29	-0.416	28.79	-0.415	29.16	-0.293
29.06	-0.416	28.86	-0.416	29.22	-0.293
29.13	-0.416	28.93	-0.416	29.29	-0.293
29.2	-0.416	28.99	-0.416	29.36	-0.293
29.26	-0.416	29.06	-0.416	29.42	-0.294
29.33	-0.417	29.13	-0.416	29.49	-0.294
29.4	-0.417	29.19	-0.416	29.55	-0.294
29.46	-0.417	29.26	-0.417	29.62	-0.294
29.53	-0.417	29.33	-0.417	29.69	-0.294
29.6	-0.417	29.39	-0.417	29.75	-0.294
29.66	-0.417	29.46	-0.417	29.82	-0.294
29.73	-0.418	29.53	-0.417	29.89	-0.295
29.8	-0.418	29.59	-0.417	29.95	-0.295
29.86	-0.418	29.66	-0.417	30.02	-0.295
29.93	-0.418	29.73	-0.418	30.09	-0.295
30	-0.418	29.79	-0.418	30.15	-0.295
30.06	-0.418	29.86	-0.418	30.22	-0.296
30.13	-0.418	29.92	-0.418	30.29	-0.296
30.2	-0.418	29.99	-0.419	30.35	-0.297
30.26	-0.418	30.06	-0.419	30.42	-0.297
30.33	-0.418	30.12	-0.419	30.49	-0.297
30.4	-0.418	30.19	-0.419	30.55	-0.297
30.46	-0.419	30.26	-0.419	30.62	-0.297
30.53	-0.419	30.32	-0.42	30.68	-0.297
30.59	-0.419	30.39	-0.42	30.75	-0.297
30.66	-0.419	30.46	-0.42	30.82	-0.297
30.73	-0.419	30.52	-0.42	30.89	-0.297
30.8	-0.419	30.59	-0.42	30.95	-0.297
30.86	-0.419	30.66	-0.42	31.02	-0.298
30.93	-0.419	30.72	-0.421	31.09	-0.298
31	-0.419	30.79	-0.421	31.15	-0.298
31.06	-0.42	30.85	-0.421	31.22	-0.298
31.13	-0.42	30.92	-0.421	31.29	-0.298
31.2	-0.42	30.99	-0.421	31.35	-0.298
31.26	-0.42	31.05	-0.421	31.42	-0.298
31.33	-0.42	31.12	-0.421	31.48	-0.299
31.4	-0.42	31.19	-0.421	31.55	-0.299
31.46	-0.42	31.25	-0.422	31.62	-0.299
31.53	-0.42	31.32	-0.422	31.68	-0.299
31.59	-0.42	31.39	-0.422	31.75	-0.299
31.66	-0.42	31.45	-0.422	31.82	-0.3
31.73	-0.421	31.52	-0.422	31.88	-0.3
31.79	-0.421	31.59	-0.422	31.95	-0.3
31.86	-0.421	31.65	-0.422	32.02	-0.301
31.93	-0.421	31.72	-0.423	32.08	-0.301
32	-0.421	31.79	-0.423	32.15	-0.301
32.06	-0.421	31.85	-0.424	32.22	-0.301
32.13	-0.421	31.92	-0.424	32.28	-0.301
32.19	-0.421	31.99	-0.424	32.35	-0.301
32.26	-0.421	32.05	-0.424	32.41	-0.301
32.33	-0.422	32.12	-0.424	32.48	-0.301
32.39	-0.422	32.18	-0.424	32.55	-0.302
32.46	-0.422	32.25	-0.424	32.61	-0.302
32.53	-0.422	32.32	-0.425	32.68	-0.302
32.59	-0.422	32.38	-0.425	32.75	-0.302
32.66	-0.422	32.45	-0.425	32.81	-0.302
32.73	-0.422	32.52	-0.425	32.88	-0.302
32.79	-0.422	32.58	-0.425	32.95	-0.302
32.86	-0.423	32.65	-0.425	33.01	-0.303
32.93	-0.423	32.72	-0.425	33.08	-0.303
32.99	-0.423	32.78	-0.425	33.15	-0.303
33.06	-0.423	32.85	-0.426	33.21	-0.303
33.13	-0.423	32.92	-0.426	33.28	-0.303
33.19	-0.423	32.98	-0.426	33.35	-0.304
33.26	-0.423	33.05	-0.426	33.41	-0.304
33.33	-0.424	33.12	-0.426	33.48	-0.304
33.39	-0.424	33.18	-0.427	33.55	-0.304
33.46	-0.424	33.25	-0.427	33.61	-0.304
33.53	-0.424	33.32	-0.427	33.68	-0.304
33.59	-0.424	33.38	-0.427	33.75	-0.304
33.66	-0.424	33.45	-0.427	33.81	-0.305
33.73	-0.424	33.51	-0.427	33.88	-0.305
33.79	-0.424	33.58	-0.427	33.94	-0.305
33.86	-0.424	33.65	-0.427	34.01	-0.305
33.93	-0.424	33.71	-0.428	34.08	-0.305
33.99	-0.424	33.78	-0.428	34.14	-0.305
34.06	-0.425	33.85	-0.428	34.21	-0.306
34.13	-0.425	33.92	-0.428	34.28	-0.306
34.19	-0.425	33.98	-0.428	34.35	-0.306
34.26	-0.425	34.05	-0.428	34.41	-0.306
34.33	-0.425	34.11	-0.428	34.48	-0.306
34.39	-0.425	34.18	-0.429	34.54	-0.306
34.46	-0.425	34.25	-0.429	34.61	-0.306
34.53	-0.425	34.31	-0.429	34.68	-0.306
34.59	-0.425	34.38	-0.429	34.74	-0.306
34.66	-0.425	34.45	-0.429	34.81	-0.306
34.73	-0.426	34.51	-0.429	34.88	-0.306
34.79	-0.426	34.58	-0.429	34.94	-0.307
34.86	-0.426	34.65	-0.43	35.01	-0.307
34.93	-0.426	34.71	-0.43	35.08	-0.307
34.99	-0.426	34.78	-0.43	35.14	-0.307
35.06	-0.426	34.85	-0.43	35.21	-0.307
35.13	-0.426	34.91	-0.43	35.28	-0.307
35.19	-0.426	34.98	-0.431	35.34	-0.307
35.26	-0.426	35.04	-0.431	35.41	-0.308
35.33	-0.426	35.11	-0.431	35.48	-0.308
35.4	-0.427	35.18	-0.431	35.54	-0.308
35.46	-0.427	35.25	-0.431	35.61	-0.308
35.53	-0.427	35.31	-0.431	35.68	-0.308
35.59	-0.427	35.38	-0.431	35.74	-0.308
35.66	-0.427	35.44	-0.431	35.81	-0.309
35.73	-0.427	35.51	-0.431	35.88	-0.309
35.79	-0.427	35.58	-0.431	35.94	-0.309
35.86	-0.427	35.64	-0.431	36.01	-0.309
35.93	-0.427	35.71	-0.432	36.08	-0.309
35.99	-0.427	35.78	-0.432	36.14	-0.309
36.06	-0.428	35.84	-0.432	36.21	-0.309
36.13	-0.428	35.91	-0.432	36.28	-0.309
36.19	-0.428	35.98	-0.432	36.34	-0.309
36.26	-0.428	36.04	-0.432	36.41	-0.31
36.33	-0.428	36.11	-0.432	36.48	-0.31
36.39	-0.428	36.18	-0.432	36.54	-0.31
36.46	-0.428	36.24	-0.432	36.61	-0.31
36.53	-0.428	36.31	-0.433	36.67	-0.31
36.6	-0.428	36.38	-0.433	36.74	-0.31
36.66	-0.428	36.44	-0.433	36.81	-0.31
36.73	-0.428	36.51	-0.433	36.88	-0.31
36.79	-0.429	36.58	-0.433	36.94	-0.31
36.86	-0.429	36.64	-0.433	37.01	-0.31
36.93	-0.429	36.71	-0.433	37.08	-0.311
36.99	-0.429	36.78	-0.433	37.14	-0.311
37.06	-0.429	36.84	-0.433	37.21	-0.311
37.13	-0.429	36.91	-0.434	37.28	-0.311
37.2	-0.429	36.98	-0.434	37.34	-0.311
37.26	-0.429	37.04	-0.434	37.41	-0.311
37.33	-0.429	37.11	-0.434	37.48	-0.311
37.39	-0.429	37.18	-0.434	37.54	-0.312
37.46	-0.43	37.24	-0.434	37.61	-0.312
37.53	-0.43	37.31	-0.434	37.68	-0.312
37.6	-0.43	37.38	-0.435	37.74	-0.312
37.66	-0.43	37.44	-0.435	37.81	-0.312
37.73	-0.43	37.51	-0.435	37.88	-0.312
37.79	-0.43	37.58	-0.435	37.94	-0.312
37.86	-0.43	37.64	-0.435	38.01	-0.313
37.93	-0.43	37.71	-0.435	38.07	-0.313
37.99	-0.431	37.78	-0.435	38.14	-0.313
38.06	-0.431	37.84	-0.435	38.21	-0.313
38.13	-0.431	37.91	-0.435	38.28	-0.313
38.2	-0.431	37.98	-0.435	38.34	-0.313
38.26	-0.431	38.04	-0.435	38.41	-0.313
38.33	-0.431	38.11	-0.435	38.48	-0.313
38.4	-0.431	38.17	-0.435	38.54	-0.313
38.46	-0.431	38.24	-0.436	38.61	-0.313
38.53	-0.431	38.31	-0.436	38.68	-0.314
38.6	-0.431	38.37	-0.436	38.74	-0.314
38.66	-0.432	38.44	-0.436	38.81	-0.314
38.73	-0.432	38.51	-0.436	38.88	-0.314
38.8	-0.432	38.57	-0.436	38.94	-0.314
38.86	-0.432	38.64	-0.436	39.01	-0.314
38.93	-0.432	38.71	-0.436	39.08	-0.314
39	-0.432	38.78	-0.437	39.14	-0.314
39.06	-0.432	38.84	-0.438	39.21	-0.315
39.13	-0.432	38.91	-0.44	39.28	-0.315
39.2	-0.432	38.97	-0.44	39.34	-0.315
39.26	-0.432	39.04	-0.44	39.41	-0.315
39.33	-0.432	39.11	-0.44	39.48	-0.315
39.4	-0.432	39.17	-0.439	39.54	-0.315
39.46	-0.432	39.24	-0.439	39.61	-0.315
39.53	-0.433	39.31	-0.439	39.67	-0.315
39.6	-0.433	39.37	-0.439	39.74	-0.315
39.66	-0.433	39.44	-0.439	39.81	-0.315
39.73	-0.433	39.51	-0.439	39.88	-0.315
39.8	-0.433	39.57	-0.439	39.94	-0.315
39.86	-0.433	39.64	-0.439	40.01	-0.315
39.93	-0.433	39.71	-0.439	40.08	-0.315
40	-0.433	39.78	-0.439	40.14	-0.315
40.06	-0.433	39.84	-0.439	40.21	-0.315
40.13	-0.433	39.91	-0.439	40.27	-0.315
40.2	-0.433	39.97	-0.439	40.34	-0.315
40.26	-0.433	40.04	-0.439	40.41	-0.316
40.33	-0.434	40.11	-0.439	40.48	-0.316
40.4	-0.434	40.17	-0.439	40.54	-0.316
40.47	-0.434	40.24	-0.439	40.61	-0.316
40.53	-0.434	40.31	-0.439	40.68	-0.316
40.6	-0.434	40.37	-0.439	40.74	-0.316
40.66	-0.434	40.44	-0.44	40.81	-0.316
40.73	-0.434	40.51	-0.44	40.88	-0.316
40.8	-0.434	40.57	-0.44	40.94	-0.316
40.86	-0.434	40.64	-0.44	41.01	-0.316
40.93	-0.434	40.71	-0.44	41.08	-0.316
41	-0.434	40.77	-0.44	41.14	-0.317
41.06	-0.434	40.84	-0.44	41.21	-0.317
41.13	-0.435	40.91	-0.44	41.28	-0.317
41.2	-0.435	40.97	-0.44	41.34	-0.317
41.26	-0.435	41.04	-0.44	41.41	-0.317
41.33	-0.435	41.11	-0.44	41.48	-0.317
41.4	-0.435	41.17	-0.44	41.54	-0.317
41.46	-0.435	41.24	-0.44	41.61	-0.317
41.53	-0.435	41.31	-0.44	41.68	-0.318
41.6	-0.435	41.37	-0.44	41.74	-0.318
41.67	-0.435	41.44	-0.441	41.81	-0.318
41.73	-0.435	41.51	-0.441	41.88	-0.318
41.8	-0.436	41.57	-0.441	41.94	-0.318
41.87	-0.436	41.64	-0.441	42.01	-0.318
41.93	-0.436	41.71	-0.441	42.08	-0.318
42	-0.436	41.77	-0.441	42.14	-0.318
42.07	-0.436	41.84	-0.441	42.21	-0.318
42.13	-0.436	41.91	-0.441	42.28	-0.318
42.2	-0.436	41.97	-0.441	42.34	-0.318
42.27	-0.436	42.04	-0.442	42.41	-0.318
42.33	-0.436	42.11	-0.442	42.48	-0.318
42.4	-0.436	42.17	-0.442	42.54	-0.319
42.47	-0.436	42.24	-0.442	42.61	-0.319
42.53	-0.437	42.31	-0.442	42.68	-0.319
42.6	-0.437	42.37	-0.442	42.74	-0.319
42.67	-0.437	42.44	-0.442	42.81	-0.319
42.73	-0.437	42.51	-0.442	42.88	-0.319
42.8	-0.437	42.57	-0.442	42.94	-0.319
42.87	-0.437	42.64	-0.442	43.01	-0.319
42.93	-0.437	42.71	-0.442	43.08	-0.319
43	-0.437	42.77	-0.443	43.14	-0.319
43.07	-0.437	42.84	-0.443	43.21	-0.319
43.13	-0.437	42.91	-0.443	43.28	-0.319
43.2	-0.437	42.97	-0.443	43.34	-0.319
43.27	-0.438	43.04	-0.443	43.41	-0.319
43.33	-0.438	43.11	-0.443	43.48	-0.319
43.4	-0.438	43.17	-0.443	43.54	-0.319
43.47	-0.438	43.24	-0.443	43.61	-0.32
43.53	-0.438	43.31	-0.443	43.68	-0.32
43.6	-0.438	43.37	-0.443	43.74	-0.32
43.67	-0.438	43.44	-0.443	43.81	-0.32
43.73	-0.438	43.51	-0.443	43.88	-0.32
43.8	-0.438	43.57	-0.444	43.94	-0.32
43.87	-0.438	43.64	-0.444	44.01	-0.32
43.93	-0.438	43.71	-0.444	44.08	-0.32
44	-0.438	43.77	-0.444	44.15	-0.32
44.07	-0.438	43.84	-0.444	44.21	-0.32
44.13	-0.438	43.91	-0.444	44.28	-0.32
44.2	-0.439	43.97	-0.444	44.34	-0.32
44.27	-0.439	44.04	-0.444	44.41	-0.32
44.33	-0.439	44.11	-0.444	44.48	-0.32
44.4	-0.439	44.17	-0.444	44.55	-0.321
44.47	-0.439	44.24	-0.444	44.61	-0.321
44.53	-0.439	44.31	-0.444	44.68	-0.321
44.6	-0.439	44.37	-0.444	44.75	-0.321
44.67	-0.439	44.44	-0.444	44.81	-0.321
44.73	-0.439	44.51	-0.445	44.88	-0.321
44.8	-0.439	44.57	-0.445	44.95	-0.321
44.87	-0.439	44.64	-0.445	45.01	-0.321
44.94	-0.439	44.71	-0.445	45.08	-0.321
45	-0.439	44.78	-0.445	45.15	-0.321
45.07	-0.44	44.84	-0.445	45.21	-0.321
45.13	-0.44	44.91	-0.445	45.28	-0.321
45.2	-0.44	44.98	-0.445	45.35	-0.321
45.27	-0.44	45.04	-0.445	45.41	-0.322
45.33	-0.44	45.11	-0.445	45.48	-0.322
45.4	-0.44	45.17	-0.445	45.55	-0.322
45.47	-0.44	45.24	-0.445	45.61	-0.322
45.54	-0.44	45.31	-0.446	45.68	-0.322
45.6	-0.44	45.37	-0.446	45.75	-0.322
45.67	-0.44	45.44	-0.446	45.81	-0.322
45.74	-0.44	45.51	-0.446	45.88	-0.322
45.8	-0.44	45.57	-0.446	45.95	-0.322
45.87	-0.44	45.64	-0.446	46.01	-0.322
45.94	-0.44	45.71	-0.446	46.08	-0.322
46	-0.44	45.78	-0.446	46.15	-0.322
46.07	-0.441	45.84	-0.446	46.21	-0.322
46.14	-0.441	45.91	-0.446	46.28	-0.323
46.2	-0.441	45.97	-0.446	46.35	-0.323
46.27	-0.441	46.04	-0.447	46.41	-0.323
46.34	-0.441	46.11	-0.447	46.48	-0.323
46.4	-0.441	46.17	-0.447	46.55	-0.323
46.47	-0.441	46.24	-0.447	46.61	-0.323
46.54	-0.441	46.31	-0.447	46.68	-0.323
46.6	-0.441	46.38	-0.447	46.75	-0.323
46.67	-0.441	46.44	-0.447	46.81	-0.323
46.74	-0.441	46.51	-0.447	46.88	-0.323
46.8	-0.441	46.58	-0.447	46.95	-0.323
46.87	-0.441	46.64	-0.447	47.01	-0.323
46.94	-0.441	46.71	-0.448	47.08	-0.323
47	-0.441	46.78	-0.448	47.15	-0.323
47.07	-0.441	46.84	-0.448	47.21	-0.323
47.14	-0.441	46.91	-0.448	47.28	-0.323
47.2	-0.441	46.98	-0.448	47.35	-0.323
47.27	-0.442	47.04	-0.448	47.41	-0.323
47.34	-0.442	47.11	-0.448	47.48	-0.323
47.4	-0.442	47.18	-0.448	47.55	-0.323
47.47	-0.442	47.24	-0.448	47.61	-0.323
47.54	-0.442	47.31	-0.448	47.68	-0.323
47.6	-0.442	47.38	-0.448	47.75	-0.324
47.67	-0.442	47.44	-0.448	47.81	-0.324
47.74	-0.442	47.51	-0.448	47.88	-0.324
47.8	-0.442	47.58	-0.448	47.95	-0.324
47.87	-0.442	47.64	-0.448	48.01	-0.324
47.94	-0.442	47.71	-0.448	48.08	-0.324
48	-0.442	47.78	-0.448	48.15	-0.324
48.07	-0.442	47.84	-0.448	48.21	-0.324
48.14	-0.443	47.91	-0.449	48.28	-0.324
48.2	-0.443	47.98	-0.449	48.35	-0.324
48.27	-0.443	48.04	-0.449	48.42	-0.324
48.34	-0.443	48.11	-0.449	48.48	-0.324
48.4	-0.443	48.18	-0.449	48.55	-0.324
48.47	-0.443	48.24	-0.449	48.62	-0.324
48.54	-0.443	48.31	-0.449	48.68	-0.324
48.61	-0.444	48.38	-0.449	48.75	-0.324
48.67	-0.444	48.44	-0.449	48.82	-0.325
48.74	-0.444	48.51	-0.449	48.88	-0.325
48.81	-0.444	48.58	-0.449	48.95	-0.325
48.87	-0.444	48.64	-0.449	49.02	-0.325
48.94	-0.444	48.71	-0.449	49.08	-0.325
49.01	-0.444	48.78	-0.449	49.15	-0.325
49.07	-0.444	48.84	-0.449	49.22	-0.325
49.14	-0.444	48.91	-0.45	49.28	-0.325
49.21	-0.444	48.98	-0.45	49.35	-0.325
49.27	-0.444	49.04	-0.45	49.42	-0.325
49.34	-0.445	49.11	-0.45	49.48	-0.325
49.41	-0.445	49.18	-0.45	49.55	-0.325
49.47	-0.445	49.24	-0.45	49.62	-0.325
49.54	-0.445	49.31	-0.45	49.68	-0.325
49.61	-0.445	49.38	-0.45	49.75	-0.325
49.67	-0.445	49.44	-0.45	49.82	-0.326
49.74	-0.445	49.51	-0.45	49.88	-0.326
49.81	-0.445	49.58	-0.45	49.95	-0.326
49.87	-0.445	49.64	-0.45	50.02	-0.326
49.94	-0.445	49.71	-0.451	50.08	-0.326
50.01	-0.445	49.78	-0.451	50.15	-0.326
50.07	-0.445	49.84	-0.451	50.22	-0.326
50.14	-0.445	49.91	-0.451	50.28	-0.326
50.21	-0.445	49.98	-0.451	50.35	-0.326
50.27	-0.446	50.04	-0.451	50.42	-0.326
50.34	-0.446	50.11	-0.451	50.48	-0.326
50.41	-0.446	50.18	-0.451	50.55	-0.326
50.47	-0.446	50.24	-0.451	50.62	-0.326
50.54	-0.446	50.31	-0.451	50.68	-0.326
50.61	-0.446	50.38	-0.451	50.75	-0.326
50.67	-0.446	50.44	-0.451	50.82	-0.326
50.74	-0.446	50.51	-0.451	50.88	-0.326
50.81	-0.446	50.58	-0.451	50.95	-0.326
50.87	-0.446	50.64	-0.451	51.02	-0.326
50.94	-0.446	50.71	-0.451	51.08	-0.326
51.01	-0.446	50.78	-0.452	51.15	-0.327
51.08	-0.446	50.84	-0.452	51.22	-0.327
51.14	-0.446	50.91	-0.452	51.28	-0.327
51.21	-0.446	50.98	-0.452	51.35	-0.327
51.27	-0.446	51.04	-0.452	51.42	-0.327
51.34	-0.446	51.11	-0.452	51.48	-0.327
51.41	-0.446	51.18	-0.452	51.55	-0.327
51.48	-0.447	51.24	-0.452	51.62	-0.327
51.54	-0.447	51.31	-0.452	51.68	-0.327
51.61	-0.447	51.38	-0.452	51.75	-0.327
51.67	-0.447	51.44	-0.452	51.82	-0.327
51.74	-0.447	51.51	-0.452	51.89	-0.327
51.81	-0.447	51.58	-0.452	51.95	-0.327
51.88	-0.447	51.64	-0.452	52.02	-0.328
51.94	-0.447	51.71	-0.452	52.08	-0.328
52.01	-0.447	51.78	-0.453	52.15	-0.329
52.07	-0.447	51.84	-0.453	52.22	-0.329
52.14	-0.447	51.91	-0.453	52.28	-0.329
52.21	-0.448	51.98	-0.453	52.35	-0.329
52.28	-0.448	52.04	-0.453	52.42	-0.329
52.34	-0.448	52.11	-0.453	52.48	-0.329
52.41	-0.448	52.18	-0.453	52.55	-0.329
52.48	-0.448	52.24	-0.453	52.62	-0.329
52.54	-0.448	52.31	-0.453	52.68	-0.329
52.61	-0.448	52.38	-0.453	52.75	-0.329
52.68	-0.448	52.44	-0.453	52.82	-0.329
52.74	-0.448	52.51	-0.453	52.89	-0.329
52.81	-0.448	52.58	-0.453	52.95	-0.329
52.88	-0.448	52.64	-0.453	53.02	-0.329
52.94	-0.448	52.71	-0.454	53.08	-0.329
53.01	-0.448	52.78	-0.454	53.15	-0.329
53.08	-0.449	52.85	-0.454	53.22	-0.329
53.14	-0.449	52.91	-0.454	53.28	-0.329
53.21	-0.449	52.98	-0.454	53.35	-0.329
53.28	-0.449	53.04	-0.454	53.42	-0.329
53.34	-0.449	53.11	-0.454	53.48	-0.33
53.41	-0.449	53.18	-0.454	53.55	-0.33
53.48	-0.449	53.24	-0.454	53.62	-0.33
53.54	-0.449	53.31	-0.454	53.69	-0.33
53.61	-0.449	53.38	-0.454	53.75	-0.33
53.68	-0.449	53.44	-0.454	53.82	-0.33
53.74	-0.449	53.51	-0.454	53.89	-0.33
53.81	-0.449	53.58	-0.455	53.95	-0.33
53.88	-0.449	53.64	-0.455	54.02	-0.33
53.94	-0.449	53.71	-0.455	54.09	-0.33
54.01	-0.45	53.78	-0.455	54.15	-0.33
54.08	-0.45	53.84	-0.455	54.22	-0.33
54.14	-0.45	53.91	-0.455	54.29	-0.33
54.21	-0.45	53.98	-0.455	54.35	-0.33
54.28	-0.45	54.05	-0.455	54.42	-0.33
54.34	-0.45	54.11	-0.455	54.49	-0.33
54.41	-0.45	54.18	-0.455	54.55	-0.33
54.48	-0.45	54.24	-0.455	54.62	-0.33
54.54	-0.45	54.31	-0.455	54.69	-0.33
54.61	-0.45	54.38	-0.455	54.75	-0.33
54.68	-0.45	54.44	-0.455	54.82	-0.33
54.74	-0.45	54.51	-0.455	54.89	-0.331
54.81	-0.451	54.58	-0.455	54.95	-0.331
54.88	-0.451	54.65	-0.455	55.02	-0.331
54.94	-0.451	54.71	-0.455	55.09	-0.331
55.01	-0.451	54.78	-0.456	55.15	-0.331
55.08	-0.451	54.85	-0.456	55.22	-0.331
55.14	-0.451	54.91	-0.456	55.29	-0.331
55.21	-0.451	54.98	-0.456	55.35	-0.331
55.28	-0.451	55.04	-0.456	55.42	-0.331
55.35	-0.451	55.11	-0.456	55.49	-0.331
55.41	-0.451	55.18	-0.457	55.55	-0.331
55.48	-0.452	55.25	-0.457	55.62	-0.331
55.54	-0.452	55.31	-0.457	55.69	-0.331
55.61	-0.452	55.38	-0.457	55.75	-0.331
55.68	-0.452	55.45	-0.457	55.82	-0.331
55.75	-0.452	55.51	-0.457	55.89	-0.331
55.81	-0.452	55.58	-0.457	55.95	-0.332
55.88	-0.452	55.65	-0.457	56.02	-0.332
55.94	-0.452	55.71	-0.457	56.09	-0.332
56.01	-0.452	55.78	-0.457	56.15	-0.332
56.08	-0.452	55.85	-0.457	56.22	-0.332
56.15	-0.453	55.91	-0.457	56.29	-0.332
56.21	-0.453	55.98	-0.457	56.35	-0.332
56.28	-0.453	56.05	-0.457	56.42	-0.332
56.35	-0.453	56.11	-0.458	56.49	-0.332
56.41	-0.453	56.18	-0.458	56.55	-0.333
56.48	-0.453	56.25	-0.458	56.62	-0.333
56.55	-0.453	56.31	-0.458	56.69	-0.333
56.61	-0.453	56.38	-0.458	56.75	-0.333
56.68	-0.453	56.45	-0.458	56.82	-0.333
56.75	-0.453	56.51	-0.458	56.89	-0.333
56.81	-0.453	56.58	-0.458	56.95	-0.333
56.88	-0.454	56.65	-0.458	57.02	-0.333
56.95	-0.454	56.71	-0.458	57.09	-0.333
57.01	-0.454	56.78	-0.458	57.15	-0.333
57.08	-0.454	56.85	-0.458	57.22	-0.333
57.15	-0.454	56.91	-0.458	57.29	-0.333
57.21	-0.454	56.98	-0.459	57.35	-0.333
57.28	-0.454	57.05	-0.459	57.42	-0.333
57.35	-0.454	57.11	-0.459	57.49	-0.333
57.41	-0.454	57.18	-0.459	57.55	-0.333
57.48	-0.454	57.25	-0.459	57.62	-0.333
57.55	-0.454	57.31	-0.459	57.69	-0.334
57.61	-0.454	57.38	-0.459	57.75	-0.334
57.68	-0.454	57.45	-0.459	57.82	-0.334
57.75	-0.454	57.51	-0.459	57.89	-0.334
57.81	-0.455	57.58	-0.459	57.96	-0.334
57.88	-0.455	57.65	-0.459	58.02	-0.334
57.95	-0.455	57.71	-0.459	58.09	-0.334
58.01	-0.455	57.78	-0.459	58.15	-0.334
58.08	-0.455	57.85	-0.459	58.22	-0.334
58.15	-0.455	57.92	-0.459	58.29	-0.334
58.21	-0.455	57.98	-0.459	58.35	-0.334
58.28	-0.456	58.05	-0.459	58.42	-0.334
58.35	-0.456	58.11	-0.46	58.49	-0.334
58.41	-0.456	58.18	-0.46	58.55	-0.335
58.48	-0.456	58.25	-0.46	58.62	-0.335
58.55	-0.456	58.31	-0.46	58.69	-0.335
58.61	-0.456	58.38	-0.46	58.75	-0.335
58.68	-0.456	58.45	-0.46	58.82	-0.335
58.75	-0.456	58.51	-0.46	58.89	-0.335
58.81	-0.456	58.58	-0.46	58.95	-0.335
58.88	-0.456	58.65	-0.46	59.02	-0.335
58.95	-0.456	58.72	-0.46	59.09	-0.335
59.01	-0.456	58.78	-0.46	59.16	-0.335
59.08	-0.456	58.85	-0.46	59.22	-0.335
59.15	-0.456	58.92	-0.46	59.29	-0.335
59.21	-0.456	58.98	-0.46	59.36	-0.335
59.28	-0.456	59.05	-0.46	59.42	-0.335
59.35	-0.456	59.12	-0.461	59.49	-0.335
59.42	-0.457	59.18	-0.461	59.56	-0.335
59.48	-0.457	59.25	-0.461	59.62	-0.335
59.55	-0.457	59.32	-0.461	59.69	-0.336
59.62	-0.457	59.38	-0.461	59.76	-0.336
59.68	-0.457	59.45	-0.461	59.82	-0.336
59.75	-0.457	59.52	-0.461	59.89	-0.336
59.81	-0.457	59.58	-0.461	59.96	-0.336
59.88	-0.457	59.65	-0.461	60.02	-0.336
59.95	-0.458	59.72	-0.461	60.09	-0.336

## Sheet: Fig.S29b
Control-1		Control-2
Temperature (℃)	Normalized heat flow	Temperature (℃)	Normalized heat flow
0.04	-0.327	-0.01	-0.305
0.11	-0.327	0.06	-0.305
0.17	-0.328	0.12	-0.305
0.24	-0.328	0.19	-0.305
0.31	-0.328	0.25	-0.305
0.37	-0.328	0.32	-0.305
0.44	-0.328	0.39	-0.305
0.51	-0.328	0.45	-0.305
0.57	-0.328	0.52	-0.305
0.64	-0.328	0.59	-0.305
0.7	-0.328	0.65	-0.306
0.77	-0.329	0.72	-0.306
0.84	-0.329	0.79	-0.306
0.91	-0.329	0.85	-0.306
0.97	-0.329	0.92	-0.306
1.04	-0.33	0.98	-0.306
1.1	-0.33	1.05	-0.306
1.17	-0.33	1.12	-0.307
1.24	-0.33	1.18	-0.307
1.3	-0.33	1.25	-0.307
1.37	-0.33	1.32	-0.307
1.43	-0.331	1.38	-0.307
1.5	-0.331	1.45	-0.307
1.57	-0.331	1.52	-0.308
1.63	-0.331	1.58	-0.308
1.7	-0.331	1.65	-0.308
1.77	-0.331	1.72	-0.308
1.83	-0.331	1.78	-0.308
1.9	-0.332	1.85	-0.308
1.97	-0.332	1.91	-0.308
2.03	-0.332	1.98	-0.308
2.1	-0.332	2.05	-0.309
2.17	-0.333	2.11	-0.309
2.23	-0.333	2.18	-0.309
2.3	-0.333	2.25	-0.309
2.37	-0.333	2.31	-0.309
2.43	-0.334	2.38	-0.309
2.5	-0.334	2.45	-0.31
2.56	-0.334	2.51	-0.31
2.63	-0.334	2.58	-0.31
2.7	-0.334	2.65	-0.31
2.76	-0.334	2.71	-0.31
2.83	-0.334	2.78	-0.31
2.9	-0.335	2.85	-0.31
2.96	-0.335	2.91	-0.31
3.03	-0.335	2.98	-0.311
3.1	-0.335	3.04	-0.311
3.16	-0.336	3.11	-0.311
3.23	-0.336	3.18	-0.311
3.3	-0.336	3.24	-0.311
3.36	-0.336	3.31	-0.311
3.43	-0.336	3.37	-0.312
3.49	-0.336	3.44	-0.312
3.56	-0.337	3.51	-0.312
3.63	-0.337	3.57	-0.312
3.69	-0.337	3.64	-0.312
3.76	-0.337	3.71	-0.312
3.83	-0.337	3.77	-0.312
3.89	-0.338	3.84	-0.313
3.96	-0.338	3.91	-0.313
4.03	-0.338	3.97	-0.313
4.09	-0.338	4.04	-0.313
4.16	-0.339	4.1	-0.313
4.23	-0.339	4.17	-0.313
4.29	-0.339	4.24	-0.313
4.36	-0.339	4.3	-0.314
4.42	-0.339	4.37	-0.314
4.49	-0.339	4.44	-0.314
4.56	-0.34	4.5	-0.315
4.62	-0.34	4.57	-0.315
4.69	-0.34	4.64	-0.315
4.76	-0.34	4.7	-0.315
4.82	-0.34	4.77	-0.315
4.89	-0.341	4.84	-0.315
4.95	-0.341	4.9	-0.315
5.02	-0.341	4.97	-0.316
5.09	-0.341	5.03	-0.316
5.15	-0.341	5.1	-0.316
5.22	-0.342	5.17	-0.316
5.29	-0.342	5.23	-0.316
5.35	-0.342	5.3	-0.317
5.42	-0.342	5.37	-0.317
5.49	-0.342	5.43	-0.317
5.55	-0.342	5.5	-0.317
5.62	-0.343	5.56	-0.317
5.68	-0.343	5.63	-0.317
5.75	-0.344	5.7	-0.317
5.82	-0.344	5.76	-0.317
5.89	-0.344	5.83	-0.317
5.95	-0.344	5.9	-0.318
6.02	-0.344	5.96	-0.318
6.08	-0.344	6.03	-0.318
6.15	-0.345	6.1	-0.318
6.22	-0.345	6.16	-0.318
6.28	-0.345	6.23	-0.318
6.35	-0.345	6.3	-0.318
6.42	-0.345	6.36	-0.318
6.48	-0.345	6.43	-0.318
6.55	-0.345	6.49	-0.319
6.62	-0.345	6.56	-0.319
6.68	-0.345	6.63	-0.319
6.75	-0.345	6.69	-0.319
6.81	-0.346	6.76	-0.319
6.88	-0.346	6.83	-0.319
6.95	-0.346	6.89	-0.32
7.01	-0.346	6.96	-0.32
7.08	-0.346	7.03	-0.32
7.15	-0.347	7.09	-0.32
7.21	-0.347	7.16	-0.32
7.28	-0.347	7.22	-0.321
7.34	-0.348	7.29	-0.321
7.41	-0.348	7.36	-0.321
7.48	-0.348	7.42	-0.321
7.54	-0.348	7.49	-0.321
7.61	-0.348	7.56	-0.321
7.68	-0.348	7.62	-0.321
7.74	-0.348	7.69	-0.322
7.81	-0.348	7.76	-0.322
7.88	-0.349	7.82	-0.322
7.94	-0.349	7.89	-0.322
8.01	-0.349	7.96	-0.322
8.07	-0.35	8.02	-0.322
8.14	-0.35	8.09	-0.323
8.21	-0.35	8.15	-0.323
8.27	-0.35	8.22	-0.323
8.34	-0.35	8.29	-0.323
8.41	-0.351	8.35	-0.323
8.47	-0.351	8.42	-0.323
8.54	-0.351	8.49	-0.324
8.61	-0.351	8.55	-0.324
8.67	-0.351	8.62	-0.324
8.74	-0.352	8.69	-0.325
8.81	-0.352	8.75	-0.325
8.87	-0.352	8.82	-0.325
8.94	-0.353	8.88	-0.325
9	-0.353	8.95	-0.325
9.07	-0.353	9.02	-0.325
9.14	-0.353	9.08	-0.326
9.2	-0.353	9.15	-0.326
9.27	-0.354	9.22	-0.326
9.34	-0.354	9.28	-0.326
9.4	-0.354	9.35	-0.326
9.47	-0.354	9.42	-0.327
9.54	-0.354	9.48	-0.327
9.6	-0.354	9.55	-0.327
9.67	-0.354	9.62	-0.327
9.74	-0.354	9.68	-0.327
9.8	-0.355	9.75	-0.327
9.87	-0.355	9.81	-0.327
9.93	-0.356	9.88	-0.327
10	-0.356	9.95	-0.328
10.07	-0.356	10.01	-0.328
10.13	-0.356	10.08	-0.328
10.2	-0.356	10.15	-0.329
10.27	-0.357	10.21	-0.329
10.33	-0.357	10.28	-0.329
10.4	-0.357	10.35	-0.329
10.47	-0.357	10.41	-0.329
10.53	-0.357	10.48	-0.329
10.6	-0.357	10.55	-0.329
10.67	-0.358	10.61	-0.329
10.73	-0.358	10.68	-0.329
10.8	-0.358	10.74	-0.33
10.86	-0.358	10.81	-0.331
10.93	-0.359	10.88	-0.331
11	-0.359	10.94	-0.331
11.06	-0.359	11.01	-0.331
11.13	-0.359	11.08	-0.331
11.2	-0.359	11.14	-0.331
11.26	-0.359	11.21	-0.331
11.33	-0.359	11.27	-0.331
11.4	-0.36	11.34	-0.331
11.46	-0.36	11.41	-0.332
11.53	-0.36	11.47	-0.332
11.6	-0.36	11.54	-0.332
11.66	-0.361	11.61	-0.332
11.73	-0.361	11.67	-0.332
11.8	-0.361	11.74	-0.332
11.86	-0.361	11.81	-0.333
11.93	-0.361	11.87	-0.333
11.99	-0.361	11.94	-0.333
12.06	-0.361	12.01	-0.333
12.13	-0.362	12.07	-0.333
12.19	-0.362	12.14	-0.333
12.26	-0.362	12.21	-0.333
12.33	-0.362	12.27	-0.333
12.39	-0.362	12.34	-0.333
12.46	-0.363	12.41	-0.333
12.53	-0.363	12.47	-0.334
12.59	-0.363	12.54	-0.334
12.66	-0.363	12.61	-0.334
12.73	-0.363	12.67	-0.334
12.79	-0.363	12.74	-0.335
12.86	-0.364	12.8	-0.335
12.92	-0.364	12.87	-0.335
12.99	-0.364	12.94	-0.335
13.06	-0.365	13	-0.335
13.12	-0.365	13.07	-0.335
13.19	-0.365	13.14	-0.335
13.26	-0.365	13.2	-0.335
13.32	-0.366	13.27	-0.335
13.39	-0.366	13.34	-0.336
13.46	-0.366	13.4	-0.336
13.52	-0.366	13.47	-0.336
13.59	-0.366	13.53	-0.336
13.66	-0.366	13.6	-0.337
13.72	-0.366	13.67	-0.337
13.79	-0.367	13.73	-0.337
13.86	-0.367	13.8	-0.337
13.92	-0.367	13.87	-0.337
13.99	-0.368	13.93	-0.338
14.06	-0.368	14	-0.338
14.12	-0.368	14.07	-0.339
14.19	-0.368	14.13	-0.339
14.25	-0.368	14.2	-0.339
14.32	-0.368	14.26	-0.339
14.39	-0.369	14.33	-0.339
14.45	-0.369	14.4	-0.339
14.52	-0.369	14.47	-0.339
14.59	-0.369	14.53	-0.34
14.65	-0.369	14.6	-0.34
14.72	-0.37	14.66	-0.34
14.78	-0.37	14.73	-0.34
14.85	-0.37	14.8	-0.34
14.92	-0.371	14.86	-0.341
14.98	-0.371	14.93	-0.341
15.05	-0.372	15	-0.341
15.12	-0.372	15.06	-0.342
15.18	-0.372	15.13	-0.342
15.25	-0.372	15.2	-0.343
15.32	-0.372	15.26	-0.343
15.38	-0.372	15.33	-0.343
15.45	-0.373	15.4	-0.343
15.52	-0.373	15.46	-0.343
15.58	-0.373	15.53	-0.343
15.65	-0.373	15.59	-0.343
15.72	-0.373	15.66	-0.344
15.78	-0.373	15.73	-0.344
15.85	-0.373	15.79	-0.344
15.91	-0.374	15.86	-0.344
15.98	-0.374	15.93	-0.344
16.05	-0.374	15.99	-0.345
16.11	-0.374	16.06	-0.345
16.18	-0.375	16.13	-0.345
16.25	-0.375	16.19	-0.345
16.31	-0.375	16.26	-0.345
16.38	-0.375	16.33	-0.345
16.45	-0.376	16.39	-0.346
16.51	-0.376	16.46	-0.346
16.58	-0.376	16.53	-0.346
16.65	-0.376	16.59	-0.346
16.71	-0.377	16.66	-0.346
16.78	-0.377	16.72	-0.346
16.84	-0.377	16.79	-0.347
16.91	-0.377	16.86	-0.347
16.98	-0.377	16.92	-0.347
17.04	-0.377	16.99	-0.347
17.11	-0.378	17.06	-0.347
17.18	-0.378	17.12	-0.348
17.24	-0.378	17.19	-0.348
17.31	-0.379	17.26	-0.349
17.38	-0.379	17.32	-0.349
17.44	-0.379	17.39	-0.349
17.51	-0.38	17.45	-0.349
17.58	-0.38	17.52	-0.349
17.64	-0.38	17.59	-0.35
17.71	-0.38	17.65	-0.35
17.77	-0.38	17.72	-0.35
17.84	-0.38	17.79	-0.35
17.91	-0.381	17.85	-0.35
17.97	-0.381	17.92	-0.351
18.04	-0.381	17.99	-0.351
18.11	-0.382	18.05	-0.352
18.17	-0.382	18.12	-0.352
18.24	-0.382	18.18	-0.352
18.31	-0.382	18.25	-0.352
18.37	-0.382	18.32	-0.352
18.44	-0.383	18.38	-0.352
18.51	-0.383	18.45	-0.352
18.57	-0.383	18.52	-0.353
18.64	-0.383	18.58	-0.353
18.7	-0.384	18.65	-0.353
18.77	-0.384	18.72	-0.354
18.84	-0.384	18.78	-0.354
18.9	-0.384	18.85	-0.354
18.97	-0.384	18.92	-0.354
19.04	-0.384	18.98	-0.354
19.1	-0.385	19.05	-0.355
19.17	-0.385	19.11	-0.355
19.24	-0.385	19.18	-0.355
19.3	-0.386	19.25	-0.356
19.37	-0.386	19.31	-0.356
19.44	-0.386	19.38	-0.356
19.5	-0.386	19.45	-0.356
19.57	-0.386	19.51	-0.356
19.63	-0.386	19.58	-0.356
19.7	-0.387	19.65	-0.356
19.77	-0.387	19.71	-0.357
19.83	-0.387	19.78	-0.357
19.9	-0.388	19.85	-0.357
19.97	-0.388	19.91	-0.358
20.03	-0.388	19.98	-0.358
20.1	-0.388	20.04	-0.358
20.17	-0.388	20.11	-0.358
20.23	-0.389	20.18	-0.358
20.3	-0.389	20.24	-0.359
20.36	-0.389	20.31	-0.359
20.43	-0.389	20.38	-0.359
20.5	-0.39	20.44	-0.359
20.56	-0.39	20.51	-0.36
20.63	-0.39	20.58	-0.36
20.7	-0.39	20.64	-0.36
20.76	-0.39	20.71	-0.361
20.83	-0.391	20.78	-0.361
20.9	-0.391	20.84	-0.361
20.96	-0.391	20.91	-0.361
21.03	-0.392	20.97	-0.361
21.1	-0.392	21.04	-0.362
21.16	-0.392	21.11	-0.362
21.23	-0.393	21.17	-0.363
21.3	-0.393	21.24	-0.363
21.36	-0.393	21.31	-0.363
21.43	-0.393	21.37	-0.363
21.5	-0.393	21.44	-0.363
21.56	-0.393	21.51	-0.363
21.63	-0.393	21.57	-0.363
21.69	-0.394	21.64	-0.364
21.76	-0.394	21.71	-0.364
21.83	-0.394	21.77	-0.365
21.89	-0.395	21.84	-0.365
21.96	-0.395	21.91	-0.366
22.03	-0.395	21.97	-0.366
22.09	-0.395	22.04	-0.366
22.16	-0.395	22.1	-0.366
22.23	-0.395	22.17	-0.366
22.29	-0.395	22.24	-0.366
22.36	-0.396	22.3	-0.366
22.43	-0.396	22.37	-0.367
22.49	-0.396	22.44	-0.367
22.56	-0.396	22.5	-0.368
22.63	-0.397	22.57	-0.368
22.69	-0.397	22.64	-0.368
22.76	-0.397	22.7	-0.368
22.82	-0.397	22.77	-0.368
22.89	-0.397	22.84	-0.368
22.96	-0.398	22.9	-0.369
23.02	-0.398	22.97	-0.369
23.09	-0.398	23.03	-0.369
23.16	-0.398	23.1	-0.369
23.22	-0.398	23.17	-0.37
23.29	-0.399	23.23	-0.37
23.36	-0.399	23.3	-0.37
23.42	-0.399	23.37	-0.37
23.49	-0.399	23.43	-0.371
23.56	-0.4	23.5	-0.371
23.62	-0.4	23.57	-0.371
23.69	-0.4	23.63	-0.372
23.76	-0.4	23.7	-0.372
23.82	-0.4	23.77	-0.372
23.89	-0.4	23.83	-0.372
23.95	-0.4	23.9	-0.372
24.02	-0.401	23.96	-0.373
24.09	-0.401	24.03	-0.374
24.15	-0.401	24.1	-0.374
24.22	-0.401	24.16	-0.374
24.29	-0.401	24.23	-0.374
24.35	-0.402	24.3	-0.374
24.42	-0.402	24.36	-0.374
24.49	-0.402	24.43	-0.375
24.55	-0.402	24.5	-0.375
24.62	-0.403	24.56	-0.375
24.68	-0.403	24.63	-0.375
24.75	-0.403	24.7	-0.375
24.82	-0.403	24.76	-0.376
24.88	-0.403	24.83	-0.376
24.95	-0.403	24.9	-0.377
25.02	-0.403	24.96	-0.377
25.08	-0.403	25.03	-0.377
25.15	-0.404	25.09	-0.377
25.22	-0.404	25.16	-0.377
25.28	-0.404	25.23	-0.378
25.35	-0.404	25.29	-0.378
25.42	-0.405	25.36	-0.378
25.48	-0.405	25.43	-0.378
25.55	-0.405	25.49	-0.379
25.62	-0.405	25.56	-0.379
25.68	-0.405	25.63	-0.38
25.75	-0.405	25.69	-0.38
25.82	-0.406	25.76	-0.38
25.88	-0.406	25.82	-0.38
25.95	-0.406	25.89	-0.38
26.02	-0.406	25.96	-0.38
26.08	-0.406	26.02	-0.381
26.15	-0.407	26.09	-0.381
26.22	-0.407	26.16	-0.382
26.28	-0.407	26.22	-0.382
26.35	-0.407	26.29	-0.382
26.41	-0.407	26.36	-0.382
26.48	-0.407	26.42	-0.382
26.55	-0.407	26.49	-0.382
26.61	-0.407	26.56	-0.383
26.68	-0.407	26.62	-0.383
26.75	-0.407	26.69	-0.383
26.81	-0.408	26.76	-0.383
26.88	-0.408	26.82	-0.383
26.95	-0.408	26.89	-0.384
27.01	-0.408	26.95	-0.384
27.08	-0.408	27.02	-0.385
27.15	-0.408	27.09	-0.385
27.21	-0.409	27.15	-0.385
27.28	-0.409	27.22	-0.385
27.35	-0.409	27.29	-0.385
27.41	-0.409	27.35	-0.386
27.48	-0.409	27.42	-0.386
27.55	-0.409	27.49	-0.386
27.61	-0.409	27.55	-0.387
27.68	-0.41	27.62	-0.387
27.75	-0.41	27.69	-0.387
27.81	-0.41	27.75	-0.388
27.88	-0.41	27.82	-0.388
27.95	-0.41	27.89	-0.388
28.01	-0.41	27.95	-0.388
28.08	-0.41	28.02	-0.388
28.15	-0.41	28.09	-0.388
28.21	-0.41	28.15	-0.389
28.28	-0.411	28.22	-0.389
28.34	-0.411	28.28	-0.389
28.41	-0.411	28.35	-0.39
28.48	-0.411	28.42	-0.39
28.54	-0.411	28.48	-0.39
28.61	-0.411	28.55	-0.391
28.68	-0.411	28.62	-0.391
28.74	-0.411	28.68	-0.391
28.81	-0.412	28.75	-0.391
28.88	-0.412	28.82	-0.391
28.94	-0.412	28.88	-0.391
29.01	-0.412	28.95	-0.392
29.08	-0.412	29.02	-0.392
29.14	-0.413	29.08	-0.392
29.21	-0.414	29.15	-0.392
29.28	-0.415	29.21	-0.393
29.34	-0.416	29.28	-0.393
29.41	-0.417	29.35	-0.393
29.48	-0.416	29.42	-0.394
29.54	-0.416	29.48	-0.394
29.61	-0.416	29.55	-0.394
29.68	-0.416	29.61	-0.394
29.74	-0.416	29.68	-0.394
29.81	-0.416	29.75	-0.394
29.88	-0.416	29.81	-0.395
29.94	-0.416	29.88	-0.395
30.01	-0.416	29.95	-0.395
30.07	-0.416	30.01	-0.395
30.14	-0.416	30.08	-0.395
30.21	-0.416	30.15	-0.396
30.28	-0.416	30.21	-0.396
30.34	-0.416	30.28	-0.396
30.41	-0.416	30.35	-0.396
30.48	-0.416	30.41	-0.396
30.54	-0.416	30.48	-0.397
30.61	-0.416	30.54	-0.397
30.67	-0.416	30.61	-0.397
30.74	-0.416	30.68	-0.398
30.81	-0.416	30.75	-0.398
30.87	-0.416	30.81	-0.398
30.94	-0.416	30.88	-0.398
31.01	-0.416	30.94	-0.398
31.07	-0.416	31.01	-0.398
31.14	-0.416	31.08	-0.398
31.21	-0.416	31.14	-0.399
31.27	-0.416	31.21	-0.399
31.34	-0.416	31.28	-0.399
31.41	-0.416	31.34	-0.399
31.48	-0.416	31.41	-0.399
31.54	-0.417	31.48	-0.4
31.61	-0.417	31.54	-0.4
31.67	-0.417	31.61	-0.401
31.74	-0.417	31.68	-0.401
31.81	-0.417	31.74	-0.401
31.88	-0.417	31.81	-0.401
31.94	-0.417	31.88	-0.401
32.01	-0.417	31.94	-0.401
32.07	-0.417	32.01	-0.401
32.14	-0.417	32.08	-0.402
32.21	-0.417	32.14	-0.402
32.27	-0.418	32.21	-0.402
32.34	-0.418	32.27	-0.403
32.41	-0.418	32.34	-0.403
32.47	-0.418	32.41	-0.403
32.54	-0.418	32.47	-0.403
32.61	-0.418	32.54	-0.403
32.67	-0.418	32.61	-0.403
32.74	-0.418	32.67	-0.404
32.81	-0.418	32.74	-0.404
32.87	-0.418	32.81	-0.404
32.94	-0.419	32.87	-0.405
33.01	-0.419	32.94	-0.405
33.07	-0.419	33.01	-0.405
33.14	-0.419	33.07	-0.405
33.21	-0.419	33.14	-0.405
33.27	-0.419	33.21	-0.405
33.34	-0.419	33.27	-0.405
33.41	-0.419	33.34	-0.406
33.47	-0.42	33.41	-0.406
33.54	-0.42	33.47	-0.406
33.61	-0.42	33.54	-0.406
33.67	-0.42	33.6	-0.406
33.74	-0.42	33.67	-0.406
33.81	-0.42	33.74	-0.407
33.87	-0.42	33.8	-0.407
33.94	-0.42	33.87	-0.407
34.01	-0.42	33.94	-0.407
34.07	-0.42	34	-0.407
34.14	-0.42	34.07	-0.407
34.21	-0.42	34.14	-0.408
34.27	-0.42	34.2	-0.408
34.34	-0.421	34.27	-0.408
34.41	-0.421	34.34	-0.408
34.47	-0.421	34.4	-0.408
34.54	-0.421	34.47	-0.409
34.61	-0.421	34.54	-0.409
34.67	-0.421	34.6	-0.409
34.74	-0.421	34.67	-0.409
34.81	-0.421	34.74	-0.409
34.87	-0.421	34.8	-0.41
34.94	-0.421	34.87	-0.41
35.01	-0.421	34.94	-0.41
35.07	-0.421	35	-0.41
35.14	-0.421	35.07	-0.41
35.21	-0.421	35.14	-0.41
35.27	-0.422	35.2	-0.41
35.34	-0.422	35.27	-0.411
35.41	-0.422	35.34	-0.411
35.47	-0.422	35.4	-0.411
35.54	-0.422	35.47	-0.411
35.61	-0.422	35.54	-0.411
35.67	-0.422	35.6	-0.412
35.74	-0.422	35.67	-0.412
35.81	-0.423	35.74	-0.412
35.87	-0.423	35.8	-0.412
35.94	-0.423	35.87	-0.412
36.01	-0.423	35.93	-0.412
36.07	-0.423	36	-0.412
36.14	-0.423	36.07	-0.413
36.21	-0.423	36.13	-0.413
36.27	-0.423	36.2	-0.413
36.34	-0.423	36.27	-0.413
36.41	-0.423	36.33	-0.413
36.47	-0.423	36.4	-0.413
36.54	-0.423	36.47	-0.414
36.61	-0.423	36.53	-0.414
36.68	-0.423	36.6	-0.414
36.74	-0.424	36.67	-0.414
36.81	-0.424	36.73	-0.414
36.87	-0.424	36.8	-0.414
36.94	-0.424	36.87	-0.414
37.01	-0.424	36.93	-0.414
37.07	-0.424	37	-0.414
37.14	-0.424	37.07	-0.414
37.21	-0.424	37.13	-0.415
37.27	-0.424	37.2	-0.415
37.34	-0.425	37.27	-0.415
37.41	-0.425	37.33	-0.415
37.47	-0.425	37.4	-0.415
37.54	-0.425	37.47	-0.415
37.61	-0.425	37.53	-0.416
37.67	-0.425	37.6	-0.416
37.74	-0.425	37.67	-0.416
37.81	-0.426	37.73	-0.416
37.87	-0.426	37.8	-0.416
37.94	-0.426	37.87	-0.416
38.01	-0.426	37.93	-0.417
38.07	-0.426	38	-0.417
38.14	-0.426	38.07	-0.417
38.21	-0.426	38.13	-0.417
38.28	-0.426	38.2	-0.417
38.34	-0.426	38.27	-0.417
38.41	-0.426	38.33	-0.417
38.47	-0.427	38.4	-0.417
38.54	-0.427	38.47	-0.417
38.61	-0.427	38.53	-0.418
38.68	-0.427	38.6	-0.418
38.74	-0.427	38.67	-0.418
38.81	-0.427	38.73	-0.418
38.88	-0.427	38.8	-0.418
38.94	-0.427	38.87	-0.418
39.01	-0.427	38.93	-0.418
39.07	-0.427	39	-0.418
39.14	-0.427	39.07	-0.419
39.21	-0.427	39.13	-0.419
39.28	-0.427	39.2	-0.419
39.34	-0.428	39.27	-0.419
39.41	-0.428	39.33	-0.419
39.48	-0.428	39.4	-0.419
39.54	-0.428	39.47	-0.419
39.61	-0.428	39.53	-0.419
39.68	-0.428	39.6	-0.419
39.74	-0.428	39.67	-0.42
39.81	-0.428	39.73	-0.42
39.88	-0.428	39.8	-0.42
39.94	-0.428	39.87	-0.42
40.01	-0.428	39.93	-0.42
40.08	-0.428	40	-0.42
40.14	-0.428	40.07	-0.42
40.21	-0.428	40.13	-0.42
40.28	-0.428	40.2	-0.421
40.34	-0.428	40.27	-0.421
40.41	-0.428	40.33	-0.421
40.48	-0.428	40.4	-0.421
40.54	-0.429	40.47	-0.421
40.61	-0.429	40.53	-0.421
40.68	-0.429	40.6	-0.421
40.74	-0.429	40.67	-0.421
40.81	-0.429	40.73	-0.422
40.88	-0.429	40.8	-0.422
40.94	-0.429	40.87	-0.422
41.01	-0.429	40.93	-0.422
41.08	-0.429	41	-0.422
41.14	-0.429	41.07	-0.422
41.21	-0.429	41.13	-0.422
41.28	-0.429	41.2	-0.422
41.34	-0.429	41.27	-0.422
41.41	-0.429	41.33	-0.422
41.48	-0.429	41.4	-0.422
41.55	-0.429	41.47	-0.423
41.61	-0.43	41.53	-0.423
41.68	-0.43	41.6	-0.423
41.74	-0.43	41.67	-0.423
41.81	-0.43	41.73	-0.423
41.88	-0.43	41.8	-0.423
41.95	-0.43	41.87	-0.423
42.01	-0.43	41.93	-0.423
42.08	-0.43	42	-0.423
42.14	-0.43	42.07	-0.423
42.21	-0.43	42.13	-0.423
42.28	-0.43	42.2	-0.424
42.34	-0.43	42.27	-0.424
42.41	-0.43	42.33	-0.424
42.48	-0.43	42.4	-0.424
42.54	-0.43	42.47	-0.424
42.61	-0.43	42.53	-0.424
42.68	-0.431	42.6	-0.424
42.75	-0.431	42.67	-0.425
42.81	-0.431	42.73	-0.425
42.88	-0.431	42.8	-0.425
42.95	-0.431	42.87	-0.425
43.01	-0.431	42.93	-0.425
43.08	-0.431	43	-0.425
43.15	-0.431	43.07	-0.425
43.21	-0.431	43.13	-0.425
43.28	-0.431	43.2	-0.425
43.35	-0.431	43.27	-0.426
43.41	-0.431	43.33	-0.426
43.48	-0.431	43.4	-0.426
43.55	-0.432	43.47	-0.426
43.61	-0.432	43.54	-0.426
43.68	-0.432	43.6	-0.426
43.75	-0.432	43.67	-0.426
43.81	-0.432	43.74	-0.426
43.88	-0.432	43.8	-0.426
43.95	-0.432	43.87	-0.426
44.01	-0.432	43.93	-0.426
44.08	-0.432	44	-0.426
44.15	-0.432	44.07	-0.426
44.21	-0.432	44.13	-0.427
44.28	-0.432	44.2	-0.427
44.35	-0.432	44.27	-0.427
44.41	-0.433	44.33	-0.428
44.48	-0.433	44.4	-0.428
44.55	-0.433	44.47	-0.428
44.61	-0.433	44.53	-0.428
44.68	-0.433	44.6	-0.428
44.75	-0.433	44.67	-0.428
44.81	-0.433	44.73	-0.428
44.88	-0.433	44.8	-0.428
44.95	-0.433	44.87	-0.428
45.01	-0.433	44.93	-0.428
45.08	-0.433	45	-0.428
45.15	-0.433	45.07	-0.428
45.21	-0.433	45.14	-0.428
45.28	-0.433	45.2	-0.428
45.35	-0.434	45.27	-0.428
45.41	-0.434	45.33	-0.429
45.48	-0.434	45.4	-0.429
45.55	-0.434	45.47	-0.429
45.62	-0.434	45.54	-0.429
45.68	-0.434	45.6	-0.429
45.75	-0.434	45.67	-0.429
45.82	-0.434	45.74	-0.429
45.88	-0.434	45.8	-0.429
45.95	-0.434	45.87	-0.429
46.02	-0.434	45.94	-0.429
46.08	-0.434	46	-0.43
46.15	-0.434	46.07	-0.43
46.22	-0.435	46.14	-0.43
46.28	-0.435	46.2	-0.43
46.35	-0.435	46.27	-0.43
46.42	-0.435	46.34	-0.43
46.48	-0.435	46.4	-0.43
46.55	-0.435	46.47	-0.43
46.62	-0.435	46.54	-0.43
46.68	-0.435	46.6	-0.43
46.75	-0.435	46.67	-0.43
46.82	-0.435	46.74	-0.43
46.88	-0.435	46.8	-0.43
46.95	-0.435	46.87	-0.431
47.02	-0.435	46.94	-0.431
47.08	-0.435	47	-0.431
47.15	-0.436	47.07	-0.431
47.22	-0.436	47.14	-0.431
47.28	-0.436	47.2	-0.431
47.35	-0.436	47.27	-0.431
47.42	-0.436	47.34	-0.431
47.48	-0.436	47.4	-0.431
47.55	-0.436	47.47	-0.432
47.62	-0.436	47.54	-0.432
47.68	-0.436	47.6	-0.432
47.75	-0.437	47.67	-0.432
47.82	-0.437	47.74	-0.432
47.88	-0.437	47.8	-0.432
47.95	-0.437	47.87	-0.432
48.02	-0.437	47.94	-0.432
48.08	-0.437	48	-0.432
48.15	-0.437	48.07	-0.432
48.22	-0.437	48.14	-0.433
48.28	-0.437	48.2	-0.433
48.35	-0.437	48.27	-0.433
48.42	-0.437	48.34	-0.433
48.48	-0.437	48.4	-0.433
48.55	-0.437	48.47	-0.433
48.62	-0.438	48.54	-0.433
48.69	-0.438	48.6	-0.433
48.75	-0.438	48.67	-0.434
48.82	-0.438	48.74	-0.434
48.88	-0.438	48.8	-0.434
48.95	-0.438	48.87	-0.434
49.02	-0.438	48.94	-0.434
49.08	-0.438	49	-0.434
49.15	-0.438	49.07	-0.434
49.22	-0.438	49.14	-0.434
49.28	-0.439	49.2	-0.434
49.35	-0.439	49.27	-0.434
49.42	-0.439	49.34	-0.435
49.49	-0.439	49.41	-0.435
49.55	-0.439	49.47	-0.435
49.62	-0.439	49.54	-0.435
49.69	-0.439	49.6	-0.435
49.75	-0.439	49.67	-0.435
49.82	-0.439	49.74	-0.435
49.89	-0.44	49.8	-0.435
49.95	-0.44	49.87	-0.435
50.02	-0.44	49.94	-0.435
50.09	-0.44	50	-0.435
50.15	-0.44	50.07	-0.435
50.22	-0.44	50.14	-0.435
50.29	-0.44	50.21	-0.435
50.35	-0.44	50.27	-0.436
50.42	-0.44	50.34	-0.436
50.49	-0.44	50.41	-0.436
50.55	-0.44	50.47	-0.436
50.62	-0.44	50.54	-0.436
50.69	-0.44	50.6	-0.436
50.75	-0.44	50.67	-0.436
50.82	-0.441	50.74	-0.436
50.89	-0.441	50.81	-0.436
50.95	-0.441	50.87	-0.436
51.02	-0.441	50.94	-0.436
51.09	-0.441	51.01	-0.436
51.15	-0.441	51.07	-0.436
51.22	-0.441	51.14	-0.437
51.29	-0.441	51.21	-0.437
51.35	-0.441	51.27	-0.437
51.42	-0.441	51.34	-0.437
51.49	-0.441	51.41	-0.437
51.55	-0.442	51.47	-0.437
51.62	-0.442	51.54	-0.437
51.69	-0.442	51.61	-0.437
51.75	-0.442	51.67	-0.437
51.82	-0.442	51.74	-0.437
51.89	-0.442	51.81	-0.438
51.95	-0.442	51.87	-0.438
52.02	-0.442	51.94	-0.438
52.09	-0.442	52.01	-0.438
52.15	-0.442	52.07	-0.438
52.22	-0.442	52.14	-0.438
52.29	-0.442	52.21	-0.438
52.35	-0.442	52.27	-0.438
52.42	-0.442	52.34	-0.439
52.49	-0.442	52.41	-0.439
52.55	-0.443	52.47	-0.439
52.62	-0.443	52.54	-0.439
52.69	-0.443	52.61	-0.439
52.75	-0.443	52.67	-0.439
52.82	-0.443	52.74	-0.439
52.89	-0.443	52.81	-0.439
52.95	-0.443	52.87	-0.439
53.02	-0.443	52.94	-0.439
53.09	-0.443	53.01	-0.439
53.15	-0.443	53.07	-0.439
53.22	-0.444	53.14	-0.44
53.29	-0.444	53.21	-0.44
53.35	-0.444	53.27	-0.44
53.42	-0.444	53.34	-0.44
53.49	-0.444	53.41	-0.44
53.55	-0.444	53.47	-0.44
53.62	-0.444	53.54	-0.44
53.69	-0.444	53.61	-0.44
53.75	-0.444	53.67	-0.44
53.82	-0.444	53.74	-0.44
53.89	-0.444	53.81	-0.44
53.96	-0.444	53.87	-0.44
54.02	-0.445	53.94	-0.44
54.09	-0.445	54.01	-0.441
54.16	-0.445	54.07	-0.441
54.22	-0.445	54.14	-0.441
54.29	-0.445	54.21	-0.441
54.36	-0.445	54.28	-0.441
54.42	-0.445	54.34	-0.441
54.49	-0.445	54.41	-0.441
54.56	-0.445	54.48	-0.441
54.62	-0.445	54.54	-0.441
54.69	-0.445	54.61	-0.441
54.76	-0.445	54.68	-0.441
54.82	-0.445	54.74	-0.441
54.89	-0.446	54.81	-0.441
54.95	-0.446	54.88	-0.442
55.02	-0.446	54.94	-0.442
55.09	-0.446	55.01	-0.442
55.16	-0.446	55.07	-0.442
55.22	-0.446	55.14	-0.442
55.29	-0.446	55.21	-0.442
55.35	-0.446	55.28	-0.442
55.42	-0.446	55.34	-0.442
55.49	-0.447	55.41	-0.443
55.56	-0.447	55.48	-0.443
55.62	-0.447	55.54	-0.443
55.69	-0.447	55.61	-0.443
55.76	-0.447	55.68	-0.443
55.82	-0.447	55.74	-0.443
55.89	-0.447	55.81	-0.443
55.96	-0.447	55.88	-0.444
56.02	-0.447	55.94	-0.444
56.09	-0.447	56.01	-0.444
56.16	-0.447	56.08	-0.444
56.22	-0.447	56.14	-0.444
56.29	-0.447	56.21	-0.444
56.36	-0.448	56.28	-0.444
56.42	-0.448	56.34	-0.444
56.49	-0.448	56.41	-0.444
56.56	-0.448	56.48	-0.444
56.62	-0.448	56.54	-0.444
56.69	-0.448	56.61	-0.445
56.76	-0.448	56.68	-0.445
56.82	-0.448	56.74	-0.445
56.89	-0.448	56.81	-0.445
56.96	-0.448	56.88	-0.445
57.02	-0.448	56.94	-0.445
57.09	-0.448	57.01	-0.445
57.16	-0.448	57.08	-0.445
57.22	-0.449	57.14	-0.445
57.29	-0.449	57.21	-0.445
57.36	-0.449	57.28	-0.445
57.42	-0.449	57.34	-0.446
57.49	-0.449	57.41	-0.446
57.56	-0.449	57.48	-0.446
57.62	-0.449	57.54	-0.446
57.69	-0.449	57.61	-0.446
57.76	-0.449	57.68	-0.446
57.82	-0.449	57.74	-0.446
57.89	-0.449	57.81	-0.446
57.96	-0.45	57.88	-0.446
58.02	-0.45	57.94	-0.446
58.09	-0.45	58.01	-0.446
58.16	-0.45	58.08	-0.446
58.23	-0.45	58.14	-0.446
58.29	-0.45	58.21	-0.446
58.36	-0.451	58.28	-0.447
58.43	-0.451	58.35	-0.447
58.49	-0.451	58.41	-0.447
58.56	-0.451	58.48	-0.447
58.63	-0.451	58.55	-0.447
58.69	-0.451	58.61	-0.447
58.76	-0.451	58.68	-0.447
58.83	-0.451	58.75	-0.447
58.89	-0.451	58.81	-0.447
58.96	-0.451	58.88	-0.447
59.02	-0.451	58.95	-0.447
59.09	-0.451	59.01	-0.447
59.16	-0.451	59.08	-0.448
59.22	-0.451	59.15	-0.448
59.29	-0.451	59.21	-0.448
59.36	-0.452	59.28	-0.448
59.43	-0.452	59.35	-0.448
59.49	-0.452	59.41	-0.448
59.56	-0.452	59.48	-0.448
59.63	-0.452	59.55	-0.448
59.69	-0.452	59.61	-0.448
59.76	-0.452	59.68	-0.448
59.83	-0.452	59.75	-0.448
59.89	-0.452	59.81	-0.449
59.96	-0.453	59.88	-0.449
