# Supplementary material for: Stimuli-responsive mechanically interlocked polymer wrinkles
Source: Nat Commun. 2024 Jul 9;15:5760. doi: 10.1038/s41467-024-49750-8 (PMC11233622; doi:10.1038/s41467-024-49750-8)
Supplement: Supplementary file 3 — Source data [file 41467_2024_49750_MOESM3_ESM.zip › Source data/Supplementary Fig. 46.xlsx]

## Sheet: Sheet1
	Young's modulus(MPa)	Yielding stress (MPa)
0.5 mm/min	5.08	0.66
5 mm/min	8.44	1
50 mm/min	46.26	1.83
100 mm/min	87	4.37
500 mm/min	97.96	6.23
