# Supplementary material for: Stimuli-responsive mechanically interlocked polymer wrinkles
Source: Nat Commun. 2024 Jul 9;15:5760. doi: 10.1038/s41467-024-49750-8 (PMC11233622; doi:10.1038/s41467-024-49750-8)
Supplement: Supplementary file 3 — Source data [file 41467_2024_49750_MOESM3_ESM.zip › Source data/Supplementary Fig. 47.xlsx]

## Sheet: Sheet1
Strain (%)	Energy dissipation (MJ/m3)	Damping capacity (%)
50	1.984	92.5
100	3.921	92.9
150	5.799	92.2
200	8.629	90.9
250	10.257	89.2
300	12.762	87
350	16.073	87.6
