# Supplementary material for: Stimuli-responsive mechanically interlocked polymer wrinkles
Source: Nat Commun. 2024 Jul 9;15:5760. doi: 10.1038/s41467-024-49750-8 (PMC11233622; doi:10.1038/s41467-024-49750-8)
Supplement: Supplementary file 3 — Source data [file 41467_2024_49750_MOESM3_ESM.zip › Source data/Supplementary Fig. 48.xlsx]

## Sheet: Fig.S32a
Strain (%）	Stress (MPa)
0.0014	0.0063
1.3502	0.1405
2.864	0.2453
4.3508	0.338
5.7889	0.4109
7.2472	0.4782
8.6758	0.5243
10.1153	0.569
11.575	0.6071
13.0009	0.6324
14.4634	0.6627
15.8744	0.6779
17.3233	0.7035
18.7668	0.7226
20.209	0.7384
21.6511	0.7532
23.0757	0.7622
24.5381	0.7816
25.9775	0.7927
27.4332	0.8064
28.8699	0.8148
30.2945	0.8208
31.7421	0.8323
33.1964	0.8419
34.6331	0.8503
36.0604	0.8594
37.4958	0.867
38.942	0.8758
40.3747	0.8774
41.8384	0.8899
43.2657	0.892
44.7227	0.9003
46.154	0.904
47.5894	0.9103
49.0559	0.9206
50.4818	0.9226
51.951	0.9311
53.3742	0.9339
54.8177	0.9394
56.2504	0.9448
57.6872	0.9503
59.1279	0.9569
60.5687	0.9635
62.0149	0.9691
63.4611	0.9763
64.8884	0.9792
66.3427	0.987
67.7808	0.99
69.2338	0.9959
70.6665	0.9995
72.1167	1.0069
73.5629	1.012
74.9888	1.0153
76.435	1.0212
77.8569	1.0246
79.3166	1.0331
80.752	1.038
82.2009	1.0435
83.6268	1.0467
85.069	1.0524
86.5287	1.059
87.9695	1.0639
89.4373	1.0713
90.8578	1.0747
92.3013	1.0801
93.7367	1.0849
95.1721	1.0896
96.6305	1.0972
98.0672	1.1031
99.4999	1.1072
100.015	1.1095
100.043	1.1094
100.369	1.1124
99.2715	0.9161
97.5117	0.7936
95.9858	0.7329
94.5166	0.6834
93.0731	0.6419
91.631	0.6036
90.178	0.5678
88.7642	0.5395
87.2977	0.5062
85.8732	0.48
84.4121	0.4509
82.9848	0.4265
81.5359	0.4004
80.0965	0.3771
78.653	0.3533
77.1946	0.3282
75.7674	0.3072
74.3212	0.286
72.8939	0.2675
71.4504	0.2469
70.0001	0.2251
68.5688	0.2064
67.1239	0.1862
65.6913	0.1675
64.2572	0.1478
62.7908	0.1249
61.3635	0.1074
59.9078	0.086
58.4711	0.0667
57.0249	0.0479
55.5841	0.0297
54.1487	0.0123
52.6876	-0.0077
51.2685	-0.0182
49.8114	-0.0349
48.3909	-0.0407
46.9366	-0.0454
45.4958	-0.0441
44.0577	-0.0418
42.6088	-0.0391
41.1788	-0.0362
39.7124	-0.0345
38.2824	-0.0316
36.8389	-0.0317
35.4008	-0.0302
33.9654	-0.0305
32.5165	-0.0292
31.0757	-0.028
29.6322	-0.0269
28.1955	-0.0269
26.7763	-0.0261
25.3098	-0.0255
23.8785	-0.0249
22.4229	-0.0238
20.9969	-0.0235
19.5426	-0.0238
18.0978	-0.0242
16.6624	-0.0241
15.2148	-0.0233
13.7727	-0.0256
12.3319	-0.0242
10.9006	-0.0252
9.4719	-0.0242
8.0136	-0.0249
6.5714	-0.0259
5.1225	-0.0251
3.6925	-0.0252
2.2572	-0.0239
0.7974	-0.025
-0.0108	-0.0248

## Sheet: Fig.S32b
Strain (%）	Stress (MPa)
0.0023	0.6515
2.3029	5.9237
4.9737	10.2706
7.4931	12.2277
9.9823	13.2193
12.4482	13.7276
14.9257	13.863
17.4405	14.0234
19.918	13.9638
22.4095	13.9005
24.8871	13.791
27.3646	13.6741
29.8607	13.5806
32.3336	13.4052
34.8601	13.3209
37.291	13.0958
39.8011	13.0549
42.2647	12.8756
44.7446	12.7495
47.2361	12.608
49.7113	12.4625
52.1795	12.3318
54.6873	12.2328
57.1532	12.1478
59.6633	12.0342
62.1292	11.8938
64.6207	11.809
67.1145	11.7063
69.6013	11.6421
72.0905	11.5466
74.5541	11.4328
77.0432	11.3769
79.5021	11.2533
82.0076	11.2731
84.4828	11.1907
86.9906	11.1599
89.4518	11.0727
91.934	11.017
94.4558	11.0081
96.9194	10.9275
99.4458	10.9474
100.023	10.9081
100.07	10.9013
100.622	10.8332
98.7915	7.526
95.7225	4.5578
93.1123	3.2045
90.5788	2.1756
88.078	1.3626
85.5935	0.6686
83.0997	0.0445
80.6175	-0.4654
78.1074	-0.7563
75.6461	-0.5717
73.1453	-0.3492
70.6957	-0.2055
68.1996	-0.1288
65.7058	-0.0749
63.2282	-0.0375
60.739	-0.0107

## Sheet: Fig.S32c
	Energy dissipation (MJ/m3)	Damping capacity (%)
control-1	3.52	80
control-2	11.48	95
