# Supplementary material for: Stimuli-responsive mechanically interlocked polymer wrinkles
Source: Nat Commun. 2024 Jul 9;15:5760. doi: 10.1038/s41467-024-49750-8 (PMC11233622; doi:10.1038/s41467-024-49750-8)
Supplement: Supplementary file 3 — Source data [file 41467_2024_49750_MOESM3_ESM.zip › Source data/Supplementary Fig. 49.xlsx]

## Sheet: Fig.S33a
with irradiation		without irradiation
Strain (%）	Stress (MPa)	Strain (%）	Stress (MPa)
0	0.0039	0	0.0394
0.0473	0.0066	0.0781	0.0459
0.4429	0.1097	0.3892	0.154
1.0027	0.52	0.7262	0.3846
1.6222	1.059	1.072	0.6204
2.2741	1.5709	1.4221	0.8057
2.8886	1.9709	1.7606	0.9412
3.5057	2.2524	2.0991	1.0424
4.1078	2.4665	2.4319	1.1247
4.6925	2.6376	2.7574	1.1951
5.2523	2.7736	3.0814	1.2558
5.8071	2.88	3.3968	1.3081
6.3669	2.978	3.7122	1.3509
6.9193	3.0705	4.029	1.3915
7.4517	3.1475	4.3487	1.4346
7.9817	3.2126	4.638	1.4652
8.5017	3.2651	4.9563	1.4929
9.054	3.3249	5.2529	1.5214
9.589	3.3912	5.5827	1.5524
10.1289	3.4512	5.8923	1.5876
10.6688	3.5094	6.2048	1.6164
11.1913	3.5565	6.51	1.6419
11.7163	3.5928	6.8037	1.6586
12.2686	3.6309	7.1061	1.672
12.7737	3.6811	7.4229	1.6905
13.3012	3.6997	7.7383	1.7213
13.8435	3.7337	8.045	1.7463
14.3859	3.7794	8.3502	1.7651
14.9209	3.8247	8.6569	1.7799
15.4483	3.8559	8.9723	1.7955
15.9982	3.8873	9.305	1.8225
16.5058	3.9185	9.6059	1.8453
17.0307	3.9312	9.8895	1.8501
17.5483	3.9416	10.1759	1.84
18.1205	3.9707	10.4913	1.8425
18.6505	4.0126	10.8327	1.8701
19.1755	4.0336	11.138	1.8988
19.683	4.0406	11.4519	1.9152
20.2179	4.0431	11.7586	1.9215
20.8002	4.0784	12.0638	1.9278
21.3127	4.1216	12.3662	1.9325
21.8178	4.123	12.6758	1.94
22.3079	4.1069	12.981	1.9508
22.8279	4.0943	13.2863	1.9551
23.4275	4.1293	13.6002	1.9639
23.9675	4.1908	13.9112	1.9737
24.4949	4.2163	14.2266	1.9849
25.0249	4.2169	14.5391	1.996
25.5449	4.2175	14.8501	2.0025
26.0723	4.2159	15.1539	2.0074
26.5973	4.2171	15.4563	2.0062
27.1372	4.231	15.7673	2.012
27.6572	4.245	16.0726	2.0195
28.1922	4.2554	16.385	2.0264
28.7296	4.2679	16.6874	2.0321
29.267	4.2835	17.0013	2.0352
29.797	4.2961	17.3138	2.0441
30.317	4.2982	17.6321	2.0549
30.842	4.2968	17.9272	2.0587
31.3744	4.2977	18.2397	2.0591
31.9019	4.3062	18.5391	2.0583
32.4368	4.3133	18.8516	2.0635
32.9643	4.3219	19.1598	2.0699
33.4967	4.3281	19.4809	2.0792
34.0217	4.3291	19.7934	2.0893
34.5492	4.3312	20.09	2.0882
35.1015	4.338	20.3851	2.0842
35.6339	4.3579	20.6961	2.0791
36.1564	4.3635	21.013	2.0871
36.6864	4.3612	21.324	2.0973
37.2213	4.3606	21.6336	2.1032
37.7587	4.3677	21.9403	2.1063
38.2887	4.3724	22.2571	2.1082
38.8311	4.3764	22.5797	2.119
39.3387	4.3727	22.8821	2.1235
39.8612	4.3622	23.1671	2.1166
40.3787	4.352	23.4492	2.1025
40.9285	4.3583	23.7602	2.0945
41.461	4.3755	24.0958	2.1093
41.9835	4.3813	24.4098	2.1272
42.5109	4.3795	24.7179	2.1333
43.0309	4.372	25.0289	2.1337
43.6082	4.3804	25.3356	2.1321
44.1406	4.4057	25.6438	2.1329
44.6482	4.406	25.9505	2.1307
45.1334	4.3817	26.2572	2.1327
45.6409	4.3492	26.5624	2.1317
46.2281	4.357	26.872	2.1322
46.7605	4.3927	27.183	2.1355
47.293	4.4049	27.497	2.1371
47.8304	4.4048	27.8037	2.1388
48.3653	4.4033	28.1118	2.1374
48.8928	4.4034	28.4141	2.1371
49.4178	4.3971	28.7223	2.1363
49.9552	4.3942	29.0362	2.137
50.4827	4.394	29.3473	2.1418
51.0027	4.3897	29.6597	2.145
51.5252	4.3829	29.9606	2.1465
52.0775	4.3808	30.2702	2.1444
52.595	4.3866	30.5827	2.1434
53.1225	4.3811	30.8952	2.1474
53.6599	4.3821	31.1744	2.141
54.1799	4.3845	31.4869	2.1353
54.7173	4.382	31.7892	2.1339
55.2573	4.3845	32.1119	2.1395
55.7822	4.3826	32.4258	2.1471
56.3097	4.3814	32.7484	2.1532
56.8397	4.3804	33.058	2.1583
57.3622	4.3782	33.3545	2.1529
57.9145	4.3782	33.6482	2.1426
58.4395	4.3836	33.9607	2.1367
58.9371	4.3744	34.2804	2.1429
59.482	4.3658	34.59	2.1499
60.0119	4.3659	34.9039	2.1509
60.5693	4.3758	35.2092	2.1507
61.1042	4.3811	35.5159	2.1476
61.664	4.3891	35.8472	2.1514
62.1641	4.3868	36.1539	2.1579
62.6592	4.3639	36.4519	2.1545
63.1693	4.3384	36.7325	2.1428
63.7191	4.3314	37.0421	2.1334
64.2615	4.3452	37.3763	2.1416
64.799	4.3526	37.6859	2.1558
65.3239	4.3559	37.9926	2.1568
65.8464	4.348	38.3022	2.1557
66.4212	4.349	38.6016	2.1517
66.9785	4.3693	38.9025	2.1484
67.4786	4.3688	39.2107	2.1473
67.9638	4.3456	39.5217	2.1476
68.4738	4.316	39.827	2.1492
69.0461	4.317	40.1409	2.1488
69.5934	4.3412	40.4505	2.1523
70.1234	4.3508	40.7601	2.1535
70.6583	4.3505	41.0711	2.1545
71.1783	4.3423	41.3807	2.1558
71.7008	4.3341	41.6859	2.1541
72.2233	4.329	41.9912	2.1525
72.7583	4.3266	42.3066	2.1527
73.2957	4.3329	42.6133	2.1528
73.8256	4.3331	42.9301	2.154
74.363	4.3358	43.231	2.1523
74.893	4.3357	43.5333	2.1499
75.4205	4.3357	43.8444	2.1469
75.9479	4.3343	44.167	2.1516
76.4804	4.3305	44.4592	2.1531
77.0103	4.3302	44.763	2.148
77.5478	4.3314	45.0639	2.145
78.0777	4.3361	45.3822	2.1442
78.6151	4.3389	45.686	2.148
79.1525	4.3412	46.0086	2.1506
79.6726	4.3417	46.3269	2.1561
80.2025	4.3362	46.6206	2.1552
80.7424	4.3383	46.9186	2.1477
81.2724	4.344	47.2339	2.1441
81.7849	4.3371	47.5522	2.1475
82.3099	4.3335	47.8589	2.1512
82.8374	4.3269	48.1714	2.1532
83.3947	4.3352	48.4709	2.1503
83.9172	4.3416	48.7891	2.1498
84.4646	4.3437	49.1219	2.1548
84.9796	4.3434	49.4257	2.1609
85.4996	4.3355	49.7092	2.1546
86.0096	4.3295	49.9899	2.1398
86.5595	4.3274	50.3009	2.1315
87.0944	4.3385	50.6365	2.1391
87.6269	4.3443	50.9476	2.151
88.1568	4.3437	51.2629	2.1547
88.6768	4.3436	51.5725	2.1559
89.2366	4.342	51.872	2.1524
89.7915	4.3569	52.1801	2.1467
90.299	4.3599	52.4854	2.1447
90.7867	4.3446	52.7921	2.1444
91.2868	4.3228	53.0944	2.1441
91.8715	4.3212	53.4026	2.143
92.4164	4.3446	53.7165	2.1434
92.9513	4.3547	54.0304	2.1464
93.4838	4.3566	54.34	2.1477
94.0112	4.3532	54.6496	2.1489
94.5362	4.3483	54.9592	2.1474
95.0562	4.3446	55.2717	2.1474
95.5961	4.341	55.5813	2.1476
96.1136	4.3438	55.888	2.1465
96.6436	4.3421	56.1961	2.1468
97.181	4.3433	56.4956	2.1444
97.7234	4.3484	56.8008	2.1411
98.2733	4.3534	57.1133	2.1406
98.8032	4.3596	57.433	2.1446
99.3357	4.3584	57.7296	2.1477
99.8557	4.3532	58.0406	2.1456
100.381	4.3462	58.343	2.1444
100.906	4.3409	58.6656	2.1465
101.436	4.3425	58.9752	2.1506
101.968	4.3441	59.2876	2.1532
102.49	4.3457	59.6045	2.1544
103.028	4.3469	59.8967	2.1518
103.575	4.3495	60.1933	2.1444
104.118	4.3596	60.4985	2.1396
104.625	4.3566	60.824	2.1444
105.153	4.3533	61.135	2.1489
105.673	4.348	61.449	2.1532
106.218	4.351	61.7557	2.1522
106.748	4.3555	62.0638	2.1504
107.305	4.3633	62.3937	2.1532
107.825	4.3714	62.6989	2.1567
108.338	4.3663	62.9853	2.1527
108.838	4.3542	63.2732	2.1409
109.387	4.3499	63.5799	2.1363
109.932	4.3588	63.9185	2.1436
110.46	4.3698	64.2295	2.1541
110.995	4.3711	64.5478	2.1582
111.52	4.3713	64.8501	2.157
112.079	4.3758	65.1452	2.1531
112.624	4.3859	65.4621	2.1508
113.127	4.3838	65.7673	2.1518
113.622	4.3696	66.0812	2.154
114.105	4.3488	66.3836	2.1529
114.684	4.3465	66.6888	2.1528
115.239	4.3673	66.9955	2.1513
115.769	4.3816	67.308	2.1529
116.314	4.383	67.6219	2.1547
116.844	4.3837	67.9272	2.1553
117.382	4.3826	68.2353	2.1573
117.889	4.38	68.5449	2.1562
118.429	4.3761	68.8545	2.1577
118.957	4.3749	69.1626	2.1571
119.481	4.375	69.4722	2.1579
120.014	4.3736	69.7674	2.1571
120.544	4.3757	70.0784	2.1552
121.074	4.3769	70.3836	2.1566
121.604	4.376	70.7091	2.1605
122.139	4.3784	71.0028	2.1629
122.661	4.3774	71.3037	2.1602
123.181	4.3774	71.6104	2.1571
123.724	4.3786	71.9258	2.1593
124.256	4.3828	72.2426	2.1626
124.788	4.3864	72.5522	2.1657
125.316	4.3855	72.869	2.1682
125.848	4.3868	73.1772	2.169
126.396	4.3869	73.4737	2.1675
126.911	4.3886	73.779	2.1622
127.408	4.3779	74.0987	2.1645
127.943	4.3717	74.4083	2.1672
128.468	4.3727	74.7135	2.1687
129.033	4.38	75.0188	2.168
129.566	4.3904	75.3284	2.1656
130.12	4.3967	75.6539	2.1696
130.645	4.3994	75.962	2.1726
131.15	4.3943	76.247	2.1696
131.653	4.3812	76.5436	2.1619
132.198	4.3772	76.8459	2.1561
132.748	4.3849	77.1801	2.1628
133.273	4.3926	77.4955	2.1705
133.815	4.3971	77.7978	2.1732
134.333	4.3971	78.1147	2.1725
134.885	4.3985	78.4112	2.1689
135.452	4.4082	78.7223	2.1672
135.962	4.4136	79.0319	2.1654
136.467	4.4089	79.3386	2.1675
136.95	4.3933	79.6438	2.1661
137.525	4.3909	79.9505	2.1654
138.085	4.4052	80.2644	2.1657
138.597	4.4152	80.5769	2.1662
139.135	4.4173	80.8894	2.1693
139.657	4.4171	81.1961	2.168
140.182	4.4176	81.4999	2.1672
140.7	4.4146	81.808	2.165
141.23	4.4151	82.1133	2.1639
141.762	4.4186	82.4185	2.1649
142.285	4.4223	82.7354	2.1652
142.824	4.4254	83.0435	2.1679
143.359	4.4286	83.3459	2.1656
143.897	4.4344	83.654	2.1647
144.424	4.4375	83.9882	2.1701
144.949	4.4411	84.2847	2.172
145.477	4.4408	84.5871	2.1701
146.009	4.4396	84.8924	2.1664
146.549	4.4434	85.2005	2.1652
147.077	4.4459	85.5159	2.1679
147.607	4.4487	85.8269	2.169
148.134	4.4481	86.1452	2.1724
148.656	4.4473	86.4388	2.1693
149.201	4.4485	86.7412	2.1667
149.756	4.4552	87.0421	2.1634
150.249	4.4563	87.3618	2.1653
150.776	4.451	87.6772	2.1687
151.294	4.447	87.9926	2.1711
151.839	4.4514	88.2949	2.1719
152.364	4.4548	88.5929	2.1691
152.926	4.4635	88.9213	2.1703
153.458	4.4706	89.2411	2.1762
153.968	4.4707	89.5318	2.1741
154.483	4.4638	89.8139	2.1685
155.028	4.4618	90.1119	2.1613
155.573	4.4702	90.4389	2.1634
156.101	4.4745	90.7615	2.1719
156.636	4.4789	91.074	2.1761
157.156	4.4765	91.3821	2.1786
157.715	4.4797	91.6874	2.1759
158.283	4.493	91.9897	2.1744
158.783	4.4957	92.295	2.172
159.268	4.4861	92.6089	2.1727
159.756	4.4678	92.9185	2.1757
160.328	4.4692	93.2238	2.175
160.885	4.487	93.5377	2.1767
161.418	4.4989	93.8502	2.1774
161.968	4.5071	94.1554	2.1785
162.493	4.5079	94.4592	2.1782
163.005	4.5064	94.7674	2.177
163.53	4.5032	95.0769	2.1779
164.053	4.5031	95.3952	2.1796
164.583	4.5065	95.7005	2.181
165.112	4.5097	96.0086	2.1813
165.64	4.5156	96.3124	2.1805
166.18	4.5196	96.6191	2.1805
166.717	4.5256	96.9272	2.179
167.252	4.5313	97.2484	2.1819
167.78	4.5338	97.5464	2.1831
168.322	4.5382	97.8459	2.1815
168.852	4.5419	98.1613	2.1829
169.372	4.5442	98.4737	2.1834
169.909	4.5469	98.7949	2.1883
170.432	4.5497	99.1016	2.1897
170.952	4.552	99.417	2.1928
171.482	4.5527	99.7164	2.1922
172.012	4.5582	100.01	2.1883
172.569	4.5682	100.312	2.1857
173.069	4.5725	100.634	2.1877
173.607	4.5767	100.937	2.1914
174.137	4.5765	101.253	2.194
174.691	4.5867	101.558	2.1943
175.214	4.5916	101.863	2.1945
175.761	4.5985	102.19	2.1962
176.296	4.6052	102.513	2.2033
176.804	4.6064	102.808	2.2037
177.319	4.6056	103.087	2.197
177.856	4.6021	103.376	2.1898
178.406	4.6134	103.699	2.1895
178.939	4.6218	104.026	2.1988
179.476	4.63	104.336	2.203
180.001	4.6345	104.653	2.2066
180.551	4.6354	104.952	2.2057
181.108	4.647	105.26	2.2046
181.601	4.6495	105.57	2.2059
182.101	4.6474	105.886	2.2068
182.591	4.6378	106.192	2.2084
183.163	4.6406	106.494	2.2071
183.731	4.6604	106.802	2.2055
184.256	4.6729	107.116	2.2072
184.793	4.6825	107.426	2.2066
185.305	4.6821	107.734	2.2082
185.835	4.6812	108.036	2.2065
186.363	4.6851	108.344	2.2068
186.895	4.688	108.648	2.2076
187.438	4.6988	108.959	2.2075
187.955	4.7021	109.27	2.2093
188.485	4.7053	109.584	2.2102
189.013	4.7083	109.901	2.2133
189.555	4.7141	110.205	2.2146
190.083	4.721	110.52	2.2147
190.615	4.7256	110.826	2.2161
191.137	4.7304	111.122	2.2122
191.677	4.7348	111.427	2.2128
192.205	4.7391	111.74	2.2131
192.737	4.7441	112.058	2.2172
193.265	4.7465	112.369	2.22
193.777	4.7483	112.687	2.2212
194.31	4.7526	112.984	2.2216
194.837	4.7566	113.285	2.2178
195.405	4.771	113.591	2.2169
195.907	4.777	113.905	2.2181
196.435	4.7812	114.219	2.2196
196.955	4.7806	114.526	2.2221
197.502	4.788	114.834	2.2216
198.037	4.797	115.134	2.2207
198.582	4.8045	115.463	2.2229
199.129	4.8157	115.792	2.2292
199.647	4.8185	116.081	2.2295
200.142	4.8182	116.368	2.2243
200.677	4.8167	116.658	2.219
201.232	4.8228	116.983	2.2189
201.754	4.8316	117.311	2.2265
202.289	4.8374	117.623	2.2316
202.802	4.8415	117.93	2.2333
203.354	4.8467	118.234	2.2328
203.911	4.8583	118.546	2.232
204.416	4.8644	118.847	2.2314
204.921	4.8615	119.158	2.2319
205.417	4.8579	119.458	2.2317
205.976	4.8585	119.763	2.2319
206.544	4.8754	120.074	2.2326
207.061	4.8874	120.388	2.2357
207.603	4.8936	120.705	2.2388
208.129	4.8997	121.006	2.2405
208.648	4.9008	121.317	2.2407
209.181	4.9052	121.621	2.2391
209.711	4.9078	121.936	2.2412
210.236	4.9123	122.247	2.2418
210.758	4.9164	122.551	2.2437
211.296	4.9204	122.859	2.2436
211.833	4.9281	123.163	2.2425
212.378	4.9346	123.471	2.2436
212.905	4.9406	123.782	2.244
213.433	4.9455	124.087	2.2468
213.956	4.947	124.391	2.245
214.488	4.9518	124.709	2.2475
215.008	4.9527	125.017	2.2483
215.543	4.9578	125.334	2.2506
216.078	4.9641	125.638	2.2522
216.6	4.9692	125.953	2.2526
217.128	4.9731	126.256	2.2531
217.67	4.9758	126.552	2.2514
218.237	4.9888	126.852	2.2492
218.738	4.9947	127.176	2.2532
219.268	4.998	127.487	2.256
219.785	4.9979	127.801	2.2592
220.335	5.0011	128.105	2.2587
220.867	5.0079	128.407	2.2581
221.405	5.0142	128.727	2.2601
221.945	5.0232	129.059	2.2655
222.452	5.0248	129.357	2.2681
222.965	5.0235	129.638	2.2629
223.487	5.0235	129.92	2.2565
224.047	5.0327	130.244	2.2571
224.582	5.0442	130.577	2.2631
225.119	5.0524	130.887	2.2691
225.632	5.0557	131.2	2.2713
226.164	5.0583	131.507	2.2718
226.742	5.069	131.812	2.2715
227.257	5.0796	132.113	2.2701
227.762	5.0816	132.421	2.2706
228.237	5.0741	132.727	2.2704
228.777	5.0735	133.03	2.2718
229.357	5.0851	133.34	2.273
229.884	5.1007	133.65	2.2747
230.429	5.1119	133.964	2.2769
230.951	5.1182	134.275	2.2778
231.486	5.1235	134.578	2.2795
231.996	5.1251	134.894	2.2804
232.531	5.1302	135.201	2.2815
233.066	5.1351	135.512	2.2825
233.594	5.1434	135.818	2.2816
234.119	5.1487	136.126	2.2837
234.651	5.156	136.43	2.283
235.196	5.1657	136.738	2.2839
235.721	5.1722	137.052	2.2846
236.241	5.178	137.363	2.2867
236.773	5.1816	137.653	2.2852
237.311	5.1894	137.965	2.2856
237.851	5.1983	138.266	2.2851
238.381	5.2046	138.59	2.2889
238.911	5.2107	138.897	2.2912
239.438	5.2148	139.228	2.2973
239.958	5.2207	139.535	2.2988
240.496	5.2267	139.824	2.2966
241.053	5.2359	140.122	2.2924
241.55	5.2417	140.433	2.292
242.081	5.2437	140.744	2.2941
242.613	5.2507	141.055	2.2959
243.16	5.2593	141.363	2.2983
243.693	5.2689	141.67	2.2983
244.23	5.2772	141.99	2.3005
244.77	5.2839	142.32	2.3054
245.273	5.2897	142.615	2.3048
245.78	5.29	142.904	2.3033
246.308	5.2919	143.196	2.2975
246.865	5.302	143.52	2.2997
247.385	5.3109	143.856	2.3057
247.927	5.3231	144.161	2.309
248.45	5.3293	144.471	2.3113
248.982	5.3374	144.772	2.3088
249.57	5.3506	145.076	2.3084
250.095	5.3629	145.382	2.3083
250.595	5.3695	145.685	2.3094
251.065	5.3625	145.997	2.3116
251.585	5.3598	146.304	2.3116
252.167	5.3705	146.622	2.3151
252.692	5.3847	146.934	2.3163
253.237	5.3993	147.237	2.3186
253.769	5.4078	147.549	2.319
254.294	5.4154	147.859	2.3197
254.827	5.4196	148.164	2.3212
255.354	5.426	148.472	2.3213
255.899	5.4341	148.78	2.3242
256.419	5.4401	149.091	2.3254
256.942	5.4463	149.4	2.3276
257.474	5.4472	149.709	2.3285
258.014	5.4557	150.017	2.3293
258.544	5.4628	150.333	2.3326
259.066	5.4699	150.645	2.3349
259.596	5.4755	150.933	2.334
260.126	5.4807	151.25	2.3355
260.646	5.4871	151.552	2.3357
261.194	5.4944	151.866	2.3394
261.716	5.5037	152.182	2.3412
262.266	5.5131	152.5	2.3458
262.806	5.5212	152.806	2.3466
263.324	5.5285	153.102	2.346
263.873	5.535	153.398	2.3453
264.381	5.5415	153.718	2.3458
264.906	5.5448	154.036	2.3509
265.428	5.5473	154.347	2.3529
265.976	5.5555	154.65	2.3549
266.521	5.5655	154.956	2.3562
267.053	5.5776	155.272	2.3574
267.596	5.5854	155.596	2.3625
268.103	5.5892	155.901	2.3637
268.625	5.5914	156.189	2.363
269.148	5.594	156.477	2.3596
269.7	5.605	156.795	2.3606
270.233	5.6133	157.125	2.3666
270.758	5.6224	157.434	2.3691
271.28	5.6279	157.74	2.3726
271.813	5.6328	158.045	2.3733
272.4	5.6479	158.349	2.3737
272.922	5.6602	158.658	2.375
273.423	5.6662	158.966	2.3744
273.9	5.6613	159.278	2.3782
274.42	5.658	159.578	2.3783
275.01	5.6699	159.889	2.3802
275.55	5.6851	160.205	2.3822
276.087	5.6995	160.514	2.3825
276.61	5.7043	160.825	2.3851
277.135	5.7095	161.137	2.3863
277.667	5.7157	161.44	2.3879
278.19	5.7192	161.748	2.3881
278.722	5.7263	162.058	2.3884
279.237	5.7296	162.359	2.3895
279.762	5.737	162.673	2.3903
280.31	5.7458	162.977	2.3927
280.852	5.7565	163.28	2.3935
281.382	5.7673	163.594	2.3954
281.909	5.7724	163.916	2.4001
282.427	5.7799	164.205	2.3985
282.959	5.784	164.516	2.4018
283.494	5.7932	164.818	2.4
284.017	5.7999	165.135	2.4042
284.557	5.8067	165.443	2.4054
285.077	5.815	165.772	2.4105
285.614	5.8216	166.078	2.414
286.134	5.8284	166.369	2.4115
286.681	5.8357	166.663	2.4104
287.204	5.8417	166.975	2.4097
287.729	5.8486	167.285	2.4126
288.266	5.8548	167.597	2.4157
288.804	5.8634	167.91	2.4176
289.344	5.8711	168.218	2.4204
289.866	5.8762	168.545	2.4229
290.411	5.8845	168.878	2.4291
290.926	5.8886	169.167	2.4281
291.433	5.8923	169.453	2.4244
291.964	5.8934	169.736	2.4191
292.516	5.9016	170.045	2.4175
293.051	5.9122	170.382	2.4248
293.583	5.9208	170.695	2.4289
294.106	5.9272	171.009	2.4328
294.636	5.9317	171.318	2.434
295.208	5.9427	171.62	2.4335
295.745	5.9551	171.929	2.4348
296.243	5.9608	172.24	2.4354
296.726	5.9596	172.543	2.4361
297.231	5.9543	172.847	2.4358
297.818	5.9661	173.158	2.4371
298.355	5.98	173.465	2.4396
298.898	5.9948	173.778	2.4411
299.438	6.0051	174.087	2.4431
299.968	6.0096	174.397	2.4442
300.485	6.0135	174.703	2.4452
300.995	6.0149	175.01	2.4474
301.528	6.0207	175.326	2.4483
302.055	6.0269	175.635	2.4499
302.582	6.0333	175.947	2.4515
303.113	6.0411	176.248	2.4516
303.65	6.049	176.56	2.4534
304.185	6.0594	176.873	2.4536
304.715	6.068	177.195	2.4584
305.25	6.0754	177.481	2.4557
305.79	6.0841	177.791	2.457
306.312	6.0906	178.091	2.4564
306.85	6.0991	178.408	2.4587
307.375	6.1048	178.714	2.4613
307.899	6.1104	179.039	2.4639
308.43	6.1168	179.353	2.4686
308.962	6.1224	179.645	2.4681
309.507	6.1323	179.939	2.4668
310.032	6.1405	180.246	2.4667
310.547	6.1442	180.565	2.4684
311.067	6.1485	180.876	2.4724
311.604	6.1541	181.19	2.4751
312.157	6.1658	181.494	2.4764
312.692	6.1763	181.81	2.478
313.254	6.1898	182.136	2.481
313.761	6.1963	182.43	2.482
314.262	6.1986	182.719	2.48
314.774	6.1986	183.012	2.478
315.321	6.2023	183.326	2.4795
315.851	6.2108	183.658	2.4844
316.386	6.2202	183.966	2.4887
316.911	6.2283	184.272	2.4902
317.439	6.235	184.578	2.4916
318.016	6.2453	184.882	2.4911
318.551	6.2575	185.19	2.4922
319.056	6.2616	185.501	2.4946
319.544	6.2621	185.812	2.4969
320.056	6.2593	186.119	2.4992
320.653	6.2688	186.432	2.5009
321.201	6.284	186.741	2.5027
321.728	6.2934	187.051	2.505
322.246	6.3004	187.359	2.5055
322.768	6.3026	187.667	2.5081
323.296	6.3056	187.974	2.5081
323.821	6.311	188.279	2.5097
324.356	6.3169	188.59	2.5114
324.885	6.3262	188.895	2.5127
325.425	6.3332	189.205	2.5151
325.955	6.3411	189.512	2.5157
326.493	6.3502	189.815	2.5173
327.018	6.3568	190.132	2.5196
327.553	6.3672	190.453	2.5245
328.085	6.3735	190.749	2.525
328.608	6.3823	191.06	2.5259
329.138	6.3894	191.363	2.5267
329.668	6.3966	191.68	2.5294
330.202	6.4073	191.982	2.5308
330.73	6.414	192.306	2.5351
331.265	6.4248	192.618	2.5371
331.797	6.4324	192.91	2.5368
332.342	6.4434	193.212	2.5365
332.865	6.454	193.522	2.5381
333.37	6.4576	193.847	2.5421
333.915	6.468	194.154	2.5438
334.44	6.4741	194.462	2.5458
334.982	6.4861	194.756	2.5446
335.519	6.4963	195.064	2.5468
336.072	6.509	195.397	2.5507
336.592	6.5209	195.702	2.5531
337.107	6.5263	195.994	2.5534
337.612	6.5296	196.272	2.5499
338.172	6.5387	196.586	2.5519
338.709	6.5509	196.924	2.5567
339.239	6.5642	197.237	2.5617
339.764	6.5721	197.551	2.5648
340.287	6.5802	197.865	2.5676
340.846	6.5906	198.164	2.5681
341.391	6.6056	198.471	2.5682
341.904	6.6163	198.776	2.5698
342.399	6.6191	199.083	2.5698
342.909	6.6214	199.382	2.5705
343.489	6.6314	199.696	2.5731
344.019	6.6472	200.013	2.5755
344.551	6.6611	200.324	2.5795
345.079	6.6705	200.631	2.5792
345.603	6.68	200.943	2.5818
346.131	6.6869	201.249	2.5831
346.649	6.695	201.558	2.5847
347.191	6.7029	201.868	2.5864
347.716	6.7122	202.174	2.5869
348.236	6.7205	202.484	2.5898
348.778	6.729	202.789	2.5907
349.313	6.7412	203.093	2.5917
349.843	6.7502	203.408	2.5934
350.383	6.7608	203.735	2.5972
350.916	6.7698	204.019	2.5973
351.445	6.7771	204.328	2.5989
351.973	6.7848	204.635	2.5993
352.508	6.7906	204.959	2.6036
353.028	6.798	205.272	2.6051
353.563	6.8056	205.583	2.6084
354.08	6.8131	205.898	2.6109
354.613	6.8219	206.192	2.6115
355.163	6.8309	206.493	2.6114
355.695	6.8448	206.801	2.6113
356.2	6.8505	207.115	2.615
356.72	6.8578	207.421	2.6162
357.258	6.863	207.731	2.6194
357.795	6.8711	208.035	2.62
358.327	6.8809	208.349	2.622
358.895	6.8917	208.679	2.6273
359.405	6.901	208.982	2.6293
359.91	6.9042	209.27	2.6291
360.425	6.9039	209.561	2.6267
360.97	6.9093	209.863	2.6274
361.512	6.9168	210.202	2.6336
362.037	6.9282	210.512	2.6362
362.575	6.9355	210.825	2.6413
363.107	6.9429	211.137	2.6418
363.689	6.9536	211.432	2.6419
364.227	6.961	211.738	2.6429
364.712	6.962	212.048	2.644
365.207	6.9567	212.363	2.648
365.695	6.947	212.667	2.6491
366.274	6.9478	212.969	2.651
366.829	6.955	213.282	2.6528
367.357	6.964	213.586	2.6542
367.899	6.9686	213.898	2.6572
368.424	6.9708	214.209	2.6584
368.959	6.9698	214.514	2.6608
369.479	6.9669	214.826	2.6624
370.011	6.9652	215.137	2.666
370.536	6.9282	215.445	2.6679
371.064	6.6587	215.759	2.6693
371.497	4.0297	216.065	2.6718
		216.365	2.6713
		216.671	2.6738
		217.003	2.678
		217.298	2.6783
		217.603	2.6801
		217.907	2.68
		218.214	2.6831
		218.53	2.6846
		218.849	2.6884
		219.166	2.6911
		219.458	2.69
		219.76	2.6922
		220.07	2.6919
		220.381	2.6955
		220.689	2.6962
		221.001	2.6995
		221.301	2.7015
		221.612	2.7026
		221.94	2.7083
		222.248	2.7094
		222.532	2.7086
		222.827	2.7088
		223.134	2.7082
		223.468	2.7141
		223.783	2.7166
		224.087	2.7196
		224.397	2.7216
		224.701	2.7212
		225.006	2.7235
		225.311	2.7228
		225.624	2.7262
		225.924	2.7264
		226.231	2.7284
		226.547	2.7308
		226.863	2.7328
		227.174	2.7364
		227.482	2.7377
		227.783	2.7386
		228.093	2.7403
		228.403	2.7412
		228.705	2.7433
		229.017	2.7457
		229.324	2.748
		229.631	2.7493
		229.94	2.7502
		230.269	2.7549
		230.561	2.7548
		230.865	2.7569
		231.176	2.7572
		231.484	2.7584
		231.802	2.7618
		232.119	2.7638
		232.442	2.7692
		232.738	2.769
		233.025	2.7677
		233.326	2.7677
		233.642	2.7692
		233.958	2.7727
		234.275	2.7762
		234.58	2.7784
		234.891	2.7808
		235.214	2.7846
		235.523	2.7878
		235.82	2.7873
		236.103	2.7863
		236.4	2.7853
		236.73	2.7898
		237.052	2.7947
		237.365	2.7971
		237.679	2.8012
		237.981	2.8013
		238.286	2.8033
		238.589	2.8037
		238.897	2.8049
		239.205	2.8075
		239.513	2.8088
		239.823	2.8117
		240.141	2.8149
		240.445	2.816
		240.753	2.8183
		241.058	2.8188
		241.366	2.8215
		241.679	2.8241
		241.985	2.8262
		242.296	2.8282
		242.602	2.8291
		242.907	2.8321
		243.216	2.8336
		243.536	2.8377
		243.837	2.8383
		244.138	2.8396
		244.443	2.8427
		244.76	2.8445
		245.077	2.8483
		245.387	2.8503
		245.699	2.8537
		245.991	2.8545
		246.295	2.855
		246.602	2.8568
		246.921	2.8601
		247.228	2.8624
		247.538	2.8658
		247.849	2.8672
		248.155	2.8699
		248.482	2.8733
		248.808	2.8775
		249.107	2.8789
		249.384	2.8768
		249.674	2.8759
		249.999	2.8773
		250.321	2.8827
		250.628	2.8851
		250.942	2.8895
		251.245	2.8912
		251.554	2.8921
		251.859	2.8949
		252.176	2.8968
		252.481	2.8992
		252.789	2.9011
		253.102	2.9026
		253.408	2.9059
		253.721	2.9078
		254.029	2.9109
		254.333	2.9122
		254.639	2.913
		254.953	2.9163
		255.25	2.9158
		255.568	2.9206
		255.873	2.9209
		256.182	2.9235
		256.495	2.926
		256.812	2.9284
		257.11	2.9304
		257.416	2.9301
		257.718	2.9324
		258.023	2.9333
		258.337	2.936
		258.65	2.9395
		258.975	2.9434
		259.272	2.9455
		259.571	2.9458
		259.868	2.946
		260.193	2.9505
		260.5	2.9508
		260.815	2.9555
		261.12	2.9561
		261.424	2.9589
		261.751	2.9627
		262.078	2.9671
		262.368	2.9673
		262.651	2.9657
		262.936	2.9653
		263.272	2.9688
		263.6	2.9737
		263.907	2.9763
		264.221	2.979
		264.517	2.9813
		264.825	2.9821
		265.132	2.9841
		265.442	2.9859
		265.746	2.9868
		266.055	2.9902
		266.369	2.9918
		266.68	2.9954
		266.995	2.9972
		267.299	2.9994
		267.6	3.0012
		267.913	3.0032
		268.218	3.0055
		268.529	3.0067
		268.837	3.0092
		269.15	3.0126
		269.455	3.0133
		269.764	3.0166
		270.078	3.0181
		270.369	3.0194
		270.669	3.02
		270.984	3.022
		271.292	3.0246
		271.603	3.027
		271.913	3.0301
		272.24	3.0339
		272.538	3.0348
		272.839	3.0362
		273.139	3.0352
		273.458	3.0386
		273.769	3.04
		274.08	3.0435
		274.388	3.0444
		274.696	3.0447
		275.019	3.0497
		275.34	3.0525
		275.637	3.0543
		275.92	3.0526
		276.209	3.0502
		276.526	3.0533
		276.862	3.0573
		277.163	3.0598
		277.48	3.0631
		277.783	3.0641
		278.093	3.0659
		278.402	3.0671
		278.711	3.0697
		279.017	3.0707
		279.315	3.0714
		279.629	3.0739
		279.936	3.075
		280.254	3.0787
		280.565	3.0797
		280.871	3.0825
		281.177	3.084
		281.495	3.0866
		281.805	3.0893
		282.118	3.0907
		282.421	3.0929
		282.721	3.0934
		283.02	3.094
		283.344	3.0982
		283.65	3.0996
		283.943	3.1004
		284.256	3.1034
		284.558	3.1042
		284.873	3.1081
		285.185	3.1092
		285.516	3.1146
		285.825	3.1165
		286.119	3.1182
		286.414	3.1181
		286.731	3.1201
		287.045	3.1221
		287.354	3.124
		287.657	3.1268
		287.968	3.1288
		288.288	3.1315
		288.615	3.1362
		288.91	3.1352
		289.198	3.1371
		289.486	3.1351
		289.805	3.138
		290.139	3.1428
		290.443	3.144
		290.754	3.1488
		291.061	3.15
		291.368	3.1524
		291.67	3.1522
		291.98	3.1544
		292.289	3.157
		292.599	3.1581
		292.917	3.163
		293.224	3.1633
		293.529	3.1662
		293.837	3.1685
		294.144	3.1695
		294.455	3.173
		294.769	3.174
		295.071	3.1761
		295.376	3.1775
		295.687	3.1799
		295.993	3.1817
		296.299	3.1827
		296.616	3.1866
		296.929	3.1898
		297.215	3.19
		297.531	3.1931
		297.837	3.1925
		298.155	3.1971
		298.465	3.1987
		298.792	3.204
		299.096	3.2049
		299.384	3.2037
		299.685	3.2059
		300	3.2069
		300.317	3.2109
		300.632	3.213
		300.939	3.2147
		301.24	3.2162
		301.557	3.2182
		301.876	3.2224
		302.177	3.2227
		302.462	3.2219
		302.752	3.2221
		303.076	3.2246
		303.414	3.2314
		303.724	3.2326
		304.035	3.2367
		304.339	3.2377
		304.637	3.2378
		304.945	3.2411
		305.253	3.2409
		305.56	3.2443
		305.868	3.2458
		306.17	3.2475
		306.487	3.2512
		306.799	3.2523
		307.113	3.2561
		307.424	3.2576
		307.728	3.2602
		308.033	3.2617
		308.336	3.2621
		308.645	3.2649
		308.95	3.2653
		309.257	3.2691
		309.565	3.2706
		309.882	3.2736
		310.202	3.2779
		310.494	3.2767
		310.81	3.2827
		311.109	3.2817
		311.426	3.286
		311.731	3.2863
		312.058	3.2903
		312.372	3.2942
		312.664	3.2937
		312.955	3.2949
		313.266	3.2955
		313.58	3.2978
		313.892	3.3011
		314.206	3.3033
		314.514	3.307
		314.836	3.309
		315.161	3.3135
		315.453	3.3139
		315.741	3.3136
		316.032	3.3135
		316.353	3.3153
		316.676	3.3197
		316.984	3.3224
		317.301	3.3261
		317.603	3.3281
		317.908	3.3284
		318.216	3.3314
		318.527	3.3333
		318.834	3.3354
		319.138	3.3375
		319.453	3.3396
		319.763	3.3423
		320.075	3.3445
		320.381	3.3468
		320.683	3.3481
		320.988	3.3481
		321.295	3.3514
		321.6	3.3527
		321.913	3.3565
		322.225	3.3591
		322.532	3.3598
		322.836	3.3631
		323.147	3.3647
		323.466	3.3694
		323.759	3.3685
		324.07	3.3712
		324.375	3.3731
		324.689	3.3754
		325.004	3.3791
		325.327	3.3828
		325.632	3.3845
		325.929	3.3859
		326.224	3.3857
		326.539	3.3889
		326.857	3.3911
		327.166	3.3932
		327.474	3.3957
		327.773	3.3969
		328.094	3.4008
		328.424	3.4042
		328.724	3.406
		329.009	3.4058
		329.296	3.4051
		329.615	3.4085
		329.947	3.4116
		330.257	3.415
		330.568	3.4178
		330.866	3.4193
		331.168	3.4213
		331.475	3.4215
		331.786	3.4241
		332.096	3.4257
		332.4	3.4282
		332.721	3.4318
		333.033	3.4339
		333.346	3.4368
		333.65	3.4377
		333.95	3.4406
		334.257	3.4417
		334.568	3.4438
		334.878	3.4455
		335.186	3.447
		335.497	3.4511
		335.804	3.4521
		336.109	3.4547
		336.427	3.4572
		336.745	3.4607
		337.033	3.4612
		337.35	3.4649
		337.648	3.4661
		337.966	3.4686
		338.276	3.4705
		338.596	3.4748
		338.911	3.4772
		339.206	3.4789
		339.498	3.4783
		339.81	3.4808
		340.131	3.4843
		340.443	3.4867
		340.751	3.4901
		341.054	3.4906
		341.359	3.4933
		341.695	3.4984
		342	3.5002
		342.289	3.5017
		342.567	3.4994
		342.875	3.5024
		343.212	3.5061
		343.526	3.51
		343.839	3.5135
		344.155	3.5164
		344.461	3.5191
		344.772	3.5212
		345.075	3.523
		345.382	3.5249
		345.683	3.5249
		345.991	3.5277
		346.298	3.5286
		346.606	3.5319
		346.921	3.5345
		347.231	3.5366
		347.538	3.5392
		347.85	3.5422
		348.16	3.5457
		348.468	3.5469
		348.779	3.5497
		349.084	3.5515
		349.387	3.5525
		349.698	3.5561
		350.02	3.5591
		350.305	3.5588
		350.618	3.5625
		350.919	3.5631
		351.24	3.5679
		351.561	3.5704
		351.875	3.5748
		352.183	3.5775
		352.471	3.5771
		352.773	3.5791
		353.084	3.58
		353.4	3.5838
		353.708	3.5856
		354.017	3.5898
		354.32	3.5917
		354.634	3.5941
		354.965	3.6003
		355.27	3.6012
		355.554	3.6029
		355.844	3.6031
		356.151	3.6037
		356.491	3.6099
		356.801	3.611
		357.11	3.616
		357.424	3.6185
		357.719	3.6198
		358.026	3.6222
		358.331	3.6227
		358.638	3.6258
		358.945	3.6271
		359.251	3.6303
		359.562	3.6316
		359.875	3.6345
		360.177	3.6367
		360.494	3.6392
		360.798	3.6416
		361.109	3.6427
		361.414	3.6448
		361.731	3.6482
		362.045	3.6496
		362.349	3.6524
		362.654	3.6526
		362.961	3.6551
		363.282	3.6589
		363.574	3.6582
		363.887	3.6623
		364.192	3.6623
		364.498	3.665
		364.807	3.6661
		365.129	3.6706
		365.447	3.6737
		365.741	3.6729
		366.045	3.6765
		366.355	3.6774
		366.671	3.6806
		366.981	3.6818
		367.283	3.6826
		367.587	3.6853
		367.9	3.687
		368.225	3.6923
		368.542	3.6944
		368.831	3.6941
		369.115	3.6941
		369.424	3.6955
		369.754	3.7002
		370.075	3.7027
		370.384	3.7052
		370.693	3.7087
		370.994	3.7093
		371.299	3.7119
		371.605	3.7124
		371.914	3.7144
		372.218	3.7161
		372.519	3.7176
		372.836	3.722
		373.151	3.7233
		373.465	3.7271
		373.772	3.7289
		374.075	3.7313
		374.376	3.7328
		374.69	3.7342
		374.994	3.7357
		375.302	3.7377
		375.609	3.7397
		375.92	3.7429
		376.228	3.7439
		376.559	3.7499
		376.855	3.7498
		377.16	3.7534
		377.461	3.7546
		377.766	3.7556
		378.086	3.7591
		378.404	3.7613
		378.719	3.7658
		379.017	3.7664
		379.31	3.7666
		379.619	3.7682
		379.937	3.7703
		380.243	3.773
		380.56	3.7763
		380.863	3.7781
		381.17	3.7796
		381.503	3.7839
		381.812	3.7869
		382.102	3.7868
		382.387	3.7871
		382.689	3.7873
		383.023	3.7911
		383.341	3.7947
		383.652	3.7972
		383.958	3.8002
		384.259	3.8007
		384.565	3.8025
		384.875	3.8053
		385.185	3.8068
		385.493	3.8098
		385.798	3.8104
		386.108	3.8134
		386.423	3.816
		386.733	3.8176
		387.042	3.8202
		387.347	3.8205
		387.652	3.8225
		387.968	3.824
		388.277	3.8254
		388.59	3.828
		388.891	3.827
		389.196	3.8288
		389.507	3.8288
		389.827	3.8313
		390.121	3.8297
		390.429	3.8294
		390.734	3.8306
		391.051	3.8307
		391.368	3.8301
		391.682	3.8292
		392	3.8282
		392.292	3.8253
		392.587	3.8216
		392.889	3.8182
		393.208	3.8157
		393.525	3.811
		393.833	3.8063
		394.131	3.7977
		394.446	3.7907
		394.776	3.7796
		395.097	3.7659
		395.392	3.7443
		395.677	3.7125
		395.967	2.883
		396.058	2.2616

## Sheet: Fig.S33b
	Young's modulus (MPa)	Maximum stress (MPa)
With irradiation	87	6.97
without irradiation	68.4	3.83
