# Supplementary material for: Stimuli-responsive mechanically interlocked polymer wrinkles
Source: Nat Commun. 2024 Jul 9;15:5760. doi: 10.1038/s41467-024-49750-8 (PMC11233622; doi:10.1038/s41467-024-49750-8)
Supplement: Supplementary file 3 — Source data [file 41467_2024_49750_MOESM3_ESM.zip › Source data/Supplementary Fig. 55.xlsx]

## Sheet: Sheet1
	0 min	3 min	7 min	15 min
Time (min)	A/A0	A/A0	A/A0	A/A0
0	1	1	1	1
3	0.99765	0.94456	0.78192	0.56036
5	0.99677	0.91832	0.66292	0.29362
10	0.99384	0.89502	0.57852	0.14128
15	0.99707	0.87306	0.49864	0.10859
30	0.99443	0.84628	0.45897	0.07986
